# Supplementary material for: Increases in 4‐Acetaminobutyric Acid Generated by Phosphomevalonate Kinase Suppress CD8+ T Cell Activation and Allow Tumor Immune Escape
Source: Adv Sci (Weinh). 2024 Sep 26;11(43):2403629. doi: 10.1002/advs.202403629 (PMC11578309; doi:10.1002/advs.202403629)
Supplement: Supplementary file 2 — Supporting Information [file ADVS-11-2403629-s005.xlsx]

## Sheet: Overlapping genes
Supplementary Table 1. Overlapping genes in the screening of this study.
Intersect 1	Intersect 2	Genes correlated with Progression-free survival	Genes Correlated with tumor immune
ABHD14A	ATP5F1E	MRPL51	PMVK
ANAPC11	ATP6V1F	ATP6V1F	ATP6V1F
ANKRD39	CCDC167	NAA38	IER2
ANTKMT	CIB1	PSMB6	MRPL51
ARL16	CLTB	NOP10	PSMB6
ARPC1A	COPS9	SF3B5	SF3B5
ATP5F1D	DYNLRB1	PSMG3	TRIR
ATP5F1E	FRG1	PMVK
ATP5MC1	HRAS	HRAS
ATP5MD	IER2	PSMA4
ATP5ME	MAP2K2	PGLS
ATP5MF	MRPL51	TXNDC17
ATP5MG	MYDGF	NDUFB11
ATP5MPL	MYL6	PSMB1
ATP5PD	NAA38	IER2
ATP5PO	NDUFB11	CCDC167
ATP6V1F	NOP10	TRIR
AURKAIP1	PGLS	ROMO1
BABAM1	PMVK
BAD	PSENEN
BCL7C	PSMA4
BLOC1S1	PSMB1
BNIP1	PSMB6
BORCS6	PSMG3
BRI3	RBM42
C12orf57	ROMO1
C19orf25	RPL36AL
C7orf50	SDHAF1
CCDC167	SDHAF2
CDC34	SEC61G
CHCHD5	SF3B5
CHMP2A	TRIR
CIB1	TSSC4
CINP	TXNDC17
CISD3	UXT
CLDND2	VAMP8
CLPP
CLTB
CNPY2
COA3
COA8
COMMD1
COMMD3
COMMD4
COMTD1
COPRS
COPS9
COX14
COX17
COX4I1
COX5A
COX5B
COX6A1
COX6B1
COX7A2
COX7B
COX7C
COX8A
CSNK2B
CUTA
CYB561D2
DAD1
DDRGK1
DNAJC17
DPM3
DYNLRB1
ECI1
EDF1
EEF1AKMT4
ELOB
EMC9
ETFB
ETV2
FAM174C
FIS1
FRG1
GADD45GIP1
GFER
GGCT
GMPPA
GPX4
HCFC1R1
HIGD2A
HRAS
HSCB
HSPB1
HSPE1
IER2
IFT27
IFT43
IMP3
ISOC2
JTB
KRT10
LAMTOR2
LAMTOR4
LAMTOR5
MALSU1
MAP2K2
MCRIP2
MESP1
METTL23
METTL26
MICOS13
MIEN1
MPST
MRM3
MRPL12
MRPL14
MRPL2
MRPL22
MRPL23
MRPL27
MRPL28
MRPL36
MRPL40
MRPL41
MRPL51
MRPL52
MRPL55
MRPL58
MRPS12
MRPS15
MRPS21
MRPS25
MRPS34
MRPS5
MSRB2
MTG1
MTLN
MYDGF
MYL6
MZT2A
MZT2B
NAA10
NAA38
NAXE
NDUFA1
NDUFA11
NDUFA12
NDUFA2
NDUFA3
NDUFA4
NDUFA6
NDUFA8
NDUFA9
NDUFAF3
NDUFAF8
NDUFB1
NDUFB10
NDUFB11
NDUFB2
NDUFB3
NDUFB8
NDUFC1
NDUFC2
NDUFS3
NDUFS4
NDUFS5
NDUFS6
NDUFV3
NEDD8
NENF
NME3
NOP10
NSMCE1
NTHL1
NUDT16L1
ORAI3
OXLD1
PARL
PAXX
PEX16
PFDN2
PFDN6
PGLS
PGP
PHKG2
PIN4
PMF1
PMVK
POLR2I
POLR2J
POLR2L
PPCDC
PPP1R7
PQBP1
PRADC1
PRAF2
PRAP1
PRDX5
PRR13
PSENEN
PSMA1
PSMA4
PSMB1
PSMB3
PSMB6
PSMB7
PSMC3
PSMC5
PSMG3
RAB13
RBM42
REX1BD
RHOC
RNF181
ROMO1
RPL36AL
RPP25L
RPP38
S100A13
SDHAF1
SDHAF2
SEC61B
SEC61G
SEM1
SERF2
SF3B5
SGF29
SLC25A10
SLC25A11
SLC39A3
SLIRP
SMDT1
SMIM10L1
SMIM26
SMIM4
SMIM7
SNF8
SNRNP25
SNRNP35
SQOR
SRA1
SSR4
STX8
SWI5
THAP7
TIMM10
TIMM17B
TMA7
TMEM199
TMEM205
TRAPPC2L
TRIR
TRPT1
TSSC4
TXN2
TXNDC17
UBE2F
UBL5
UQCC2
UQCR10
UQCR11
USE1
USF1
UXT
VAMP8
VPS4A
WDR45
YBEY
YJU2
ZBTB8OS
ZFAND2B
ZNF205
ZNF358
ZNF524
ZNF622
