# Supplementary material for: Increases in 4‐Acetaminobutyric Acid Generated by Phosphomevalonate Kinase Suppress CD8+ T Cell Activation and Allow Tumor Immune Escape
Source: Adv Sci (Weinh). 2024 Sep 26;11(43):2403629. doi: 10.1002/advs.202403629 (PMC11578309; doi:10.1002/advs.202403629)
Supplement: Supplementary file 3 — Supporting Information [file ADVS-11-2403629-s001.xlsx]

## Sheet: All metabolites detected.
Supplementary Table 2-1. All hydrophilic metabolites in HCC tissues from PMVK hepatocyte-specific CKO mice and WT mice.
ID	0	Name	VIP	Fold change	p-value	m/z	rt(s)	HMDB	KEGG	SuperClass	Class	SubClass	ctrl-1	ctrl-2	ctrl-3	ctrl-4	ctrl-5	CKO-1	CKO-2	CKO-3	CKO-4	CKO-5	QC-1	QC-2	QC-3
M121T41	[M-H]-	4-hydroxybenzaldehyde	1.71889	0.0155694	0.237409	121.029	41.1425	HMDB0011718	C00633	Organic oxygen compounds	Organooxygen compounds	Carbonyl compounds	52250.4	6047.33	641263	77174.6	11926.3	3250.33	1073.23	1987.95	4506.23	1461.28	33291.1	34710.3	33301.8
M156T399	[M+H-C3H5ON]+	L-carnosine	2.85432	0.0534231	0.346864	156.099	399.079	HMDB0000033	C00386	Organic acids and derivatives	Peptidomimetics	Hybrid peptides	885123	9749.53	9235.37	7371	12832.9	9599.84	20432.8	4592.97	9454.52	5299.47	10771.4	11101.4	10768.3
M319T437_2	[M-H-H2O]-	5'-phosphoribosyl-5-amino-4-imidazolecarboxamide (aicar)	0.799156	0.0859674	0.0677649	319.059	437.455	HMDB0001517	C04677	Nucleosides, nucleotides, and analogues	Imidazole ribonucleosides and ribonucleotides	1-ribosyl-imidazolecarboxamides	45438.2	1099.15	31478.7	812.815	21489.8	2025.9	2925.92	1204.36	681.516	1786.43	11153.1	11242.2	11240.8
M101T202	[M-H-CH6O2]-	D-arabitol	4.5173	0.0956909	0.0533299	101.024	202.003	HMDB0000568	C01904	Organic oxygen compounds	Organooxygen compounds	Carbohydrates and carbohydrate conjugates	696563	166065	1.08416e+06	21008.6	1.48075e+06	168291	59892.1	27632.7	20140	54037.9	400233	400995	412131
M129T59	(M-H)-	ketoisocaproic acid	6.98763	0.106053	0.212818	129.055	59.432	HMDB0000695	C00233	Organic acids and derivatives	Keto acids and derivatives	Short-chain keto acids and derivatives	1.74084e+06	496454	9.10286e+06	198887	1.07832e+06	282212	288569	369754	116298	281275	1.29179e+06	1.21408e+06	1.21039e+06
M187T335	[M+H]+	Ala-Pro	0.684978	0.11348	0.150892	187.105	334.524	HMDB0028695		Organic acids and derivatives	Carboxylic acids and derivatives	Amino acids, peptides, and analogues	37374	1952.7	17362	2598.81	2527.79	2160.64	906.581	1902.36	854.858	1190.34	4572.5	4463.43	4147.78
M303T182	(M-H)-	Arachidonic Acid (peroxide free)	4.00441	0.118893	0.3569	303.231	181.558	HMDB0001043/HMDB0060102	C00219	Lipids and lipid-like molecules	Fatty Acyls	Fatty acids and conjugates	70153.7	67556	85557.9	3.50692e+06	80573.6	36780.9	62201.2	98415.7	209084	46589.6	80826.2	72447.2	71271.4
M175T284	[M+H]+	Gly-Val	1.04248	0.128936	0.179081	175.105	283.507			Organic acids and derivatives	Carboxylic acids and derivatives	Amino acids, peptides, and analogues	90586	1869.88	49414.1	4323.71	3101.49	1755.2	6277.03	5203.16	1596.21	4417.88	12657.2	13308.4	13303.8
M115T74	[M-H]-	Alpha-ketoisovaleric acid	4.26124	0.131772	0.111946	115.039	73.849	HMDB0000019	C00141	Organic acids and derivatives	Keto acids and derivatives	Short-chain keto acids and derivatives	952613	281408	2.15789e+06	118172	343932	118788	58597	125029	78181.7	127256	371636	370596	274510
M290T440	[M+H]+	Asp-Arg	3.02333	0.151562	0.0950403	290.143	440.238			Organic acids and derivatives	Carboxylic acids and derivatives	Amino acids, peptides, and analogues	591126	34566.9	520526	11953.4	202555	10945.8	40082.3	100697	13097.7	41412.1	199564	199620	201554
M215T283	[M+H]+	Pro-val	1.15272	0.151795	0.158459	215.137	283.187			Organic acids and derivatives	Carboxylic acids and derivatives	Amino acids, peptides, and analogues	103206	3488.26	84011.9	4884.12	6266.24	5115.99	1922.51	9787.17	3386.77	10428.4	13358.5	13783.7	13981.8
M163T56	[M-H]-	Phenylpyruvate	1.67177	0.165472	0.222506	163.039	55.858	HMDB0000205	C00166	Benzenoids	Benzene and substituted derivatives	Phenylpyruvic acid derivatives	103632	23273.3	537653	3227.03	108220	32767.1	20293	30624.7	19404.7	25317.6	112357	115324	115400
M272T310	M+	5,2'-O-dimethyluridine	1.30538	0.19771	0.269939	272.104	310.264						177982	1143.68	719.344	3736.59	80367.3	514.798	562.042	943.636	7695.35	42469.6	62384.9	61707.8	61708.5
M262T448	[M+H]+	.alpha.-L-Asp-L-Lys	2.61781	0.198966	0.0689388	262.138	447.947	HMDB0004987		Organic acids and derivatives	Carboxylic acids and derivatives	Amino acids, peptides, and analogues	364244	83171.1	466128	25377.6	170845	22852.9	33286.5	78893.4	18462.6	67310.3	133552	137233	137209
M185T333	[M-H]-	Pro-Ala	0.847608	0.206907	0.171897	185.092	333.108			Organic acids and derivatives	Carboxylic acids and derivatives	Amino acids, peptides, and analogues	79222.2	5576.39	46115.6	6666.46	4291.81	8536.49	4707.59	8677.44	4743.71	2689.19	12300.4	12303.6	12649.6
M244T360	[M+H]+	Pro-gln	1.63494	0.209515	0.184945	244.127	360.12			Organic acids and derivatives	Carboxylic acids and derivatives	Amino acids, peptides, and analogues	218726	12451.5	224860	7817.92	11523.6	22810.4	21368.5	22379.3	9724.31	23316.8	42637.5	43314.4	43309.7
M297T29	[M-H]-	Ostruthin	5.36425	0.219167	0.353165	297.151	28.802		C09281	Lipids and lipid-like molecules	Prenol lipids	Terpene lactones	246597	396434	764932	228715	8.12564e+06	509723	356038	383036	370130	520653	1.36874e+06	1.38466e+06	1.36919e+06
M203T230	[M+H]+	Ile-Ala	1.3834	0.219258	0.194644	203.137	230.38			Organic acids and derivatives	Carboxylic acids and derivatives	Amino acids, peptides, and analogues	167475	10221.8	75650.1	21726.2	4346.12	4033.58	9644.67	21825.1	6425.98	19335.5	30865.7	32012.7	30851
M188T364	[M-H]-	Gly-Asn	0.694873	0.221585	0.166717	188.067	363.966			Organic acids and derivatives	Carboxylic acids and derivatives	Amino acids, peptides, and analogues	48617.5	1895.85	35944.6	2983.79	6311.96	3035.14	1249.16	4339.01	2577.03	10017.2	7325.73	7266.3	9762.26
M189T254_2	[M+H]+	Gly-Ile	1.36553	0.22849	0.173714	189.122	254.382			Organic acids and derivatives	Carboxylic acids and derivatives	Amino acids, peptides, and analogues	158184	5656.18	101209	20193.9	9962.08	13273.8	4977.6	14713.4	9113.19	25373.4	29553.6	33037.5	32762.1
M278T314_1	(M+NH4)+	D-Mannose 1-phosphate	0.676629	0.240456	0.0290553	278.06	314.024	HMDB0006330	C00636	Organic oxygen compounds	Organooxygen compounds	Carbohydrates and carbohydrate conjugates	23560.8	11966.9	10809.6	3333.03	15368.5	571.715	2548.21	448.17	2184.43	9886.51	9637.13	9184.31	9201.44
M247T355	[M+H]+	Asp-Leu	1.85875	0.242263	0.13068	247.127	355.128			Organic acids and derivatives	Carboxylic acids and derivatives	Amino acids, peptides, and analogues	259538	23023.8	179310	18413	60169.1	15599.9	14876.7	57065.5	5973.31	37416.5	67439.2	66316.1	67430.5
M288T335	(M+H)+	Arg-Leu	0.872651	0.242395	0.107903	288.2	335.24						54679.1	7536.44	37571.8	9975.61	7492.35	5151.86	1775.5	11481	2462.3	7551.5	8245.8	8929.2	8923.03
M263T451	[M+H]+	Pro-phe	1.64876	0.242927	0.0716306	263.122	450.671			Organic acids and derivatives	Carboxylic acids and derivatives	Amino acids, peptides, and analogues	164264	22366.6	169019	19421.8	78810.5	12317.3	13892.6	38660.9	17381.9	28007.8	19818.6	15830.3	14004.1
M146T351	[M+H]+	G-guanidinobutyrate	4.37229	0.244007	0.184831	146.091	351.241	HMDB0003464	C01035	Organic acids and derivatives	Carboxylic acids and derivatives	Amino acids, peptides, and analogues	1.06397e+06	153628	3.08245e+06	85775	845495	291478	358595	314778	184729	126897	719772	716705	719762
M245T181	[M+H]+	Leucylleucine	0.809314	0.245208	0.0966304	245.184	180.99	HMDB0028933	C11332	Organic acids and derivatives	Carboxylic acids and derivatives	Amino acids, peptides, and analogues	41433.8	5460.04	44415	16666.8	4021.11	3541.23	1063.16	9346.47	912.996	12598.6	14736.3	15651.2	14740.4
M177T320	[M+H]+	Gly-Thr	0.487514	0.246009	0.192532	177.085	320.477			Organic acids and derivatives	Carboxylic acids and derivatives	Amino acids, peptides, and analogues	20946.5	453.25	13847.7	2355.23	1338.84	3255.05	594.527	2670.29	692.063	2368.01	3995.3	4008.75	4297.54
M235T409	[M+H]+	Ser-Glu	1.28459	0.246957	0.0964504	235.09	409.291			Organic acids and derivatives	Carboxylic acids and derivatives	Amino acids, peptides, and analogues	111975	7202.49	106934	12637.6	45272.9	8763.89	8042.48	26471.8	14032.5	12830.4	33496.2	34245.9	34243.5
M128T352	(M+H-H2O)+	4-Guanidinobutyric acid	0.656226	0.25534	0.184658	128.08	351.813	HMDB0003464	C01035	Organic acids and derivatives	Carboxylic acids and derivatives	"Amino acids, peptides, and analogues"	20955.4	4011.27	73553.7	4657.34	21472.7	8037.66	7974.73	8833.57	4568.57	2413.74	20226.8	20706.8	20232.2
M151T52	[M-H]-	2-Hydroxyphenylacetic acid	0.90835	0.257823	0.154375	151.039	51.539	HMDB0000669	C05852	Benzenoids	Benzene and substituted derivatives	Phenylacetic acids	27447.8	16742.1	149388	49281.5	21397.1	24113.6	11552.3	8274.73	9010.95	15179.8	31625.7	34066.1	31479.8
M288T395	[M-H]-	Ophthalmate	4.74571	0.263066	0.423519	288.119	394.96	HMDB0005765	C21016	Organic acids and derivatives	Carboxylic acids and derivatives	Amino acids, peptides, and analogues	4.29746e+06	25901.1	195183	19562.5	346083	29081.9	1.01117e+06	51047	77560	116003	518701	523709	523659
M288T426_2	(M+CH3CN+H)+	Val-Glu	0.645997	0.264636	0.0826595	288.153	425.809						25660.3	8583.43	24924.1	1109.79	9776.39	2139.99	2690.5	665.723	1902.36	11140.3	1484.8	1495.14	1650.4
M203T400	[M-H]-	Asp-Ala	0.730817	0.270852	0.106231	203.066	399.622			Organic acids and derivatives	Carboxylic acids and derivatives	Amino acids, peptides, and analogues	40717.7	6990.59	41367.6	1593.81	18808	1958.67	3224.13	16563.2	996.206	6910.04	13313.5	12465.4	13318.5
M193T352	[M+H]+	Ser-Ser	0.423249	0.274892	0.179136	193.079	351.864			Organic acids and derivatives	Carboxylic acids and derivatives	Amino acids, peptides, and analogues	14627.2	1425.26	14399.3	1303.17	1310.05	1155.89	1106.09	3483.84	1296.65	2046.85	4255.94	4279.99	4189.64
M673T424	[M-H]-	6'-sialyl-n-acetyllactosamine	0.178246	0.279371	0.306623	673.228	424.162	HMDB0006584		Organic oxygen compounds	Organooxygen compounds	Carbohydrates and carbohydrate conjugates	2072.19	711.498	8046.3	81.0997	393.798	338.58	937.602	948.861	316.354	616.862	1588.26	1627.49	1663.42
M255T340	[M-H]-	Thr-His	0.865956	0.280784	0.185835	255.108	339.924			Organic acids and derivatives	Carboxylic acids and derivatives	Amino acids, peptides, and analogues	77044.7	4899.68	76499	8709.73	6831.3	6756.84	4226.69	15997.8	7902.56	13968.1	20638	20638.9	21263.7
M244T280	[M+H]+	Dimethachlor cga369873	2.94754	0.281214	0.0547852	244.077	280.146			Benzenoids	Benzene and substituted derivatives	Xylenes	515834	128364	457477	43586.3	310250	47620.9	141862	76152.8	39807	103867	105856	105856	106175
M218T364	[M-H]-	Ser-Asn	0.904236	0.284998	0.208173	218.077	364.301			Organic acids and derivatives	Carboxylic acids and derivatives	Amino acids, peptides, and analogues	97840.6	4930.94	51848.9	12473.9	6602.94	5304.28	4196.43	14878.3	8090.73	17033.7	25701	26558.6	25712.5
M233T233	[M+H]+	Ile-Thr	1.48981	0.286907	0.24019	233.148	233.381			Organic acids and derivatives	Carboxylic acids and derivatives	Amino acids, peptides, and analogues	215808	10988.9	82775.7	25460	13580.1	17627.6	5851.6	28049	11353.3	37137.8	71678.7	71924.4	54994.1
M276T417	[M+H]+	Glu-Gln	1.49047	0.287781	0.163784	276.117	417.267	HMDB0028817		Organic acids and derivatives	Carboxylic acids and derivatives	Amino acids, peptides, and analogues	183028	14826.4	160171	27391.4	18834.2	18795.7	11408.5	30139.7	18883	37108.6	60510.5	60522.1	62786.1
M230T365	[M+H]+	Pro-asn	0.742135	0.287852	0.139294	230.112	364.941			Organic acids and derivatives	Carboxylic acids and derivatives	Amino acids, peptides, and analogues	43860.1	9692.28	26833	6252.19	2741.09	3004.92	4605.25	6923.56	3637.17	7556.88	8491.77	8951.57	8475.73
M219T317	[M-H]-	Thr-Thr	1.04007	0.289918	0.216554	219.098	316.795			Organic acids and derivatives	Carboxylic acids and derivatives	Amino acids, peptides, and analogues	128342	4990.56	80303.6	13058.4	7973.57	13497.3	5284.25	20296.3	8997.61	19959.1	30250.1	30103	30250
M255T313	(M+H)+	Val-His	1.18356	0.289929	0.15733	255.143	312.594						112571	13316.8	100071	18463.8	9330.11	9103.65	7594.51	19316.4	11047	26508.5	31214.2	31757.2	31753.9
M304T192	[M+H]+	Val-Trp	0.387399	0.291072	0.192919	304.163	192.125			Organic acids and derivatives	Carboxylic acids and derivatives	Amino acids, peptides, and analogues	11422	2043.37	18676.1	1303.88	1579.79	1352.17	1703.67	3021.7	1729.23	2388.05	4698.01	5840.77	4736.74
M234T358	(M+H)+	Ser-Gln	0.847516	0.291202	0.204058	234.106	357.596						63389.3	3638.35	53744.3	7844.59	2949.89	6322.55	1649.31	11810.7	4304.93	14224.9	15727.9	16359.9	15693.6
M262T419	[M+H]+	Glu-Asn	1.94408	0.291708	0.0843458	262.101	418.518	HMDB0028814		Organic acids and derivatives	Carboxylic acids and derivatives	Amino acids, peptides, and analogues	240083	27152.8	269217	52643.6	106669	29324.2	22868.4	66591.1	22664.2	61512.6	94534.6	96346.6	96262.6
M243T356_1	[M+H]+	Ser-His	1.54556	0.29261	0.168804	243.107	356.047			Organic acids and derivatives	Carboxylic acids and derivatives	Amino acids, peptides, and analogues	204842	17429.2	111009	38655.2	18443.4	18932.3	5248.97	36954.6	17427.7	35665.2	42795.7	43510	43951.9
M245T413	[M+H]+	Pro-Glu	3.44393	0.293147	0.207259	245.112	413.39			Organic acids and derivatives	Carboxylic acids and derivatives	Amino acids, peptides, and analogues	1.07336e+06	39782.8	1.01662e+06	92669.4	91614.7	160467	87883.6	154988	124658	150358	319546	323537	323519
M371T415	(M+CH3COO+2H)+	Tyr-Glu	0.852681	0.295329	0.363747	371.154	415.367						12978.4	885.689	11751.9	128604	19060.7	763.151	1420.89	1201.62	1141.93	46647.3	41437.6	41445.2	44015.4
M1120T483	[M-H]-	2-[5-hydroxy-4-methoxy-6-[4-methoxy-6-[4-methoxy-6-[4-methoxy-2-methyl-6-[[(3s,10r,11s,12s,13s,14s,17s)-11,12,14-trihydroxy-17-[(1s)-1-hydroxyethyl]-10,13-dimethyl-1,2,3,4,7,8,9,11,12,15,16,17-dodecahydrocyclopenta[a]phenanthren-3-yl]oxy]oxan-3-yl]oxy-2-methyloxan-3-yl]oxy-2-methyloxan-3-yl]oxy-2-methyloxan-3-yl]oxy-6-(hydroxymethyl)oxane-3,4,5-triol	0.197563	0.295736	0.181983	1119.61	482.744			Lipids and lipid-like molecules	Steroids and steroid derivatives	Steroidal glycosides	4921.39	1322.9	2399.74	213.907	285.937	361.137	145.1	629.326	983.969	584.639	1118.32	1192.19	1191.89
M320T344	[M+H]+	Asp-Trp	0.398319	0.300782	0.228774	320.122	343.538			Organic acids and derivatives	Carboxylic acids and derivatives	Amino acids, peptides, and analogues	13627.9	1351.91	19062.3	276.097	1918.27	1043.28	4079.9	3145.53	83.6746	2546.89	4517.35	4480.24	3725.43
M248T427	[M+H]+	Asp-Asn	1.73969	0.302308	0.130951	248.086	426.658			Organic acids and derivatives	Carboxylic acids and derivatives	Amino acids, peptides, and analogues	225034	16970.5	185952	11610	98000.5	20071.1	26521.4	69728.2	6584.08	39605.8	72185.1	73512.2	72182.6
M189T282	[M+H]+	Gly-Leu	0.984561	0.302945	0.181764	189.121	281.628	HMDB0000759	C02155	Organic acids and derivatives	Carboxylic acids and derivatives	Amino acids, peptides, and analogues	85050.9	5122.04	51735.9	16283.2	6844.2	8335.75	3412.28	14631	5685.25	17932.6	20316.6	20372.3	20503.5
M488T410	[M+Na]+	Glycocholate	0.356755	0.315582	0.211495	488.304	409.582	HMDB0000138	C01921	Lipids and lipid-like molecules	Steroids and steroid derivatives	Bile acids, alcohols and derivatives	11256.3	814.524	10943.2	840.513	1221.07	1349.75	270.398	2849.69	1100.08	2343.5	3967.46	4008.77	3967.16
M247T277	[M+H]+	Pro-met	0.469469	0.31643	0.213841	247.109	277.006			Organic acids and derivatives	Carboxylic acids and derivatives	Amino acids, peptides, and analogues	20169.7	2119.3	15644.5	1305.68	1215.39	2350.47	1570.77	3783.51	1830.59	3265.68	3372.45	2788.42	2795.16
M291T467	[M+H]+	Gly-Ser-Lys	1.12495	0.318175	0.29278	291.153	467.019			Organic acids and derivatives	Carboxylic acids and derivatives	Amino acids, peptides, and analogues	139425	1454.98	57723.2	4311.2	15004.7	25898.8	22948.8	2463.98	10498.3	7526.58	39984.7	39309.7	39982.9
M249T405	[M+H]+	Glu-Thr	0.890784	0.319086	0.20931	249.106	404.553	HMDB0028829		Organic acids and derivatives	Carboxylic acids and derivatives	Amino acids, peptides, and analogues	71159.7	4277.92	74424.2	8780.93	6150.07	8062.96	5517.75	12329	8389.56	18283.7	20789.5	20793.7	20534.3
M243T206	[M+H-H2O]+	D-glucose 6-phosphate	0.547719	0.319502	0.0148421	243.016	206.12		C00092	Organic oxygen compounds	Organooxygen compounds	Carbohydrates and carbohydrate conjugates	9566.84	5772.32	14770	8045.63	18670.3	3979.49	1311.24	2745.23	6518.49	3601.28	1777.23	2872.31	2866.31
M253T369	[M+H]+	Pro-his	0.591016	0.323438	0.215474	253.127	369.307			Organic acids and derivatives	Carboxylic acids and derivatives	Amino acids, peptides, and analogues	33523.7	2773.45	10414.2	7392.1	2922.74	2549.45	2600.58	4554.95	3582.34	5157.09	7611.37	7275.34	7266.05
M296T278	(M-H)-	2-Methylguanosine	0.415681	0.323875	0.0689065	296.097	277.911	HMDB0005862		Nucleosides, nucleotides, and analogues	Purine nucleosides		9032.58	3490.7	19971.9	4559.51	8554.17	3761.83	3317.25	1968.44	3093.89	2630.14	8288.87	5931.19	5633.07
M363T450	[M+H]+	Glu-Ser-Lys	0.76425	0.325048	0.168407	363.185	450.379			Organic acids and derivatives	Carboxylic acids and derivatives	Amino acids, peptides, and analogues	41039	7557.51	72731.4	7306.33	14453.3	7140.89	9663.22	14754.9	4825.26	10126	13914.4	14521	13932.1
M295T29	[M-H-CH3]-	Leonurine	0.521579	0.325361	0.344098	295.135	29.1765		C16985	Benzenoids	Benzene and substituted derivatives	Benzoic acids and derivatives	4120.96	6926.4	11590	4509.92	74545.8	5275.64	9519.55	4815.36	5623.9	7852.47	12747.9	12824.9	12824.1
M281T344	[M+H]+	L-Aspartyl-L-phenylalanine	0.873802	0.325379	0.153646	281.11	343.98	HMDB0000706		Organic acids and derivatives	Carboxylic acids and derivatives	Amino acids, peptides, and analogues	55155.1	12959.3	82913.1	7550.96	14535.4	8885.52	8827.43	13829.9	9909.95	14874.8	22086.7	22116.6	22633.6
M314T254	[M+H]+	Heliotrine	0.549609	0.331186	0.283981	314.204	254.37		C10324				31571	2769.13	9908.96	3130.92	1365.29	2728.04	2749.53	5280.54	3162.78	2222.84	6212.08	7040.47	6581.62
M221T419	[M+H]+	Asp-Ser	1.3424	0.333671	0.122677	221.075	418.67			Organic acids and derivatives	Carboxylic acids and derivatives	Amino acids, peptides, and analogues	128903	20486.4	132741	7965.73	57869.2	16615.6	15803.6	37295.8	11109	35281.7	50544.7	50588.4	51601.9
M233T375	(M+H)+	Val-Asp	1.02977	0.334309	0.125971	233.111	375.46						79825.7	13409.9	64684.2	5156.42	29145.6	5900.02	11572.9	26905.9	8871.69	11011	26116.3	27018.3	26125.8
M302T241_1	[M+H]+	Pro-trp	1.19997	0.335443	0.213779	302.147	241.158			Organic acids and derivatives	Carboxylic acids and derivatives	Amino acids, peptides, and analogues	138602	14290.5	49270.9	17275.4	20591.2	12187.5	11930.1	19327.7	12962.5	24108.7	28404.2	27506.5	27507
M361T419	[M+H]+	Asp-Val-Lys	1.15409	0.344887	0.184192	361.205	419.304			Organic acids and derivatives	Carboxylic acids and derivatives	Amino acids, peptides, and analogues	91108.6	19196.1	184313	16534.2	42524.8	15623.2	26113.6	33772	8124.93	38344.6	51884.1	50987.6	51889.7
M271T413	(M+H)+	His-Asp	1.28579	0.346695	0.0880071	271.102	412.848						106411	23539.7	103712	8074.45	71033.1	10256.8	12850.2	42250.1	17000.6	26078.1	43697.9	44079.9	44468.3
M276T452	[M+H]+	.gamma.-l-glu-.epsilon.-l-lys	1.37437	0.348952	0.134429	276.153	451.905	HMDB0003869	C21730	Organic acids and derivatives	Carboxylic acids and derivatives	Amino acids, peptides, and analogues	143115	25128.9	157876	32560.5	30064.5	20498.5	14346.8	33527.9	20063.1	47217.2	51451.8	52744.1	52766.1
M784T357	[M-H]-	Rifaximin	0.177305	0.350066	0.0447192	784.361	356.543						1152.03	1077.3	2645.93	2172.98	612.493	299.198	200.43	858.921	239.887	1083.33	952.571	952.565	1047.78
M225T356	[M+H]+	3-hydroxykynurenine	0.493513	0.35198	0.121785	225.096	356.088	HMDB0000732	C02794	Organic oxygen compounds	Organooxygen compounds	Carbonyl compounds	19426.9	2872.12	12268.1	5177.54	3391.68	2876.76	2168.37	5248.54	2588.9	2300.58	5325.74	5363.51	5362.61
M213T355	[M+H]+	His-Gly	1.32873	0.353404	0.129164	213.096	355.043			Organic acids and derivatives	Carboxylic acids and derivatives	Amino acids, peptides, and analogues	143597	20965.7	60552.9	52703.1	23083.2	11438.7	7743.08	36715.8	18013.4	32429.2	35007.5	36224.6	37232.6
M243T356_2	[M+H]+	His-Ser	1.39412	0.353508	0.303398	243.131	355.701			Organic acids and derivatives	Carboxylic acids and derivatives	Amino acids, peptides, and analogues	216851	24850.5	27449.7	23815.6	30796.7	25297.2	19420.1	25426	20897.6	23412	21222.1	21016.7	20950.9
M269T315	[M+H]+	His-Leu	0.592567	0.357609	0.175843	269.158	314.967		C05010	Organic acids and derivatives	Carboxylic acids and derivatives	Amino acids, peptides, and analogues	31337.7	4884.51	13467.7	5465.89	5033.8	2706.4	2281.88	6652.04	2551.32	7332.68	6936.68	6688.41	6680.65
M261T458	[M-H]-	Asp-Glu	1.29269	0.364758	0.154281	261.072	458.008			Organic acids and derivatives	Carboxylic acids and derivatives	Amino acids, peptides, and analogues	154243	20877.1	173344	13430.8	61192.7	24451.1	24419.7	52399.8	13100.9	39953.2	54255.8	54462.9	54256
M247T403	[M-H]-	Malioxamycin	0.739261	0.365206	0.239126	247.093	402.889			Organic acids and derivatives	Carboxylic acids and derivatives	Amino acids, peptides, and analogues	64159.9	4726.04	71528.7	8834.42	4587.61	8390.97	6570.07	13407.7	9120.92	18692.4	23645.5	23944	23644.9
M917T503	[M-H]-	3-[(2s,3r,4s,5r,6r)-3-[(2s,3r,4r,5s,6s)-3,5-dihydroxy-6-methyl-4-[(2s,3r,4s,5s,6r)-3,4,5-trihydroxy-6-(hydroxymethyl)oxan-2-yl]oxyoxan-2-yl]oxy-4,5-dihydroxy-6-[[(2r,3r,4r,5r,6s)-3,4,5-trihydroxy-6-methyloxan-2-yl]oxymethyl]oxan-2-yl]oxy-2-(3,4-dihydroxyphenyl)-5,7-dihydroxychromen-4-one	0.75693	0.367466	0.226752	917.261	503.308			Phenylpropanoids and polyketides	Flavonoids	Flavonoid glycosides	67853.3	2107.07	23559.4	285.691	43116.5	15424.7	14226.6	16890.6	1458.86	2313.36	15455.9	15854.1	15746.6
M349T452	[M+H]+	Asp-Ser-Lys	0.463452	0.368736	0.204899	349.169	451.8			Organic acids and derivatives	Carboxylic acids and derivatives	Amino acids, peptides, and analogues	12008.8	8810.65	34055	3681.01	3759.49	3261.88	4532.89	5303.38	2218.95	7660.62	6279.11	6801.54	6809.16
M358T263	[M+Na]+	Senecionine	0.385866	0.372575	0.218127	358.161	263.428		C06176				13931.8	1383.56	9849.59	2193.92	1168.39	875.239	3121.95	3756.51	780.408	2094.43	3717.98	3078.91	3704.17
M304T447	(M+H)+	Arg-Glu	1.38181	0.375254	0.145234	304.159	447.272						149917	29437.1	161040	37641.9	27724.7	19079	12268.8	40579	25079.2	55257.3	59207.5	59217.6	60013.7
M101T369	[M-H]-	Acetoacetic acid	0.67781	0.376542	0.286738	101.024	369.182	HMDB0000060	C00164	Organic acids and derivatives	Keto acids and derivatives	Short-chain keto acids and derivatives	30477.2	8437.07	127516	12219.7	24231.3	17505.8	15445	10958.5	20443	12041.2	28958.1	29614.3	28958
M389T414	[M+H]+	Val-Asp-Arg	0.450751	0.380835	0.374999	389.236	414.197			Organic acids and derivatives	Carboxylic acids and derivatives	Amino acids, peptides, and analogues	16239.5	4119.16	72976.9	5260.07	3336.87	9869.57	2586.67	7531.24	7564.24	11267.8	7396.85	7301.86	7594.11
M187T281	[M-H]-	Ile-Gly	1.62081	0.382642	0.220716	187.108	280.755			Organic acids and derivatives	Carboxylic acids and derivatives	Amino acids, peptides, and analogues	335595	16381.6	200276	94679.5	18721.7	44983.5	18285.8	71776.8	35568.8	84092.3	92609.4	96036.4	96021
M333T448	[M+H]+	Ala-Asp-Lys	0.779661	0.384819	0.0606225	333.175	447.861			Organic acids and derivatives	Carboxylic acids and derivatives	Amino acids, peptides, and analogues	30323.9	8734.01	55512	19340.8	27740	9893.23	6780.72	11302.3	8910.4	17623.3	20783.8	20783	21079.1
M277T52_1	[M+H]+	[6]-shogaol	1.05079	0.385603	0.275203	277.178	52.1535	HMDB0137236	C10494	Benzenoids	Phenols	Methoxyphenols	3505.37	67789.3	47157.3	112427	2477.66	3422.51	4882.4	7319.75	4262.9	70095.7	17063.8	27930.7	15546.5
M242T402	M+	Nname,Clomipramine	0.589292	0.38651	0.0395416	242.077	402.491						21202.6	6577.11	11311.7	13727	5970.74	3894.53	2164.01	7821.89	3421.92	5420.24	8229.72	9414.87	9362.73
M146T322	(M+H)+	4-acetamidobutanoate	0.37752	0.389989	0.0252677	146.079	322.435						6251.45	4838.63	6790.37	4728.97	4365.9	2868.13	1758.18	2242.99	2289.99	1360.79	2343.02	2153.12	2327.15
M161T318	(M+H)+	D-Alanyl-D-alanine (D-Ala-D-Ala)	0.382975	0.39267	0.195157	161.09	317.845	HMDB0003459	C00993	Organic acids and derivatives	Carboxylic acids and derivatives	"Amino acids, peptides, and analogues"	13920.8	1839.64	8220.67	2554.03	1635.58	2871.67	1209.85	2806.41	1850.15	2323.72	3499.7	3791.55	3793.4
M166T192	[M+H]+	7-methylguanine	1.71512	0.393098	0.0835157	166.071	192.062	HMDB0000897	C02242	Organoheterocyclic compounds	Imidazopyrimidines	Purines and purine derivatives	71675.3	115821	67586.6	225547	45490.3	31287.3	37709.9	47259.4	44604.9	45955.5	48063.1	50463.1	48265.1
M309T29	[M-H]-	O-desmethylquinidine	0.937557	0.393692	0.390797	309.151	29.191						17914.7	23476.9	45745.5	15834.8	279433	29355.2	42359.7	27887.8	26110.6	24836.6	48904.3	50620.4	50640.6
M333T32	[M+H-H2O]+	5-heptenoic acid, 7-[(1r,4s,5s,6r)-6-[(1e,3s)-3-hydroxy-1-octen-1-yl]-2-oxabicyclo[2.2.1]hept-5-yl]-, (5z)-	1.5076	0.395355	0.445807	333.239	31.814			Lipids and lipid-like molecules	Fatty Acyls	Eicosanoids	10993.5	43499.7	27944.1	387648	16812.5	27965	75980.2	24057	24964.9	39530.3	51489.4	89360.6	52505.9
M674T472	[M-H]-	Lewis b tetrasaccharide	0.180441	0.397836	0.28435	674.261	471.835			Organic oxygen compounds	Organooxygen compounds	Carbohydrates and carbohydrate conjugates	5120	817.27	1220.47	650.319	770.273	38.7941	36.6262	1249.24	1297.05	791.055	1213.81	1291.68	1212.33
M634T466	[M+H]+	Penitrem a	0.309772	0.399784	0.309505	634.3	465.688		C20070				4488.66	5635.68	19686.3	602.061	2197.48	2015.83	1427.16	1763.34	563.369	7267.35	4748.67	4875.74	4760.65
M218T318	[M+H]+	Acetylcitrulline	0.812027	0.400121	0.312657	218.111	317.627			Organic acids and derivatives	Carboxylic acids and derivatives	Amino acids, peptides, and analogues	77352.1	12516.7	9399.12	17657.2	5475.97	19934.3	5612.7	7528.23	5858.72	10041.3	9319.38	10527.1	10473.7
M311T28_2	[M-H]-	Thymol-beta-d-glucoside	10.6434	0.405353	0.356471	311.168	28.261			Lipids and lipid-like molecules	Prenol lipids	Terpene glycosides	2.55403e+06	3.64967e+06	6.7672e+06	2.76935e+06	3.37526e+07	4.65923e+06	3.87471e+06	3.89983e+06	3.31022e+06	4.3181e+06	7.74499e+06	7.87931e+06	7.87935e+06
M547T467	[M+H]+	Trp-Trp-Arg	0.192771	0.405729	0.350363	547.266	467.148			Organic acids and derivatives	Carboxylic acids and derivatives	Amino acids, peptides, and analogues	2643.85	1946.66	8782.5	192.83	305.853	812.213	599.675	730.473	255.968	3229.82	1986.84	1913.71	1914.66
M251T172_2	[M-H]-	Deoxyinosine	0.419477	0.408567	0.337094	251.077	171.816	HMDB0000071	C05512	Nucleosides, nucleotides, and analogues	Purine nucleosides	Purine 2'-deoxyribonucleosides	34234.6	5653.36	3758.54	4897.19	3262.29	5013.27	5199.66	2617.81	3833.45	4502.04	5974.04	5982.07	5777.98
M363T281	[M+H-C6H15O4N]+	Daunorubicin	1.13485	0.409379	0.297587	363.087	280.558	HMDB0014832	C01907				134510	7591.49	37519	978.388	198722	45378.1	40942.1	55304.3	4306.5	9354.47	45335.8	49691.7	49538.4
M145T337	[M-H]-	Gly-Ala	1.26946	0.411653	0.199431	145.061	337.264			Organic acids and derivatives	Carboxylic acids and derivatives	Amino acids, peptides, and analogues	205556	27375.1	127042	37725.5	27940.3	33594.3	19722.3	47479	29213.9	45206.1	52384.6	52377.6	50496.3
M116T191	[M+H-CO2]+	3-dehydrocarnitine	0.687059	0.413871	0.191398	116.105	191.384	HMDB0012154	C02636	Organic acids and derivatives	Keto acids and derivatives	Short-chain keto acids and derivatives	49200.4	4298.43	20639.7	3333.93	32550.5	8051.57	17585.6	4861.4	10889.1	4147.52	16408.4	16396.4	16828.5
M420T35	[M+NH4]+	Terpestacin	1.78848	0.414659	0.111292	420.308	35.083			Organic oxygen compounds	Organooxygen compounds	Alcohols and polyols	267858	68047	119735	91979.6	57782.3	26039.7	29846.9	51032.4	82030.9	62085.3	98978.2	96409.6	99055.5
M343T319	[M+H]+	Pro-Ala-Arg	0.297065	0.416629	0.327254	343.194	318.707			Organic acids and derivatives	Carboxylic acids and derivatives	Amino acids, peptides, and analogues	9648.93	919.183	4604.47	786.383	425.132	409.711	723.338	2531.48	558.454	2603.12	2387.54	2413.95	2710.86
M218T173	[M-H]-	O-succinyl-l-homoserine	1.37006	0.417774	0.0387782	218.081	173.061		C01118	Organic acids and derivatives	Carboxylic acids and derivatives	Amino acids, peptides, and analogues	117254	51371.6	167518	72036.9	82993	34061.4	15246.7	47316.1	28282.7	80292.4	61811.6	66877.9	61877.3
M288T352	(M+H)+	Arg-Ile	0.764483	0.421921	0.115675	288.2	351.63						43394.5	10512.2	19462.2	34102.2	6040.27	6090.24	6375.43	15703.9	4783.22	14940	19132.3	18495.5	18446.3
M343T401	[M+H]+	Pro-Val-Lys	0.713324	0.422579	0.184327	343.231	401.441			Organic acids and derivatives	Carboxylic acids and derivatives	Amino acids, peptides, and analogues	49158.5	6851.06	30732.2	9845.15	8082.39	10802.6	8167.11	7965.18	8925.64	8370.5	13875.1	15730.7	15737.9
M221T457	M-	L-Histidinol phosphate	0.515767	0.423311	0.329883	221.059	457.401		C01100				16257.2	5071.06	76961.6	3595.44	21899.4	15138.3	5889.91	18613.9	7851.63	4905.75	15529	15065.1	15531.1
M260T354	[M+H]+	Primaquine	1.19241	0.426094	0.222509	260.195	354.332	HMDB0015219	C07627	Organoheterocyclic compounds	Quinolines and derivatives	Aminoquinolines and derivatives	138691	13666.8	83826.2	42598.1	11465.7	25906	4323.2	42608.3	11200.2	39635	40118.3	39929.9	34434.1
M173T432	[M+H]+	Glycerol 3-phosphate	0.635614	0.42676	0.224307	173.019	431.84	HMDB0000126	C00093	Lipids and lipid-like molecules	Glycerophospholipids	Glycerophosphates	12245	8729.78	19607.7	51056.5	4734.33	7095.95	5533.84	10291.7	6747.72	11459.1	16357.7	18425.7	18452.5
M383T254	M-	N-Acetyl-D-lactosamine	1.34627	0.432325	0.164821	383.143	253.624						200864	43507.5	195867	27136.2	61091.3	43284.8	70394.1	43828.3	16013.9	54947.5	66751.2	69966.5	70082.5
M298T241	(M+H)+	1-methylguanosine	0.762461	0.435363	0.00417419	298.113	240.999	HMDB0001563		Nucleosides, nucleotides, and analogues	Purine nucleosides		23172.3	10614.1	24471.7	22847.4	26901.9	6776.31	13461.1	9839.85	7183.56	9761.63	15207.7	15193	14371.1
M285T203	[M-H]-	2-pentenoic acid, 5-(4-chlorophenyl)-3-phenyl-, (2z)-	0.29628	0.436572	0.140747	285.045	202.543						8855.68	1220.53	5835.6	737.024	7711.59	2120.14	2889.69	2103.79	2116.14	1405.32	4024.38	4222.09	4162.26
M113T370	[M-H]-	Dihydrouracil	1.30732	0.437361	0.208625	113.035	369.592	HMDB0000076	C00429	Organoheterocyclic compounds	Diazines	Pyrimidines and pyrimidine derivatives	198698	9977.13	139694	24718.5	79790.5	52880.6	2698.97	68066.9	23809	50615.7	54751.9	56181.5	55607.2
M397T432	[M+H]+	1h-indole-3-carboxylic acid, 1-[(4-fluorophenyl)methyl]-, 8-quinolinyl ester	0.449017	0.44346	0.0805534	397.141	431.535			Organoheterocyclic compounds	Indoles and derivatives	Indolecarboxylic acids and derivatives	10146.9	4684.12	20629.9	5001.56	14890.6	4429.78	3935.62	6916.25	4799.19	4466.01	6344.72	6905.51	6907.15
M482T334	[M+H]+	Entacapone 3-.beta.-d-glucuronide	0.490113	0.444252	0.299054	482.144	333.778			Organic oxygen compounds	Organooxygen compounds	Carbohydrates and carbohydrate conjugates	27824.8	1469.61	4641.09	2035.95	15376.1	5451.19	3348.45	7694.89	3897.71	2419.02	3521.49	3522.67	2818.5
M231T382	[M-H]-	N.alpha.-(tert-butoxycarbonyl)-l-aspartamide	0.866599	0.450698	0.36667	231.098	382.386			Organic acids and derivatives	Carboxylic acids and derivatives	Amino acids, peptides, and analogues	91358.5	16615.1	225757	17139.5	10315.2	24580.4	35349.5	34345.3	19811.6	48698.9	51399.2	61670.8	50890.7
M223T228	[M+H]+	Phe-gly	0.694779	0.450958	0.227751	223.106	227.918		C18481	Organic acids and derivatives	Carboxylic acids and derivatives	Amino acids, peptides, and analogues	47701.5	6015.84	26307.2	10681.9	7791.81	6684.47	2049.47	17010.5	6601.67	12072.4	15574.4	14934.5	14936.5
M137T167_2	[M+H]+	Hypoxanthine	7.65968	0.45164	0.238393	137.044	166.929	HMDB0000157	C00262	Organoheterocyclic compounds	Imidazopyrimidines	Purines and purine derivatives	5.46663e+06	19809.9	6.0242e+06	6887.5	7.26254e+06	898470	2.75556e+06	1.52333e+06	629770	2.6747e+06	3.05289e+06	3.04318e+06	3.05289e+06
M328T234	[M+H]+	Diprotin b	1.51262	0.454049	0.235664	328.221	234.46			Organic acids and derivatives	Carboxylic acids and derivatives	Amino acids, peptides, and analogues	229198	48698.4	86392.6	55966.3	25647.6	31198.9	26988.3	78942.3	15703.5	49629	69050.8	69051.9	67576.5
M175T381	[M+H]+	Arginine	0.507881	0.454555	0.242359	175.106	381.096	HMDB0000517	C00062	Organic acids and derivatives	Carboxylic acids and derivatives	Amino acids, peptides, and analogues	7368.72	9126.82	29704.6	9970.5	57417.9	12375	16486.7	3868.44	11156.9	7745.2	7800.66	7830.43	7290.63
M429T122	[M-H]-	8-[2-(3,4-dihydroxy-2,5-dimethoxyoxolan-3-yl)ethyl]-4a,7,8-trimethylspiro[2,3,5,6,7,8a-hexahydro-1h-naphthalene-4,2'-oxirane]-2,3-diol	0.758676	0.456959	0.340684	429.258	121.52			Organic oxygen compounds	Organooxygen compounds	Carbohydrates and carbohydrate conjugates	10430.5	30533.5	15737.1	123566	19023.6	14964.5	17823.4	9975.42	22616.3	25688	28383.8	38906	38933.1
M191T413	[M+H]+	.alpha.-L-Asp-Gly	0.687883	0.460684	0.120746	191.064	412.847			Organic acids and derivatives	Carboxylic acids and derivatives	Amino acids, peptides, and analogues	37610.9	6540.92	30703.8	7796.39	22136.3	5442.99	7468.57	16754.9	6164.31	12443.5	14935	15158	15154.9
M117T387	[M-H]-	Methylmalonic acid	3.46637	0.460766	0.346142	117.019	387.072	HMDB0000202	C02170	Organic acids and derivatives	Carboxylic acids and derivatives	Dicarboxylic acids and derivatives	1.9276e+06	433690	435747	178342	306921	99985	51868.3	735933	43640.2	580947	558427	559449	567810
M273T365	[M-H]-	Gln-gln	0.33169	0.463643	0.225455	273.119	365.445			Organic acids and derivatives	Carboxylic acids and derivatives	Amino acids, peptides, and analogues	12609.2	4960.75	19648	3933.79	1557.31	3859.17	1953.82	4261.08	2138.48	7589.19	6821.13	6822.5	7089.39
M753T462	[M-H]-	3-[4,5-dihydroxy-3-[(2r,3r,4r,5r,6s)-3,4,5-trihydroxy-6-methyloxan-2-yl]oxy-6-[[(2r,3r,4r,5r,6s)-3,4,5-trihydroxy-6-methyloxan-2-yl]oxymethyl]oxan-2-yl]oxy-5-hydroxy-2-(4-hydroxyphenyl)-7-methoxychromen-4-one	0.259389	0.466084	0.202619	753.23	462.255			Phenylpropanoids and polyketides	Flavonoids	Flavonoid glycosides	10361.2	3735.86	901.573	2706.13	6440.63	3876.66	2973.53	4005.7	66.5886	331.313	2987.23	2987.28	2758.16
M460T425_2	[M+H]+	Val-Trp-Arg	0.341432	0.470146	0.317646	460.272	424.518			Organic acids and derivatives	Carboxylic acids and derivatives	Amino acids, peptides, and analogues	12587.5	901.55	9457.35	736.042	2237.72	1042.74	1613.44	5470.22	1388.67	2671.2	4827.82	4535.07	4541.35
M269T410	[M-H]-	Asp-His	0.401314	0.470467	0.199009	269.088	410.33			Organic acids and derivatives	Carboxylic acids and derivatives	Amino acids, peptides, and analogues	17765.6	2765.32	17189.2	1765.03	8162.35	2688.71	2470.06	6777.66	2826.75	7653.37	6919.37	6981.25	6981.51
M231T195	[M+H]+	Dl-Leu-dl-Val	1.69093	0.470824	0.190532	231.168	194.642	HMDB0028942		Organic acids and derivatives	Carboxylic acids and derivatives	Amino acids, peptides, and analogues	269606	38338.4	220606	94170.5	45714.2	55050	24036	93196	40515.7	101918	104159	104187	105201
M171T429	[M-H]-	Glycerophosphate(2)	0.662517	0.471502	0.286638	171.005	429.016	HMDB0000126	C00093	Lipids and lipid-like molecules	Glycerophospholipids	Glycerophosphates	20655.8	14082.9	23798.4	83590.1	9732.21	9118.04	9110.48	11224.3	12773.4	29375.9	28850.8	25345.3	25359.5
M516T354	[M+Na]+	Cytochalasin h	0.273175	0.471563	0.212211	516.274	354.103						4657.79	1997.67	2782.95	8745.82	992.572	1447.98	492.544	3949.06	948.017	2205.47	2942.34	2796.27	2781.29
M217T210	[M+H]+	Val-Val	0.649975	0.471707	0.239053	217.153	210.021			Organic acids and derivatives	Carboxylic acids and derivatives	Amino acids, peptides, and analogues	44216.8	3741.55	30498	9508.23	7771.03	8827.6	4826.62	11419	6723.61	13362.3	14726.7	14140.1	14126.8
M377T447	[M+H]+	Glu-Thr-Lys	0.527604	0.474864	0.182639	377.2	447.297			Organic acids and derivatives	Carboxylic acids and derivatives	Amino acids, peptides, and analogues	26192.3	5671.98	19558.9	3340.47	7897.72	3581.86	5831.71	6898.53	4471.64	8971.9	8731.04	8744.96	9126.46
M345T318	[M-H-C9H8O2]-	Harpagoside	0.601915	0.475112	0.1463	345.102	318.317		C09783	Lipids and lipid-like molecules	Prenol lipids	Terpene glycosides	38259.2	7458.12	38711.7	7297	18905.5	8911.51	14549.3	14027.8	5047.44	10026.3	16325	16567.1	16324.3
M114T370_1	(M-H)-	Maleamic acid	0.813179	0.476314	0.364984	114.019	370.449						100021	4783.05	59634.1	9243.74	6104.48	11965	5145.75	30429.1	12234.8	25860	30047.5	30094.2	31293.8
M439T368	[M+Na]+	(2r,3s,4s,5r,6r)-5-[(2s,3r,4r)-3,4-dihydroxy-4-(hydroxymethyl)oxolan-2-yl]oxy-2-(hydroxymethyl)-6-(2-phenylethoxy)oxane-3,4-diol	0.367967	0.481068	0.358922	439.139	368.411			Organic oxygen compounds	Organooxygen compounds	Carbohydrates and carbohydrate conjugates	18027.2	700.308	2977.87	635.248	16704.5	7595.44	5109.81	4884.78	711.322	482.004	5789.97	6093.35	6092.9
M448T478	[M+H]+	Trp-Asp-Lys	0.336621	0.483065	0.182266	448.201	477.51			Organic acids and derivatives	Carboxylic acids and derivatives	Amino acids, peptides, and analogues	10546.2	2999.55	8312.68	3060.16	1844.11	1312.07	3377.49	2282.78	709.557	5246.24	4206.44	4361.63	4217.79
M486T416	[M+H]+	(+)-3',5'-o-(1,1,3,3-tetraisopropyl-1,3-disiloxanediyl)cytidine	0.476109	0.486476	0.227202	486.26	416.177			Organic oxygen compounds	Organooxygen compounds	Carbohydrates and carbohydrate conjugates	22659.6	2674.84	16414.3	3576.23	7085.93	5941.2	2229.28	9815.99	3403.25	4106.93	7683.77	7664.45	7016.5
M204T367	[M+H-C8H15NO6]+	N,n'-diacetylchitobiose	0.488995	0.487558	0.269797	204.096	367.269	HMDB0003556	C01674	Organic oxygen compounds	Organooxygen compounds	Carbohydrates and carbohydrate conjugates	24825.1	5701.42	37306.6	8231.32	3039.92	6642.3	2653.37	8760.97	6491.1	14020.3	12072.2	12462.3	12462.5
M215T351	(M+K-2H)-	L-Galactono-1,4-lactone	0.299815	0.488761	0.368417	215.091	351.199						959.313	1260.46	25022.1	36181.4	14671.1	26819	3063.27	737.421	2342.83	5206.94	2417.06	2362.05	2362.35
M291T468	[M+H]+	Argininosuccinic acid	1.14961	0.490228	0.278487	291.127	467.933	HMDB0000052	C03406	Organic acids and derivatives	Carboxylic acids and derivatives	Amino acids, peptides, and analogues	144848	21842.2	62644.5	32367	15619.2	28487.6	17115.1	43680.1	15241	31426.6	41692.3	41747.9	42700.8
M87T124	[M-H]-	Pyruvate	2.64894	0.490388	0.312256	87.0081	124.462	HMDB0000243	C00022	Organic acids and derivatives	Keto acids and derivatives	Alpha-keto acids and derivatives	379593	287027	1.86382e+06	90709.3	791913	567155	347094	258592	269589	231295	452011	460639	456917
M683T385	[2M-H]-	Cellobiose	5.48676	0.491675	0.452377	683.224	385.026	HMDB0000055	C06422	Organic oxygen compounds	Organooxygen compounds	Carbohydrates and carbohydrate conjugates	4.67824e+06	33940.7	369099	1037.16	7.74436e+06	2.60499e+06	1.95867e+06	1.65691e+06	20563.3	65420.7	1.28913e+06	1.29242e+06	1.28913e+06
M118T294	[M+H]+	DL-valine	2.80017	0.493296	0.296264	118.084	294.306	HMDB0000883	C00183	Organic acids and derivatives	Carboxylic acids and derivatives	Amino acids, peptides, and analogues	908786	149952	206893	254362	117749	150082	115459	191798	128375	222178	179371	179368	183836
M83T222	[M+H-H2O]+	Glutaraldehyde	0.558839	0.493909	0.344674	83.0475	221.827	HMDB0029599	C12518	Organic oxygen compounds	Organooxygen compounds	Carbonyl compounds	2444.98	14243.8	7392.48	39428.5	6496.7	4517.9	7634.19	1959.63	15836	4629.1	8541.67	9910.61	8535.43
M247T462	[M-H]-	Asp-Asp	0.791167	0.499794	0.154829	247.056	461.765			Organic acids and derivatives	Carboxylic acids and derivatives	Amino acids, peptides, and analogues	66852.8	14155.6	62446.7	12382.2	36322.9	16194	18851.4	30273.2	5960.05	24761.8	28467.2	29167.4	28454.7
M468T154	[M+H]+	Lauric acid leelamide	1.15781	0.500374	0.123156	468.4	153.504			Lipids and lipid-like molecules	Prenol lipids	Diterpenoids	85792.5	31051.8	134014	34266.6	150666	38364.2	27994.9	61530.6	44907.8	45261.4	69931.5	68875.2	68997.3
M567T351	[M+Na]+	1h-indole-3-acetamide, 1-(2,2-diethoxyethyl)-2,3-dihydro-n-(4-methylphenyl)-3-[[[(4-methylphenyl)amino]carbonyl]amino]-2-oxo-, (+)-	0.279021	0.503129	0.215842	567.27	350.607			Benzenoids	Benzene and substituted derivatives	N-phenylureas	3756.38	4204.78	2144.42	8809.78	844.075	1093.44	455.974	3479.94	2097.39	2814.79	2778.96	2943.18	2775.93
M1153T516	[M+H]+	Dp7	0.334403	0.503317	0.317718	1153.38	516.341			Organic oxygen compounds	Organooxygen compounds	Carbohydrates and carbohydrate conjugates	12817.1	1880.03	7158.77	801.857	21699.5	6056.16	8762.77	5336.46	682.752	1487.58	7244.29	7214.94	7150.56
M258T375_2	[M+H]+	Glycerophosphocholine	19.3765	0.508359	0.134	258.11	375.472	HMDB0000086	C00670	Lipids and lipid-like molecules	Glycerophospholipids	Glycerophosphocholines	3.17988e+07	7.2813e+06	2.26698e+07	1.37213e+07	1.11991e+07	9.35031e+06	3.87156e+06	1.76573e+07	3.41038e+06	9.77007e+06	1.4227e+07	1.43016e+07	1.43009e+07
M255T311	[2M+H]+	6-aminouracil	1.6068	0.510076	0.181151	255.106	310.789			Organoheterocyclic compounds	Diazines	Pyrimidines and pyrimidine derivatives	241947	57372	125966	28298.8	134360	78458.3	61213	86935	10526.2	62763.5	93540.3	92961	92960.9
M318T381	(M+CH3COO)-	D-Glucosamine 1-phosphate (Glucosamine-1P)	0.37618	0.512487	0.203252	318.057	381.102		C06156				26627.1	6668.18	3531.82	13528.2	11183.2	1711.89	7049.2	3031.79	10405.3	9339.55	5341.63	4438.45	7395.84
M684T488	(M+NH4)+	Stachyose	3.55573	0.514786	0.133211	684.253	487.727	HMDB0003553	C01613	Organic oxygen compounds	Organooxygen compounds	Carbohydrates and carbohydrate conjugates	973807	465177	632112	117945	1.06703e+06	486782	453888	380286	55508.9	299717	519508	523072	519520
M302T419	[M+H]+	Flutriafol	1.00956	0.51697	0.213154	302.132	419.466		C18734	Benzenoids	Benzene and substituted derivatives	Diphenylmethanes	103658	28422.3	51612	22550.3	20258.6	20871.2	20718.7	31482.1	10264.9	33757.5	40071	39261.6	39271.3
M214T385	[M-H]-	sn-Glycerol 3-phosphoethanolamine	2.77812	0.518041	0.0931939	214.048	384.949	HMDB0000114	C01233	Lipids and lipid-like molecules	Glycerophospholipids	Glycerophosphoethanolamines	504298	313281	641758	937450	289531	238660	170242	460158	122033	400530	362963	367345	367287
M149T338	[M-H]-	D-xylose	0.734167	0.518258	0.148155	149.045	337.836	HMDB0060254	C00181	Organic oxygen compounds	Organooxygen compounds	Carbohydrates and carbohydrate conjugates	47592	31227.2	92012.9	16429.7	31779.8	25388	26241.3	26635.4	17927.1	17328.2	28446.7	28446.9	28180.3
M139T82	[M+H]+	4-nitroaniline	2.44503	0.518881	0.546097	139.048	81.845		C02126	Benzenoids	Benzene and substituted derivatives	Nitrobenzenes	21336.3	230365	42730.4	1.34058e+06	52145.7	289947	59685.9	188552	84176.1	253069	363086	363161	373060
M116T345	(M-H)-	L-Valine	0.557254	0.518938	0.341481	116.071	344.64	HMDB0000883	C00183	Organic acids and derivatives	Carboxylic acids and derivatives	"Amino acids, peptides, and analogues"	19813.7	12745.2	17125.3	86126	13237.3	15143.1	13481.3	19495.9	15501.1	13725	45179.8	29828.9	30182.9
M343T308	[M-H]-	Lactitol	0.424992	0.522298	0.332904	343.122	307.667			Lipids and lipid-like molecules	Fatty Acyls	Fatty acyl glycosides	29514	2851.27	10382.8	2880.07	8485.41	8397.52	4666.66	7269.15	2398.77	5531.28	8986.12	9135.58	9131.27
M130T520	[M+H]+	L-pipecolic acid	4.4	0.522878	0.149832	130.084	519.737	HMDB0000716	C00408	Organic acids and derivatives	Carboxylic acids and derivatives	Amino acids, peptides, and analogues	1.47979e+06	394605	1.52097e+06	709193	965918	237881	141544	1.06632e+06	179752	1.02573e+06	1.16085e+06	1.22285e+06	1.22101e+06
M447T33	[M-H]-	[(2e,6z,10z)-7,11-bis(acetyloxymethyl)-3,15-dimethylhexadeca-2,6,10,14-tetraenyl] acetate	1.37237	0.524522	0.0523534	447.273	33.109			Lipids and lipid-like molecules	Prenol lipids	Diterpenoids	163492	85422.9	104057	221430	88987.3	79568.4	38916.3	60884	80985.3	87607.6	76549.3	88194.3	78698.9
M274T354_2	(M+H)+	Arg-Val	1.02282	0.525108	0.294521	274.185	354.091						121684	10472.4	64827.4	33418	16035.7	24266.7	11229.3	33268.3	25315.9	35325.8	35554.8	37976.9	35548.8
M195T439	[M-H]-	1,2-propanediol, 3-(1,3-benzodioxol-5-yl)-	2.83516	0.527303	0.249676	195.05	439.032	HMDB0030571					228491	1.51732e+06	635039	228441	532712	431795	402603	264020	301333	257037	563680	488833	564375
M597T470	[M+Na]+	Toosendanin	0.100829	0.529741	0.438823	597.208	470.431			Lipids and lipid-like molecules	Prenol lipids	Triterpenoids	1119.99	946.398	4682.55	66.0301	525.353	368.411	928.908	248.729	1194.31	1148.11	1212.92	1129.31	1211.73
M161T504	[M-H-H2O]-	.beta.-d-glucose	0.319044	0.529919	0.239649	161.045	503.594	HMDB0000516	C00221	Organic oxygen compounds	Organooxygen compounds	Carbohydrates and carbohydrate conjugates	11797.8	1483.09	8014.29	1360.07	12437.1	4514.37	5741.93	5565.24	1256.97	1517.62	5315.73	5353.88	6430.01
M346T417	[M+H]+	Gly-Asn-Arg	0.472672	0.533318	0.144733	346.158	417.009			Organic acids and derivatives	Carboxylic acids and derivatives	Amino acids, peptides, and analogues	20971	8963.54	12125.8	4818.69	5590.08	6947.26	2913.31	7044.28	4674.36	6403.51	8584.31	8778.6	8593.89
M667T488	[M+H]+	Maltotetraose	2.55207	0.53439	0.107458	667.226	487.915	HMDB0001296	C02052	Organic oxygen compounds	Organooxygen compounds	Carbohydrates and carbohydrate conjugates	448695	274760	348635	73267.2	507511	252769	220600	201131	31815.7	176960	266653	273979	266908
M131T370	[M-H]-	Asparagine	1.91827	0.535929	0.402796	131.045	370.142	HMDB0000168	C00152	Organic acids and derivatives	Carboxylic acids and derivatives	Amino acids, peptides, and analogues	557289	20188.5	379063	76053.5	63615.4	54760.2	15219	195638	69099	252774	156025	158091	158043
M243T230	[M-H]-	Pseudouridine	1.42878	0.5371	0.265689	243.062	229.891		C02067	Nucleosides, nucleotides, and analogues	Nucleoside and nucleotide analogues		456354	522049	82368.9	221848	56973.7	203186	9040.86	245056	104558	157653	110584	141864	110858
M297T101	(M-H)-	Nname,cis-9,10-Epoxystearic acid	0.652908	0.537699	0.114705	297.242	100.663						38754.1	66216.4	20037.8	65307.1	19099	33410.7	14150.6	15738.6	25875.7	23426.3	28369.8	33409.3	28071.5
M595T34	[M+CH3COOH-H]-	Cer[ns] d34:2	1.03144	0.538959	0.0327195	594.507	34.23			Organic oxygen compounds	Organooxygen compounds	Alcohols and polyols	109362	53791.3	49890.3	54037.9	87524.8	30201.6	28419.4	54357.3	42313.2	35826.9	26104.3	26900.3	26957.6
M330T386	[M+H]+	Paroxetine	0.736353	0.541332	0.215824	330.163	385.712	HMDB0014853	C07415	Organoheterocyclic compounds	Piperidines	Phenylpiperidines	56065.4	14475.8	44161.8	15246.9	9749.03	16457.2	12041.1	19950.1	8507.47	18667.5	26720.6	26720.4	26613.4
M314T417	[M+H]+	Hexaconazole	0.253215	0.542244	0.187837	314.072	417.21		C18466	Benzenoids	Benzene and substituted derivatives	Halobenzenes	4889.34	1310.06	4992.13	6084.91	1316.84	540.959	1183.68	1761.41	4183.2	2412.85	2828.15	2524.82	2511.76
M158T34	[M-H-CH2O2]-	Indolelactic acid	2.27656	0.54262	0.0510626	158.06	33.972	HMDB0000671	C02043	Organoheterocyclic compounds	Indoles and derivatives	Indolyl carboxylic acids and derivatives	496635	351564	457180	206314	261731	136526	103679	250182	134214	337694	248735	271179	249353
M709T387	[M-H+2i]-	Jasplakinolide	0.254386	0.542853	0.228704	709.252	386.591		C16883	Organic acids and derivatives	Peptidomimetics	Hybrid peptides	8420.43	1835.04	5771.01	742.732	5891.92	4694.6	3648.19	1365.05	1512.11	1081.72	2042.98	1872.47	2042.05
M846T503	(M+NH4)+	Maltopentaose	1.75953	0.543908	0.392262	846.305	502.706	HMDB0012254		Organic oxygen compounds	Organooxygen compounds	Carbohydrates and carbohydrate conjugates	444245	22317.5	200668	3842.6	598415	211924	275283	167585	17259.5	18432.9	204662	204603	207149
M239T278	[M+H]+	Tyr-Gly	0.38959	0.545708	0.335627	239.1	278.047			Organic acids and derivatives	Carboxylic acids and derivatives	Amino acids, peptides, and analogues	18120.1	3227.24	10517	2292.14	2637.99	2922.69	1025.77	5726.43	3423.54	6980.57	6030.76	5913.43	6028.3
M248T422	[M+H]+	Meperidine	0.533563	0.548974	0.314082	248.159	422.418	HMDB0014597	C07128	Organoheterocyclic compounds	Piperidines	Phenylpiperidines	33774.5	4478.12	15569.6	10080.4	3747.52	8465.83	3192.66	11724.6	5482.99	8272.1	13467.3	11771.6	11616.5
M298T191	[M+H]+	7-methylguanosine	1.35887	0.550855	0.0148757	298.112	191.422	HMDB0001107	C20674	Nucleosides, nucleotides, and analogues	Purine nucleosides		74824	72979.5	80283.3	115228	46225.8	39141.2	38787.1	51062.9	38916	46673	59074.6	61033.6	61022.3
M563T470	[M+H]+	Protoporphyrin ix	0.275829	0.551256	0.0928316	563.263	470.094	HMDB0000241	C02191				3988.4	3947.37	3558.99	5579.51	2374.61	1250.29	163.662	3745.13	1482.82	4079.4	2944.99	3373.06	3379.31
M342T218	[M+H]+	Ile-Pro-Ile	0.560184	0.551881	0.370855	342.236	217.919			Organic acids and derivatives	Carboxylic acids and derivatives	Amino acids, peptides, and analogues	39651.6	7246.34	14270.1	8254.05	2860.62	2526.72	6292.47	10333.6	6865.16	13873.5	14259.3	14345.4	11722.6
M156T390	[M+H]+	Histidine	5.17719	0.557547	0.366703	156.075	390.296	HMDB0000177	C00135	Organic acids and derivatives	Carboxylic acids and derivatives	Amino acids, peptides, and analogues	3.643e+06	340638	3.57993e+06	981784	155036	1.35618e+06	159363	1.16363e+06	1.20453e+06	967176	811800	982474	980494
M284T368	[M+H]+	His-Gln	0.686963	0.558491	0.0303304	284.132	367.673			Organic acids and derivatives	Carboxylic acids and derivatives	Amino acids, peptides, and analogues	30074.4	18626.2	21516.1	13911	33180.4	17681.7	14010.2	14577.3	7852.08	11394.2	19350.2	19359.2	18535.4
M232T310	[M+H]+	Gly-Arg	0.413526	0.56182	0.107275	232.125	309.756			Organic acids and derivatives	Carboxylic acids and derivatives	Amino acids, peptides, and analogues	15208.5	13009.2	12953.2	4251.7	5640.35	3522.75	9245.42	4304.99	7502.4	4112.61	4768.72	4086.43	4132.83
M490T438	[M+H-H2O]+	Epothilone b	0.36706	0.5665	0.386049	490.282	438.226		C12154	Phenylpropanoids and polyketides	Macrolides and analogues	Epothilones and analogues	17240.7	1604.11	9003.26	1557.1	3956.73	2883.46	825.881	4758.28	3201.78	7230.09	7037.74	7090.54	7411.22
M341T406	[M-H]-	Melibiose	2.33535	0.567712	0.365441	341.107	405.922	HMDB0000048	C05400	Organic oxygen compounds	Organooxygen compounds	Carbohydrates and carbohydrate conjugates	819214	85825.2	304763	27576.4	791458	376918	330995	310541	38375.4	94966.5	314093	314405	321854
M707T407	[2M+Na]+	4.alpha.-mannobiose	0.385275	0.569953	0.389531	707.218	407.059			Organic oxygen compounds	Organooxygen compounds	Carbohydrates and carbohydrate conjugates	17924	4546.7	7929.75	489.048	29212.6	12802.7	8682.49	9938.23	334.875	2497.05	8421.5	8898.77	8894.65
M275T444	(M+CH3CN+H)+	Lys-Ser	0.555194	0.571701	0.136661	275.168	444.048						27113.3	7175.07	23113.4	16682.4	13951.8	3889.77	4131.84	15803.6	8494.55	18010.4	11256.9	9712.2	9727.69
M303T441	[M+H]+	Gln-arg	0.425866	0.572867	0.155411	303.175	440.829	HMDB0028791		Organic acids and derivatives	Carboxylic acids and derivatives	Amino acids, peptides, and analogues	16581.5	4796.5	15887	11190.4	4326.27	3477.13	3686.46	8559.15	5418.71	9095.42	6963.13	7005.81	7366.87
M544T174	(M+Na)+	1-Oleoyl-sn-glycero-3-phosphocholine	20.8462	0.573328	0.230074	544.338	174.402						4.84022e+07	1.25504e+07	1.65713e+07	9.81624e+06	2.1191e+07	1.06636e+07	9.48325e+06	1.86692e+07	1.18989e+07	1.15091e+07	1.90178e+07	1.90642e+07	1.90178e+07
M237T203	[M+H]+	Ala-phe	0.418036	0.573571	0.26158	237.121	203.347			Organic acids and derivatives	Carboxylic acids and derivatives	Amino acids, peptides, and analogues	18983.7	4616.73	19537.9	6498.76	4601.09	4848.4	2200.64	9150.23	3907.67	11002.5	9473.41	9049.29	9069.84
M285T416	[M+H]+	Glu-His	0.940005	0.574783	0.345192	285.117	415.611	HMDB0028821		Organic acids and derivatives	Carboxylic acids and derivatives	Amino acids, peptides, and analogues	114471	12174.4	92950.5	21015.1	20567.8	22948.3	11309.7	34577	35819.6	45466.3	47650.2	47953.6	54719
M563T318	[M-H]-	Theaflavin	0.234766	0.575799	0.0987629	563.101	318.035			Phenylpropanoids and polyketides	Flavonoids	Flavans	5017.2	2840.86	8775.65	4609.4	4156.52	2253.94	2573.44	5246.5	2089.88	2461.34	4003.1	3990.56	3990.56
M205T402	[M+H]+	.alpha.-L-Glu-Gly	1.02629	0.577662	0.10678	205.081	401.985	HMDB0028819		Organic acids and derivatives	Carboxylic acids and derivatives	Amino acids, peptides, and analogues	94694.4	28860.6	80485.5	32406.6	49131.2	32221.3	29405.8	39856.9	27792.5	35691.2	38628.3	38622	38056.1
M403T425	[M+H]+	Gamabufotalin	1.03094	0.579366	0.310251	403.252	424.9		C16962	Lipids and lipid-like molecules	Steroids and steroid derivatives	Steroid lactones	122558	11832.9	65012.8	14099.5	61454.5	26125.5	24141.2	51564.8	15013.7	42455.9	44807.3	45249	45260.1
M391T368	(2M-H)-	1,3-Dimethyluric acid	0.285277	0.579995	0.280505	391.107	367.682						8991.69	2514.78	16864.9	2373.89	9297.77	6613.77	8085.98	2287.61	3152.22	3085.19	7451.11	7284.95	7285.66
M111T71	[M+H-CH5O5P]+	D-erythro-imidazolylglycerol phosphate	1.96614	0.581406	0.279789	111.054	70.861		C04666	Organic acids and derivatives	Organic phosphoric acids and derivatives	Phosphate esters	454339	55748.2	292179	148095	114526	88146.7	56925	167643	99633.2	206784	238425	242794	242843
M855T38	(M-2H+3Na)+	1-Stearoyl-2-oleoyl-sn-glycerol 3-phosphocholine (SOPC)	4.82933	0.582503	0.0604266	854.565	38.18	HMDB0000564/HMDB0007878/HMDB0007879/HMDB0007880/HMDB0007882/HMDB0007884/HMDB0007886/HMDB0007887/HMDB0007897/HMDB0007898/HMDB0007911/HMDB0007912/HMDB0007913/HMDB0007914/HMDB0007936/HMDB0007937/HMDB0007938/HMDB0007939/HMDB0007940/HMDB0007958/HMDB0007959/HMDB0007960/HMDB0007961/HMDB0007964/HMDB0007966/HMDB0007967/HMDB0007981/HMDB0007982/HMDB0007983/HMDB0007984/HMDB0007985/HMDB0008002/HMDB0008003/HMD…	C00157	Lipids and lipid-like molecules	Glycerophospholipids	Glycerophosphocholines	1.83345e+06	547885	1.06306e+06	1.43635e+06	1.11103e+06	547351	676970	979184	517338	769381	1.07788e+06	1.03623e+06	1.03527e+06
M298T225	(M-2H+3Na)+	Val-Asn	0.403163	0.582509	0.194253	298.081	224.544						15104.8	296.013	11724.9	18973.5	11281.5	4431.11	11079.6	8013.79	5957.94	3942.39	4504.55	4503.15	5966.12
M132T461	(M-H)-	L-Aspartate	0.498933	0.582644	0.3644	132.029	461.432	HMDB0000191	C00049	Organic acids and derivatives	Carboxylic acids and derivatives	"Amino acids, peptides, and analogues"	55509.9	11479.8	11053.5	14785.5	9081.57	12224.1	11669.7	11466.7	10361.4	13655.5	10766.6	10404.6	10763.2
M317T384	[M+H]+	Ala-Val-Lys	0.739046	0.584411	0.17313	317.216	383.96			Organic acids and derivatives	Carboxylic acids and derivatives	Amino acids, peptides, and analogues	49272.3	21534.9	49400.9	23429.1	14529.6	16724.8	9511.17	27165.2	7358.54	31674.6	33600.7	35011	33597.2
M503T446	[M-H]-	Maltotriose	5.49013	0.584848	0.498965	503.16	445.56	HMDB0001262	C01835	Organic oxygen compounds	Organooxygen compounds	Carbohydrates and carbohydrate conjugates	5.49679e+06	108363	753654	9432.45	5.79676e+06	2.37494e+06	2.25903e+06	2.29097e+06	50720.4	139012	1.91113e+06	1.92458e+06	1.92453e+06
M679T28_2	(2M-H)-	Norethindrone Acetate	0.882527	0.585393	0.110079	679.404	27.582						52458.8	49651.6	67970.6	42581.2	128175	48769	37237.7	39508.6	37197.1	36811.6	56360	57489.9	57509.4
M300T89	[M+H]+	Sphingosine	4.63624	0.586459	0.0781437	300.288	88.591	HMDB0000252	C00319	Organic nitrogen compounds	Organonitrogen compounds	Amines	1.19815e+06	1.00966e+06	1.30146e+06	820944	2.34166e+06	825535	673170	1.0029e+06	616032	795140	1.20296e+06	1.16813e+06	1.18727e+06
M237T147	[M-H]-	2-keto-3-deoxyoctonic acid	0.831188	0.58669	0.178092	237.06	146.644			Organic oxygen compounds	Organooxygen compounds	Carbohydrates and carbohydrate conjugates	81427.7	27291.4	99866	16559.3	59389.1	35472.6	40349.5	33488.2	25389.6	32233	41911.7	41965.4	46942.9
M233T436	[M+H]+	Pyroglu-Cys	0.308584	0.587732	0.080781	233.077	436.453			Organic acids and derivatives	Carboxylic acids and derivatives	Amino acids, peptides, and analogues	8712.74	8042.69	4012.43	3478.62	5816.58	2442.26	4717.13	2217.29	5531.91	2760.42	3815.25	3647.97	3828.67
M376T50	[M+H]+	Tuberostemonine	0.680869	0.587976	0.352655	376.246	49.753			Alkaloids and derivatives	Stemona alkaloids	Stemoamide-type alkaloids	16630.2	26194.2	9584.02	78471	24118	13939.8	6453.96	17018.4	21656.7	32065.9	31049.7	32141.7	32147.3
M332T455	[M-2H]2-	1-(1,2-dioctanoylphosphatidyl)inositol-5-phosphate	0.382059	0.594067	0.406054	332.108	454.71			Lipids and lipid-like molecules	Glycerophospholipids	Glycerophosphoinositol phosphates	13990.9	11626.7	55489.9	3699.58	16270.3	8667.09	11317.5	19380.3	6192.09	14489.7	17668	17644.1	16847.7
M332T414	[M+H]+	(-)-trans-4-[4-(4'-fluorophenyl)-3-piperidinylmethoxy]-2-methoxyphenol	0.82931	0.594427	0.416366	332.142	414.094			Organoheterocyclic compounds	Piperidines	Phenylpiperidines	92754.9	8954.24	34745.7	14134.6	15887.1	24565.3	23121.8	25243.4	10811.8	15215.9	21519.4	22587.1	21638
M336T46	(M+H)+	Isopentenyladenosine	1.27456	0.595476	0.207274	336.164	45.8						85453.6	59130.9	71493.8	220917	84080.1	35165.5	56046.5	86312.7	63603.9	69159.4	114690	111861	111817
M241T398	[M-H-H2O]-	Glucose 1-phosphate	1.01239	0.596386	0.296687	241.011	397.711	HMDB0001586	C00103	Organic oxygen compounds	Organooxygen compounds	Carbohydrates and carbohydrate conjugates	129258	49244.7	191695	29126.4	103456	37248.5	38151.9	146446	28688.6	49316.8	80498.9	82631.8	82624.9
M328T417	(M+Na)+	Arg-Met	0.572946	0.597933	0.221477	328.148	416.615						37162.4	8876.92	19663.8	11065.3	10739.8	9500.2	8804.77	11897.8	9625.25	12496	14881	14567.1	14569.1
M624T352	[M+H]+	15-deoxy-.delta.12,14-prostaglandin j2 glutathione	0.17544	0.598728	0.312556	624.292	351.9			Lipids and lipid-like molecules	Fatty Acyls	Eicosanoids	1461.32	1563.7	1637.21	4979.76	870.922	996.697	307.662	1889.73	1578.97	1521.31	1920.78	1772.77	1773.04
M323T413	[M-H]-	Uridine 5'-monophosphate	0.98275	0.599068	0.189681	323.027	413.475	HMDB0000288	C00105	Nucleosides, nucleotides, and analogues	Pyrimidine nucleotides	Pyrimidine ribonucleotides	122821	84127.9	220966	67736.8	57020.6	52879.8	77216.4	59025.8	48777.9	93188.8	89133.8	90479.5	90455.8
M590T452	[M+H]+	Benzoic acid, 3-[[(3-carboxycyclohexyl)amino]carbonyl]-4-[3-[4-(4-phenoxybutoxy)phenyl]propoxy]-	0.259305	0.599295	0.270995	590.271	452.406			Organic acids and derivatives	Carboxylic acids and derivatives	Amino acids, peptides, and analogues	8065.34	1872.7	6637.05	1247.64	2579	2653.27	2075.11	2441.27	2039.02	3018	2528.49	2368.58	2525.56
M323T29	[M-H]-	Hymeglusin	0.946389	0.60027	0.429192	323.166	28.802			Lipids and lipid-like molecules	Fatty Acyls	Fatty acids and conjugates	42097.1	58644.3	105933	51510.4	352198	76985.6	77684.5	72436.2	72206.9	67081.3	94559.5	96680.7	96671.5
M281T214	(M+H)+	Val-Tyr	0.430632	0.602732	0.347986	281.148	213.705						23848.1	6040.86	29999.3	6061.9	4860.55	8878.49	6037.39	9278.57	3483.87	15001.5	12781.3	12781.9	12564.8
M247T377	(M+H)+	gamma-L-Glutamyl-L-valine	0.754985	0.603738	0.0990412	247.127	377.366	HMDB0006248	C03740	Organic acids and derivatives	Carboxylic acids and derivatives	"Amino acids, peptides, and analogues"	49892.1	22541.5	34404.6	35937.9	12469	19491.3	13801.5	23607.8	20961.2	15865.6	26061.7	25481.2	25470.4
M290T433	[M-H]-	Ser-Trp	0.410179	0.604794	0.54613	290.098	433.141			Organic acids and derivatives	Carboxylic acids and derivatives	Amino acids, peptides, and analogues	37304.5	2510.17	7412.6	3029.59	3284.64	5325.43	6253.03	7400.05	6829.4	6573.7	7325.37	7325.29	7452.2
M188T182	[M-H]-	Kynurenic acid	0.798105	0.605519	0.0750387	188.034	181.997	HMDB0000715	C01717	Organoheterocyclic compounds	Quinolines and derivatives	Quinoline carboxylic acids	31188.3	72619	46965	87604.5	49378.8	49718.2	38828.9	22567.3	26542.4	36584.9	59603.1	60084.2	59602.6
M879T38	[M+H]+	1,2-didocosahexaenoyl-sn-glycero-3-phosphocholine	2.57639	0.60583	0.0603814	878.565	37.753	HMDB0008748		Lipids and lipid-like molecules	Glycerophospholipids	Glycerophosphocholines	385106	185640	455281	584039	364897	152069	245013	308425	196309	294676	351622	336494	336496
M283T29_2	[M-H]-	Tropisetron	0.567258	0.608641	0.579177	283.136	28.88		C13666	Organoheterocyclic compounds	Indoles and derivatives	Indolecarboxylic acids and derivatives	45436.7	6826	8343.34	41761.1	205237	7667.15	98557.3	5703.08	68898	6394.94	31861.1	33361.9	33361.5
M105T309	(M-H)-	Glyceric acid	1.83438	0.608719	0.217985	105.018	308.972	HMDB0000139/HMDB0031818	C00258	Organic oxygen compounds	Organooxygen compounds	Carbohydrates and carbohydrate conjugates	463531	101273	413525	101394	259732	160298	162302	219835	96169.9	176747	238685	238691	223351
M827T135	[M+HCO2]-	1-palmitoyl-2-arachidonoyl-sn-glycero-3-phosphocholine	1.06212	0.609393	0.113474	826.559	135.386	HMDB0007982		Lipids and lipid-like molecules	Glycerophospholipids	Glycerophosphocholines	58358.6	172971	63738.8	147342	90078.9	71705.3	55924.4	50880.8	71597.5	74387.2	95180.7	82611.1	95328.2
M119T75	[M-H]-	Tartronate	0.937567	0.609408	0.43289	119.024	75.432	HMDB0035227	C02287	Organic acids and derivatives	Carboxylic acids and derivatives	Dicarboxylic acids and derivatives	36969.5	71161	52041.5	281146	48465.8	74129.1	58697.4	57203.4	46739	61709.4	60972.7	60909.2	57257.7
M356T52	[M+H]+	Arachidoyl ethanolamide	0.467322	0.609866	0.351851	356.349	52.229			Organic nitrogen compounds	Organonitrogen compounds	Amines	5293.19	29682.9	9304.43	3778.09	18128.8	4211.9	4464.9	15279.9	6872.54	9536.16	8585.58	8162.23	8161.88
M391T34_1	[M-H]-	Isodeoxycholic acid	1.66832	0.611739	0.147824	391.26	34.154	HMDB0002536	C17661	Lipids and lipid-like molecules	Steroids and steroid derivatives	Bile acids, alcohols and derivatives	479007	336076	234017	234808	134756	125426	81019.5	284108	149367	227931	217729	242349	217296
M737T36	[M-H]-	Pe(16:1e/14,15-epete)	1.70306	0.613008	0.256943	736.516	36.1845			Lipids and lipid-like molecules	Glycerophospholipids	Glycerophosphoethanolamines	308234	143077	672275	115840	402825	204630	282672	141144	153313	224953	281279	281669	312260
M160T273	[M-H]-	Carnitine	0.351889	0.613175	0.565985	160.097	272.863	HMDB0000062	C00318	Organic nitrogen compounds	Organonitrogen compounds	Quaternary ammonium salts	3166.87	16481.9	145772	47893.6	1531.3	31120.7	25786.8	9856.27	47543.1	17430.9	20695.2	20693.5	20006.2
M294T229	[M+H]+	Paclobutrazol	0.349424	0.613261	0.403419	294.153	228.966		C18479	Benzenoids	Benzene and substituted derivatives	Phenethylamines	17066.1	4827.04	3960.5	620.276	5709.96	4399.1	2455	4176.19	3916.09	4790.73	4193.88	4461.45	4142.62
M699T415	[M+Na]+	[(2r,3r,4s,5s,6r)-3-acetyloxy-2-(acetyloxymethyl)-5-hexanoyloxy-6-[(2s,3r)-2,3,4-trihydroxybutoxy]oxan-4-yl] tetradecanoate	0.323555	0.617084	0.104765	699.374	415.334						7156.52	4546.53	7381.72	9502.16	3754.5	3383.99	1795.24	6471.56	2792.69	5513.9	4914.83	4913.23	5105.45
M263T256	(2M+H)+	L-Norleucine	0.878428	0.617618	0.0576793	263.194	255.633	HMDB0001645	C01933	Organic acids and derivatives	Carboxylic acids and derivatives	"Amino acids, peptides, and analogues"	66020.5	39507.8	41819.7	33032.8	28756.8	26432.1	13903.1	28987.8	26891.7	32952.5	30772.5	31454.5	31439.3
M228T202	[M+H]+	Deoxycytidine	0.267566	0.618209	0.258718	228.098	201.911	HMDB0000014	C00881	Nucleosides, nucleotides, and analogues	Pyrimidine nucleosides	Pyrimidine 2'-deoxyribonucleosides	9342.23	3077.24	6322.4	1913.41	3321.23	2119	4296.15	2373.08	4759.44	1274.83	3582.41	2539.25	3585.07
M238T385	[M+Na]+	Sn-glycerol-3-phosphoethanolamine	0.617886	0.618547	0.297872	238.043	385.082		C01233	Lipids and lipid-like molecules	Glycerophospholipids	Glycerophosphoethanolamines	13448.3	27903.3	26831.3	55373	8443.58	10764.5	8592.79	22327.2	11304.2	28659.3	18746.5	17815.4	17786.5
M325T415	(M+H)+	Uridine 5'-monophosphate (UMP)	0.640508	0.619686	0.190928	325.04	415.311	HMDB0000288	C00105	Nucleosides, nucleotides, and analogues	Pyrimidine nucleotides	Pyrimidine ribonucleotides	37361.1	26818.7	65969.4	21322.8	17481.2	16646.5	24064.9	19407.1	16565.1	28014.4	28342.6	28348.7	28988.9
M303T426	[M+H]+	Arg-Gln	0.543196	0.620141	0.398052	303.175	425.739			Organic acids and derivatives	Carboxylic acids and derivatives	Amino acids, peptides, and analogues	38980.6	10258.9	18033.5	13101.9	4467.73	2910.12	2045.34	19330.1	6858.32	21470.6	10314.9	10305.3	9967.98
M465T251	[2M+Na]+	N-acetylglucosamine	2.85811	0.620291	0.121987	465.166	251.242	HMDB0000215	C00140	Organic oxygen compounds	Organooxygen compounds	Carbohydrates and carbohydrate conjugates	809122	397751	933038	291158	579075	434606	552660	248956	315162	315782	494751	507596	507425
M505T413	[M+H]+	Betamethasone dipropionate	0.287523	0.620901	0.333974	505.258	413.151			Lipids and lipid-like molecules	Steroids and steroid derivatives	Pregnane steroids	10493.3	1105.69	10871.1	1624.83	5429.48	3892.84	1834.88	5509.77	2960.65	4133.62	5137.68	5440.45	5432.69
M538T398	[M+NH4]+	Pinoresinol 4-o-glucoside	0.390716	0.622112	0.0105333	538.203	398.124						8592.6	6232.14	8751.57	7946.66	6773.45	4004.55	4972.76	7459.1	3528.08	3860.18	8039.19	8164.96	7723.77
M101T220	[M+H-H2O]+	3-hydroxyisovaleric acid	0.95356	0.622132	0.608765	101.058	219.887	HMDB0000754		Lipids and lipid-like molecules	Fatty Acyls	Fatty acids and conjugates	3153.23	54954.4	3069.84	150620	2736.91	17051.6	31150.5	3551.98	62699.2	19015.3	42034.3	41604.1	41604.1
M137T284	M+	1-Methylnicotinamide	0.67291	0.62449	0.516116	137.069	283.527	HMDB0000699	C02918	Organoheterocyclic compounds	Pyridines and derivatives	Pyridinecarboxylic acids and derivatives	93253.6	19133	271833	1878.85	118362	22604.9	174756	51603.7	39786.1	26279.8	62722	62724.2	63846.2
M535T477	[M+H]+	Aerucyclamide a	0.277123	0.625401	0.139758	535.232	476.911			Organic acids and derivatives	Carboxylic acids and derivatives	Amino acids, peptides, and analogues	4103.58	5411.92	5676.04	6847.92	2149.97	2023.71	2169	4097.85	1368.52	5469.01	4062.71	4199.54	4066
M243T282	[M-H]-	Suberosin	0.298069	0.626171	0.19917	243.097	282.327						14238.3	6856.08	11150.1	2281.76	7565.37	5363.07	8539.37	2893.8	5809.53	3750.79	7157.81	7885.37	7162.53
M211T330	[M-H]-	Perseitol	1.19179	0.62779	0.127263	211.081	329.584	HMDB0033750	C08255	Organic oxygen compounds	Organooxygen compounds	Carbohydrates and carbohydrate conjugates	196033	72698.1	213953	103795	97143.9	87577.1	52571.6	94709.5	86807.6	107506	82017.5	83803.3	83855.4
M522T446	[M+NH4]+	Melezitose	3.93277	0.629654	0.535634	522.2	445.698	HMDB0011730	C08243	Organic oxygen compounds	Organooxygen compounds	Carbohydrates and carbohydrate conjugates	2.68702e+06	72651.7	497775	17258.1	2.94725e+06	1.33853e+06	1.24767e+06	1.19799e+06	40146.3	93348.3	1.12943e+06	1.11287e+06	1.11288e+06
M144T37	[M-H]-	Indole-3-carboxaldehyde	1.68646	0.630853	0.300787	144.045	36.799	HMDB0029737	C08493	Organoheterocyclic compounds	Indoles and derivatives	Indoles	492006	210769	801811	168050	189272	212064	222330	196220	228449	315525	354474	389193	355848
M337T148	(M+H-H2O)+	MG(18:2(9Z,12Z)/0:0/0:0)[rac]	1.04937	0.632812	0.136022	337.271	148.006						19535.3	91562.4	66489.7	90850.8	94651.5	30037.6	33108.9	49743.7	72578.1	44299.2	49645.5	49644.6	48353.3
M358T369	[M+H]+	Asn-Pro-Lys	0.523276	0.634063	0.520775	358.194	368.933			Organic acids and derivatives	Carboxylic acids and derivatives	Amino acids, peptides, and analogues	41345	4598.84	15903.6	3360.48	3193.4	5306.69	9464.53	8066.11	13782.2	6751.24	10510.1	9913.72	9927.93
M187T423	[M+H]+	Pyroglutamylglycine	0.399789	0.636412	0.278515	187.069	423.284			Organic acids and derivatives	Carboxylic acids and derivatives	Amino acids, peptides, and analogues	20904.7	7357.14	23064.1	7824.68	6236.46	7541.79	8217.89	11416.1	12405.9	2031.38	11224.7	11216.2	11659.7
M138T284_2	[M+H]+	3-pyridylacetic acid	2.00241	0.638136	0.276348	138.053	284.496	HMDB0001538					492238	100200	351127	72360.8	340231	184396	145407	261115	161432	113062	192363	196677	197043
M399T398	[M-H]-	4'-demethylpodophyllotoxin	0.834922	0.641211	0.266961	399.093	398.009		C10553	Lignans, neolignans and related compounds	Lignan lactones	Podophyllotoxins	14637.2	108808	79521.8	27356.2	79516.8	55993.4	47980.8	22741.1	40778.1	31179.6	45080.4	45078.3	45443.2
M359T414	[M+H]+	1h-indazole-3-carboxylic acid, 1-pentyl-, 1-naphthalenyl ester	0.380009	0.642203	0.24557	359.192	414.184						17660.6	5958.4	12278.9	5046.34	4295.31	5474.54	5503.68	6425.69	6093.95	5555.11	5079.41	4344.84	4347.76
M146T254	(M+H-2H2O)+	DL-O-tyrosine	1.3596	0.645173	0.178806	146.058	254.402						188192	78705	216610	76924.8	102453	95027.6	82883.5	87365.1	41315.8	121083	116008	118955	115922
M169T48	[M+H]+	Norharmane	0.772835	0.647502	0.417474	169.074	47.713	HMDB0012897	C20157	Organoheterocyclic compounds	Indoles and derivatives	Pyridoindoles	95630.8	28476.3	129844	22375.5	13342.5	26171.2	47635.2	31088.5	27221.4	55444.8	72884.1	72932.4	76684.8
M222T253	(M+H)+	N-Acetyl-D-glucosamine	4.56547	0.647759	0.146739	222.096	253.127	HMDB0000215	C00140	Organic oxygen compounds	Organooxygen compounds	Carbohydrates and carbohydrate conjugates	2.28886e+06	764136	2.14014e+06	932164	1.2117e+06	1.1103e+06	1.05455e+06	794617	776192	1.01694e+06	1.30355e+06	1.33569e+06	1.33533e+06
M485T448	(M-H2O-H)-	Raffinose	0.948624	0.649604	0.531368	485.148	447.726	HMDB0003213	C00492	Organic oxygen compounds	Organooxygen compounds	Carbohydrates and carbohydrate conjugates	168215	7480.89	41591.4	604.832	138411	75085.9	69742.8	73447.4	3282.35	9897.28	59797.6	60697.5	59795
M397T395	[2M-H]-	Clavulanic acid	0.229391	0.649641	0.385002	397.077	395.292	HMDB0014904	C06662	Organic acids and derivatives	Carboxylic acids and derivatives	Amino acids, peptides, and analogues	790.718	10731.1	4696.68	9848.88	1673.11	4671.92	1993.27	3086.39	4906.75	3363.04	2517.43	2377.36	2390.67
M218T425	(M+H)+	Ala-Lys	0.623934	0.649984	0.328836	218.148	424.9						51393.5	11569.6	51025.7	29059.1	8731.2	13985.9	9037.12	29287.2	14990.3	31353.4	32855.5	31758.9	31756.3
M203T253	[M-H]-	DL-tryptophan	4.77677	0.651903	0.267152	203.082	253.298	HMDB0030396	C00078	Organoheterocyclic compounds	Indoles and derivatives	Indolyl carboxylic acids and derivatives	3.79555e+06	1.75437e+06	4.49055e+06	954718	1.56354e+06	1.31251e+06	1.94883e+06	1.80724e+06	837115	2.28138e+06	1.85925e+06	1.90717e+06	1.90641e+06
M295T200	(M+H)+	Tyr-Ile	0.534028	0.652182	0.308462	295.163	200.382						36378.5	7752.3	25050	14709.2	8791.73	11764.8	5588.85	17120.2	8142.63	17828.8	17193.1	17481.6	17484.8
M505T447	[2M+H]+	Carbamazepine 10,11-epoxide	2.24601	0.652582	0.551592	505.173	447.297	HMDB0060658	C07496	Organoheterocyclic compounds	Benzazepines	Dibenzazepines	884410	32593.9	191664	3858.02	975837	427256	435088	432715	18506	49262.8	352429	361059	361010
M124T218	[M+H]+	Nicotinate	0.690934	0.653511	0.0776353	124.037	217.839	HMDB0001488	C00253	Organoheterocyclic compounds	Pyridines and derivatives	Pyridinecarboxylic acids and derivatives	18269	45232.5	21687.7	36464.5	30707.8	24270.3	22040.8	21977.3	16043.2	15238.4	22770.2	22770.2	22506
M295T370	[M-H]-	Asp-Tyr	0.370549	0.654025	0.428254	295.092	369.913			Organic acids and derivatives	Carboxylic acids and derivatives	Amino acids, peptides, and analogues	26166.8	5876.69	47340	9145.48	9757.75	8501.63	11412.4	14602.6	8204.84	21560.5	17444.5	16420.1	17442.4
M362T181	(M+H)+	Arachidonoylglycine	0.680428	0.654258	0.19725	362.274	181.292						49427.9	22437	25714.6	23069.7	27358.9	5903.98	11377	36258.2	19287.3	24008.9	30368.3	30371.1	28946.9
M604T493	[M+H]+	14-benzoylaconine	0.232396	0.654421	0.326643	604.326	493.125			Lipids and lipid-like molecules	Prenol lipids	Diterpenoids	5199.5	6631.89	10912.4	2036.84	2232.99	3386.68	3149.66	2054.73	2785.31	6301.91	5008.13	4821.6	5411.06
M298T101	[M+H]+	S-methyl-5'-thioadenosine	2.21845	0.658143	0.344059	298.095	100.692	HMDB0001173	C00170	Nucleosides, nucleotides, and analogues	5'-deoxyribonucleosides	5'-deoxy-5'-thionucleosides	677930	232150	192310	158949	196197	156612	240320	222000	141564	198770	275567	203227	284527
M272T446	[M+H]+	Arg-Pro	0.389246	0.660987	0.464786	272.169	445.922			Organic acids and derivatives	Carboxylic acids and derivatives	Amino acids, peptides, and analogues	22409.7	1641.96	15554.3	3667.8	4157.22	4785.36	3551.5	7980.84	5539.41	9494.17	4851.22	5534.53	4911.98
M284T254	(M+H)+	Guanosine	0.303595	0.662047	0.401992	284.097	254.387	HMDB0000133	C00387	Nucleosides, nucleotides, and analogues	Purine nucleosides		13783.8	728.452	7356.97	2440.81	8754.34	2558.13	3385.11	4129.57	3682.81	8134.52	5863.07	6104.58	6102.81
M234T426_2	[M+H]+	Methylphenidate	0.369037	0.662743	0.305727	234.143	426.05	HMDB0014566	C07196	Organic nitrogen compounds	Organonitrogen compounds	Amines	18111.7	3484.01	16602.8	10978	4997.41	5884.63	2152.83	10466	6919.6	10480.4	10381.3	10041.2	10414.2
M190T357_2	[M+H]+	L-homocitrulline	0.451906	0.66378	0.307878	190.142	357.057	HMDB0000679	C02427	Organic acids and derivatives	Carboxylic acids and derivatives	Amino acids, peptides, and analogues	13018.1	26435.8	51317	21303.2	11744.7	13262.3	23739.9	10515.1	21905.3	12765.8	28487	28845.7	28240.9
M314T349	[M+H]+	Amoxapine	0.121306	0.671514	0.378062	314.081	348.678	HMDB0014683		Organoheterocyclic compounds	Benzoxazepines	Dibenzoxazepines	2037.71	1613.6	5494.1	1493.43	934.061	1574.62	1652.03	1469.59	1499.64	1575.49	1770.73	1742.27	1640.15
M286T365	(M+CH3CN+H)+	Glu-Pro	0.201345	0.674292	0.330572	286.138	364.941						5776.56	2399.17	4624.9	393.161	2115.89	2123.4	2407.43	1680.63	2022.05	2089.68	2309.58	2418.46	2288.01
M246T368	[M+H]+	Arg-Ala	0.695906	0.674749	0.346778	246.179	367.673			Organic acids and derivatives	Carboxylic acids and derivatives	Amino acids, peptides, and analogues	69021.9	16458	54719.1	22984.4	13061.7	25945.8	22851.6	22774.9	16296.2	31052.8	29242	28921.3	29242.2
M332T416	(M+H)+	2'-Deoxyadenosine 5'-monophosphate (dAMP)	0.50613	0.683536	0.3535	332.073	416.22	HMDB0000905	C00360	Nucleosides, nucleotides, and analogues	Purine nucleotides	Purine deoxyribonucleotides	37297	8232.77	14214.3	11312.5	13619	8260.27	14159.7	11010.2	16284.5	8163.97	17067.1	18124.5	18122.1
M179T406	[M+HCO2]-	2-deoxy-d-ribose	0.872713	0.683808	0.403659	179.055	405.925		C01801	Organic oxygen compounds	Organooxygen compounds	Carbonyl compounds	134607	31110.1	65389.9	21188.6	149615	79661.2	63152.7	76966.7	21920.3	33128.8	61431	66414.7	66389.8
M136T213	[M+H]+	2-benzothiazole	0.349288	0.684035	0.409192	136.013	212.876	HMDB0032930					18370.4	2839.2	13577.1	3123.71	9510.05	7925.28	10210	5878.83	350.312	8072.75	10353.4	10448.1	10353.9
M219T266	[M+H]+	L-abrine	0.700362	0.684524	0.519238	219.133	265.993		C02983	Organic acids and derivatives	Carboxylic acids and derivatives	Amino acids, peptides, and analogues	76344.7	8113.87	36512.7	20941.1	2306.79	11299.8	21603.9	16800.4	25886.6	23130.8	22281.7	22387.8	19748.1
M312T315	[M+2H]2+	Tetrandrine	0.481562	0.685507	0.177232	312.153	315.124		C09654				27238.1	13748.2	13481.9	8850.55	12386.5	10475.5	9835.92	12829.2	8817.59	9938.25	10062.7	9847.93	9848.83
M188T283	(M+H-H2O)+	DL-Indole-3-lactic acid	1.72831	0.688807	0.283457	188.071	282.842						374285	141854	459889	123383	275140	204408	192229	313857	125175	111132	171982	190652	191698
M497T415	[2M+H]+	Dapsone	0.238356	0.690313	0.370727	497.144	414.724	HMDB0014395	C07666	Benzenoids	Benzene and substituted derivatives	Benzenesulfonyl compounds	8793.09	3707.04	7819.22	5317.79	16719	11688.8	5926.57	3248.48	2533.94	5841.28	5748.34	5552.42	5519.84
M190T215	[M+H]+	Asn-Gly	0.317477	0.691687	0.125319	190.105	215.356			Organic acids and derivatives	Carboxylic acids and derivatives	Amino acids, peptides, and analogues	10353.8	6820.76	3967.22	8269.18	8911.94	5292.01	2592.67	5961.61	4798.87	7862.32	7387.32	7107.7	7106.5
M322T433	[M-H]-	3'-cmp	0.793693	0.692466	0.269226	322.043	432.824		C05822	Organic oxygen compounds	Organooxygen compounds	Carbohydrates and carbohydrate conjugates	117860	57170.1	168399	84026.6	45970.7	49075.1	54289.9	96324.8	43840.1	84302	83944	84892.1	84153.8
M220T255	(M-H)-	N-Acetylmannosamine	2.94437	0.692947	0.24582	220.082	254.939	HMDB0001129	C00645	Organic oxygen compounds	Organooxygen compounds	Carbohydrates and carbohydrate conjugates	1.68251e+06	620242	2.0563e+06	987930	797240	1.14139e+06	661608	816494	513345	1.12479e+06	1.26976e+06	1.26911e+06	1.24578e+06
M257T90	(M-H)-	Ribothymidine	0.978216	0.694088	0.0700712	257.077	90.239	HMDB0000884		Nucleosides, nucleotides, and analogues	Pyrimidine nucleosides		149635	117360	153828	101457	73650.1	74086	68732.6	103293	62835.8	104681	118875	130399	119351
M117T343	(M-H)-	Succinate	0.291299	0.694117	0.278446	117.018	342.916	HMDB0000254	C00042	Organic acids and derivatives	Carboxylic acids and derivatives	Dicarboxylic acids and derivatives	7122.96	8960.1	16409.2	3596.45	14579.4	8424.96	7963.06	10337.6	3842.9	4601.07	8267.2	10589	7941.8
M135T318	(M-H)-	L-Threonate	0.898952	0.694192	0.1644	135.029	317.623	HMDB0000943/HMDB0062620	C01620	Organic oxygen compounds	Organooxygen compounds	Carbohydrates and carbohydrate conjugates	135480	60187.3	140095	126225	186159	140936	64027.6	115203	71087.4	58685.5	131001	151236	151203
M274T312	[M-H]-	Trp-Ala	0.128072	0.694559	0.271368	274.104	312.077			Organic acids and derivatives	Carboxylic acids and derivatives	Amino acids, peptides, and analogues	1178.12	2119.87	3596.68	3983.75	1836.38	2158.1	243.629	2208.62	2028.84	2191.99	2369.93	2119.46	2841.93
M369T398	[M-H]-	Digalacturonic acid	0.635573	0.6973	0.365156	369.082	398.363		C02273				8260.35	70593.3	38945.3	85735.2	37465.2	46934.5	28192.4	39667.2	9717.77	43537	33000	34611.8	34688.1
M397T29	[M-H]-	(3.beta.)-allopregnanolone sulfate	0.339513	0.700463	0.256389	397.202	28.959			Lipids and lipid-like molecules	Steroids and steroid derivatives	Sulfated steroids	8711.59	12168.1	14030.5	16570.1	12884.8	2932.13	2694.46	11390.3	9957.33	18111.2	10477.9	7581.47	7761.1
M739T492	[M-H]-	Kaempferol-3-o-galactoside-6''-rhamnoside-3'''-rha	0.115772	0.700568	0.473437	739.2	491.741			Phenylpropanoids and polyketides	Flavonoids	Flavonoid glycosides	2123.01	514.605	4228.13	415.498	1995.78	1884.56	1452.19	1721.99	495.796	944.657	1611.9	1610.33	1545.47
M130T318	[M+H-CH3ON]+	DL-arginine	0.456108	0.700954	0.0705165	130.084	317.795	HMDB0000517/HMDB0003416	C00792	Organic acids and derivatives	Carboxylic acids and derivatives	Amino acids, peptides, and analogues	21972.7	12728.2	19757.9	11705	21917.1	15958.7	13373.8	9313.4	12583.1	10511.7	15015.9	14890.4	16134.4
M275T457	[2M-H]-	Butylphosphonic acid	0.440666	0.703622	0.546839	275.087	456.688			Organic acids and derivatives	Organic phosphonic acids and derivatives	Organic phosphonic acids	52830.7	7134.53	85737.7	13628.2	7746.78	22090.3	31110.9	17401.5	24923.7	22033.2	29358.8	29773.4	29762.3
M213T356	[M+2H]2+	His-Leu-Arg	0.797846	0.703721	0.247675	213.121	355.716			Organic acids and derivatives	Carboxylic acids and derivatives	Amino acids, peptides, and analogues	76397.5	43764	117152	96774.6	38977.2	70974	16873.8	58665.7	63052	52968.3	42485.4	36107.4	42549.9
M282T315_1	[M+H]+	1-methyladenosine	1.55728	0.706303	0.203993	282.117	315.479	HMDB0003331	C02494	Nucleosides, nucleotides, and analogues	Purine nucleosides		117183	216251	258995	319535	143736	98485.9	106985	236852	170566	132755	165048	165061	168011
M477T210	[M-H]-	Quercetin-3-o-glucuronide	0.101933	0.706912	0.484572	477.059	209.507			Phenylpropanoids and polyketides	Flavonoids	Flavonoid glycosides	1975.39	511.621	1821.11	298.404	1539.16	648.426	2254.37	476.576	364.721	600.37	957.625	941	957.618
M279T168	(M+H)+	Leu-Phe	0.482158	0.710683	0.291042	279.168	168.059						33206	6300.84	45206.5	32342.4	23367.3	8666.76	20058.8	27922.9	20385.6	22762.1	27004.9	24644.5	26991.1
M378T34	[M+H-H2O]+	Prostaglandin e2 ethanolamide	0.535271	0.710905	0.20541	378.262	34.428			Lipids and lipid-like molecules	Fatty Acyls	Eicosanoids	25595.7	30829.7	35238.8	31222.3	17558	11172.8	16020.8	9645.18	26863.6	36140.4	27078.2	27105.1	26286.3
M265T323	[M]+	Thiamine	3.58773	0.71133	0.245624	265.11	322.547	HMDB0000235	C00378	Organoheterocyclic compounds	Diazines	Pyrimidines and pyrimidine derivatives	1.21721e+06	2.38496e+06	1.08668e+06	1.15059e+06	1.00119e+06	1.61461e+06	735978	794247	1.12915e+06	591966	987491	1.0441e+06	1.0459e+06
M88T338	[M-H]-	Alanine	4.67211	0.712624	0.0518949	88.0406	337.746	HMDB0000161	C00041	Organic acids and derivatives	Carboxylic acids and derivatives	Amino acids, peptides, and analogues	3.29066e+06	1.65877e+06	3.00415e+06	2.04008e+06	2.60168e+06	2.00488e+06	2.05036e+06	1.75972e+06	1.54337e+06	1.61742e+06	2.13826e+06	2.185e+06	2.18511e+06
M308T414	[M+H]+	L-glutathione, reduced	0.546715	0.713066	0.524389	308.089	413.889	HMDB0062697	C00051	Organic acids and derivatives	Carboxylic acids and derivatives	Amino acids, peptides, and analogues	55473.2	32614.1	240380	36979.7	91294.4	82180.5	39188.7	59355.4	74279.1	70683	45844.6	50778.2	50783.4
M487T156	[2M-H]-	Oxyresveratrol	2.52611	0.71374	0.492226	487.129	156.278	HMDB0128505	C10273				402991	712052	1.80345e+06	470259	849248	565152	1.47607e+06	399163	331032	253415	657476	672136	648820
M375T492	[M+Na]+	15-ketoprostaglandin f2.alpha.	0.871491	0.714863	0.0925364	375.221	491.626	HMDB0004240		Lipids and lipid-like molecules	Fatty Acyls	Eicosanoids	76860.6	35578.1	69488.1	71377.4	45885.1	53287.7	40643.7	38093.1	32182.6	49672.2	54092.3	53739	53740.1
M69T269	[M+H-H2O]+	3-methyl-2-buten-1-ol	0.687179	0.71811	0.229354	69.0684	268.792	HMDB0030124	C01390	Organic oxygen compounds	Organooxygen compounds	Alcohols and polyols	60190.2	20130	37098.2	36754.4	32190.2	33780.8	16149.2	40917.5	16986	25995.8	32675.4	33249	32692.5
M341T444	(M-H)-	D-(+)-Melibiose	1.27984	0.719663	0.641806	341.107	443.564		C05402				342704	10641.1	63459.6	7173.09	363910	200699	174674	174645	6177.08	10818.4	146625	146658	148527
M221T344	(M-H+2Na)+	Ser-Ala	0.220892	0.719946	0.404041	221.048	343.684						7317.71	3560.22	8294.95	2120.34	2909.12	4663.54	718.877	3446.43	2543.14	6052.39	5242.19	4901.66	5249.04
M669T435	[2M+H]+	Nicotinamide ribotide	0.171436	0.720275	0.372613	669.136	434.558	HMDB0000229	C00455	Nucleosides, nucleotides, and analogues	Pyridine nucleotides	Nicotinamide nucleotides	4715.84	964.504	4440.53	3236.15	1670.16	3053.24	699.531	3412.82	1561.51	2096.6	2385.86	2415.35	2400.11
M179T446	[M-H]-	D-psicose	0.458702	0.720684	0.567075	179.055	445.831		C06468	Organic oxygen compounds	Organooxygen compounds	Carbohydrates and carbohydrate conjugates	41782.6	3788.49	14764.4	2939.47	41837.7	21287.9	22590.2	23601.9	3443.02	4829.9	20844.2	20851.7	21082.4
M267T403	[2M+H]+	Iminodiacetic acid	0.287777	0.721458	0.29642	267.081	403.191	HMDB0011753	C19911	Organic acids and derivatives	Carboxylic acids and derivatives	Amino acids, peptides, and analogues	11542.2	10262.4	2930.2	7064.65	5469.01	7206.05	2949.68	5818.03	3166.25	7747.64	4240.77	3982.45	4243.25
M582T441	(M+NH4-2H)-	UDP-glucose	0.110235	0.725233	0.529057	582.068	441.399						136.57	3625.71	3257.37	1582.82	381.058	976.436	1358.95	655.668	1649.11	1874.99	1120.71	1120.53	1072.84
M429T339	[M-H]-	Bungeiside c	0.848074	0.725592	0.643177	429.123	339.008			Organic oxygen compounds	Organooxygen compounds	Carbohydrates and carbohydrate conjugates	154413	2408.6	26436.6	2308.51	90731.2	50032.2	26669.6	72593.6	8605.16	42578.8	43612.8	44529.3	44546.8
M305T212	[M+H]+	Dihydrorobinetin	0.169612	0.726266	0.431266	305.072	211.938			Phenylpropanoids and polyketides	Flavonoids	Flavans	6322.27	1777.54	7083.21	2031.87	5644.9	2093.08	7379.68	2121.65	2316.64	2691.23	3485.2	3496.27	3347.73
M180T36	[M+2K-H]+	.gamma.-aminobutyric acid	0.825112	0.726916	0.436019	180.101	35.783	HMDB0000112	C00334	Organic acids and derivatives	Carboxylic acids and derivatives	Amino acids, peptides, and analogues	109467	28824	54617.7	115517	38346.1	24855.7	15501.5	89863.7	45740.2	76113	82022.2	82379.1	75812.3
M420T431	[M-H]-	Glucoerucin	0.16636	0.728972	0.162283	420.01	431.014		C08409	Organic oxygen compounds	Organooxygen compounds	Carbohydrates and carbohydrate conjugates	5356.67	4410.39	8054.82	5559.76	2743.1	2928.92	3442.96	4606.13	3632.63	4433.57	4944.28	5070.94	5071.4
M338T34	[M+H]+	Erucamide	1.52723	0.730495	0.360201	338.339	33.788			Lipids and lipid-like molecules	Fatty Acyls	Fatty amides	100823	410277	397496	170169	174641	125185	281093	203090	150796	155443	218180	229192	229166
M785T302	[M-H]-	3-(1h-indol-3-ylmethyl)-6,18-dimethyl-9-(2-methylpropyl)-12-(1-phenylethyl)-15-propan-2-yl-1,4,7,10,13,16,19-heptazacyclotricosane-2,5,8,11,14,17,20-heptone	0.117878	0.731353	0.527458	785.413	301.905			Organic acids and derivatives	Peptidomimetics	Hybrid peptides	836.466	1396.82	864.989	4233.52	983.708	864.989	864.989	1664.52	1019.58	1667.49	290.524	419.109	427.914
M362T439	[M-H]-	Guanosine 5'-monophosphate	0.603168	0.732126	0.247316	362.048	439.028	HMDB0001397	C00144	Nucleosides, nucleotides, and analogues	Purine nucleotides	Purine ribonucleotides	76798.8	55136.1	120625	75516.5	36100	34990.4	50445.5	64451.9	44235.1	72500.2	65819.3	67177	67179.1
M92T101	[M-H]-	Alanine-2,3,3,3-d4	2.15093	0.733814	0.611781	92.0499	101.221			Organic acids and derivatives	Carboxylic acids and derivatives	Amino acids, peptides, and analogues	552029	1.06672e+06	18417.4	2.19798e+06	180335	896273	601781	312337	458983	677244	654808	665349	665279
M159T252	[M-H]-	N6-methyl-l-lysine	0.39192	0.734951	0.414026	159.092	252.377	HMDB0002038	C02728	Organic acids and derivatives	Carboxylic acids and derivatives	"Amino acids, peptides, and analogues"	29950.6	25817.8	61675.8	9898.84	20415.3	20278.5	25621.8	24405.7	12087.6	26201.5	24061.6	24085.3	24874.5
M361T602	M-H	Vulpinic acid	0.516971	0.73578	0.105708	360.983	601.961			Organoheterocyclic compounds	Dihydrofurans	Furanones	20005.1	23476.3	22918.8	28312.4	22148.2	5773.91	22224.9	19060.2	22813	16111.9	16746.2	18453.6	15691.2
M326T423	[M-H]-	P-acetamidophenyl .beta.-d-glucuronide	0.18154	0.735978	0.292555	326.095	422.794	HMDB0010316		Organic oxygen compounds	Organooxygen compounds	Carbohydrates and carbohydrate conjugates	7263.15	2413.16	6890.37	3036.55	3158.06	4020.25	2922.31	3354.49	2744.41	3710.37	2093.86	2081.62	1897.88
M127T473	(M+H)+	Larixinic Acid	0.254546	0.736397	0.338508	127.037	473.202						5427.97	5068.59	7784.61	13264.3	3859.39	6479.09	5404.73	7180.8	3457.58	3549.83	6426.31	6566.65	6575.93
M741T492	[M+H]+	Robinin	0.09767	0.736543	0.499511	741.212	492.192		C10178	Phenylpropanoids and polyketides	Flavonoids	Flavonoid glycosides	2417.02	945.865	5474.75	807.165	2458.54	2419.53	2505.29	1830.55	1424.31	734.955	2320.74	2334.18	2421.67
M191T367	(M+H)+	Thr-Ala	0.276809	0.737796	0.558522	191.101	367.019						4271.05	4053.95	5106	17197.3	1656.47	5740.2	4778.76	3547.39	5432.49	4320.7	5644.02	5405.7	5423.18
M282T88	[M+H-C6H12O6]+	Psychosine	3.86656	0.738091	0.606217	282.277	87.8735	HMDB0000648	C01747	Lipids and lipid-like molecules	Sphingolipids	Glycosphingolipids	2.50378e+06	759687	1.08329e+06	776890	3.41227e+06	631045	624572	3.8205e+06	650967	573204	1.37919e+06	1.27975e+06	1.28331e+06
M118T344	[M-H]-	DL-threonine	2.76639	0.73868	0.275444	118.051	343.6	HMDB0000167	C00188	Organic acids and derivatives	Carboxylic acids and derivatives	Amino acids, peptides, and analogues	1.47867e+06	459120	1.31986e+06	981679	801714	696438	361935	1.14336e+06	616936	905041	947662	889522	888925
M267T37	[M+H]+	Phe-thr	1.39205	0.739109	0.0403932	267.12	37.023			Organic acids and derivatives	Carboxylic acids and derivatives	Amino acids, peptides, and analogues	184241	209824	133210	140747	129998	113580	99694.3	120647	118101	137802	138140	140401	140369
M151T233	[M-H]-	4-acetoxyphenol	0.655376	0.740021	0.190382	151.06	233.314	HMDB0060390	C13636				114450	108623	85614.5	153507	53104.2	85737.8	59132.2	104670	73083.1	58709.4	76812.6	79828.3	76795.1
M1031T446	[2M+Na]+	Erlose	0.612132	0.74192	0.688332	1031.32	446.219			Organic oxygen compounds	Organooxygen compounds	Carbohydrates and carbohydrate conjugates	83091.7	5382.23	16019.5	789.742	139771	56416.9	60741.8	59017.3	386.636	5248.29	45900.7	45914.3	44732.3
M161T361	[M-H]-	Ser-Gly	0.596927	0.747131	0.540665	161.056	361.26			Organic acids and derivatives	Carboxylic acids and derivatives	Amino acids, peptides, and analogues	81075.6	11844.9	65182.4	29424.2	10608.4	30835.6	8790.06	30857.7	28189.3	49360.6	34159.2	34342.2	34159.7
M147T522	[M+H]+	DL-Lysine	3.72391	0.747595	0.0752873	147.111	521.911	HMDB0142894	C16440	Organic acids and derivatives	Carboxylic acids and derivatives	Amino acids, peptides, and analogues	1.34195e+06	896865	1.4104e+06	1.34937e+06	897879	868060	941862	1.00393e+06	1.04579e+06	548521	900081	908660	844323
M233T381	[M+H]+	N-desbutylbupivacaine	0.554161	0.750014	0.531714	233.147	380.556	HMDB0060725		Organic acids and derivatives	Carboxylic acids and derivatives	Amino acids, peptides, and analogues	67970.3	38458.2	18193.1	67611.2	13493	45234.3	16194.2	15131.6	12060.7	65676.4	31864.9	31521.6	31862.2
M386T106	[M+H]+	Docosahexaenoylglycine	0.473522	0.750762	0.633662	386.265	106.338			Organic acids and derivatives	Carboxylic acids and derivatives	Amino acids, peptides, and analogues	7197.35	12138.7	9165.75	48921.3	9623.45	3300.1	10234.1	10656.5	26000.2	15160.3	17782.2	17782.3	18010.3
M325T28	[M-H]-	Hydroquinidine	8.86474	0.75077	0.428186	325.184	27.954		C10696				8.11389e+06	1.19718e+07	1.46951e+07	8.89884e+06	3.3077e+07	1.19021e+07	1.1523e+07	1.14151e+07	1.11709e+07	1.16156e+07	1.42133e+07	1.50911e+07	1.42188e+07
M91T251	[M+H-H2O]+	Benzyl alcohol	0.597504	0.750998	0.250711	91.0527	250.795	HMDB0003119	C00556	Benzenoids	Benzene and substituted derivatives	Benzyl alcohols	50141.7	15439.3	42666.6	32055.1	29076.9	28599.5	20512.2	29494.9	15170.9	33426.2	30809.5	29971.1	29948.8
M257T354	[M+H]+	His-Thr	0.43123	0.752657	0.45339	257.122	353.767			Organic acids and derivatives	Carboxylic acids and derivatives	Amino acids, peptides, and analogues	32565	8259.49	21546	16729	8258.32	12999.6	3925.95	15483.8	10695.8	22645.4	14106.3	13870.5	14105.3
M475T202	[M+H]+	Sildenafil	0.125183	0.753805	0.472922	475.189	201.869	HMDB0005039	C07259	Benzenoids	Benzene and substituted derivatives	Benzenesulfonamides	1799.31	919.013	1321.74	4104.43	1172.8	1288.7	709.431	1738.05	1573.64	1713.59	1195.14	884.613	1195.23
M83T398	[M+H]+	4-methyl-1h-pyrazole	0.695272	0.754573	0.261413	83.0589	398.228	HMDB0015344	C07837	Organoheterocyclic compounds	Azoles	Pyrazoles	76737.6	32079.7	66161	32028.6	39357.3	48526.1	27456.5	32636.1	42110.7	35170.2	54526.8	64183.9	55286.5
M552T363	[M+Na]+	Lewis a trisaccharide	0.172693	0.754978	0.184419	552.195	362.822	HMDB0006582		Lipids and lipid-like molecules	Fatty Acyls	Fatty acyl glycosides	3976.32	2072.27	2698.08	1577.54	3241.15	1432.73	2434.69	2119.13	1942.76	2312.23	1679.33	1759.28	1682.52
M389T271	[M+H]+	2,4(1h,3h)-pyrimidinedione, 6-[4-(3-chlorophenyl)-1-piperazinyl]-3-cyclohexyl-	0.576066	0.755507	0.131104	389.156	271.328			Organoheterocyclic compounds	Diazinanes	Piperazines	27302.5	25980	27347	45033.1	27447.7	21288.8	13747.1	25984.9	26843.1	27811.9	26171.8	26424.8	27325.3
M559T38	[M-H]-	Fahfa 36:3	2.69285	0.756987	0.527493	559.471	38.447			Lipids and lipid-like molecules	Fatty Acyls	Fatty acids and conjugates	345976	783056	504243	1.97512e+06	719686	485219	458504	386548	856558	1.08947e+06	954616	1.04749e+06	951157
M248T311_2	[M+H]+	3-hydroxybutyrylcarnitine	4.3238	0.757323	0.519921	248.149	310.756	HMDB0062735		Lipids and lipid-like molecules	Fatty Acyls	Fatty acid esters	4.56189e+06	1.80007e+06	1.7301e+06	643490	3.93781e+06	1.37455e+06	4.04399e+06	1.01855e+06	1.66372e+06	1.49702e+06	2.30602e+06	2.29076e+06	2.30606e+06
M635T33	[M+NH4]+	1,2-dilinoleoylglycerol	2.92981	0.757626	0.366335	634.537	32.51			Lipids and lipid-like molecules	Fatty Acyls	Lineolic acids and derivatives	285318	1.23209e+06	743223	728543	1.40256e+06	457513	828027	396451	773489	871815	517295	517266	508972
M300T442	[M-H]-	N-Acetyl-D-Glucosamine 6-Phosphate	1.37069	0.759768	0.434942	300.048	441.599	HMDB0001367	C04256	Organic oxygen compounds	Organooxygen compounds	Carbohydrates and carbohydrate conjugates	430312	393461	902144	222828	274950	358333	494809	196688	286694	352969	386067	395684	395644
M211T229	(M+CH3COO)-	Xylitol	0.0983379	0.760014	0.34905	211.081	228.621	HMDB0002917	C00379	Organic oxygen compounds	Organooxygen compounds	Carbohydrates and carbohydrate conjugates	3381.32	3707.13	3181.95	7008.55	2929.72	5007.04	2159.56	2659.5	3941.28	1591.47	2964.41	2940.86	3333.48
M143T257	[M-H]-	1-naphthol	0.485618	0.760092	0.441372	143.034	256.673	HMDB0012138	C11714	Benzenoids	Naphthalenes	Naphthols and derivatives	58735.3	15135.9	46338.5	17235.9	20833.2	23345	27756.5	20483.1	14763.9	33957.8	33338.6	33430	35596.7
M370T405	[M+Na]+	Adenosine 3'-monophosphate	0.465796	0.761688	0.60253	370.051	405	HMDB0003540	C01367	Nucleosides, nucleotides, and analogues	Ribonucleoside 3'-phosphates		38843.8	5505.44	11127.9	11815.5	6040.27	8227.86	13793.2	10233.1	6764.46	16838.2	13747.4	13718.8	12713
M203T422	[M-H]-	Gly-Glu	0.724699	0.76224	0.51505	203.066	421.66			Organic acids and derivatives	Carboxylic acids and derivatives	Amino acids, peptides, and analogues	131842	26116.7	163685	72446.5	31191.7	63133.6	26185.5	81548.7	58315.9	94983.6	74902.1	77158.9	77161.9
M261T257	(2M-H)-	L-Isoleucine	0.322984	0.762662	0.344354	261.18	256.827	HMDB0000172	C00407	Organic acids and derivatives	Carboxylic acids and derivatives	"Amino acids, peptides, and analogues"	31542.9	11906.8	24285	37354.6	10103.6	14671	16172.6	20920.1	18159.3	17930.2	17389.7	17392.5	18657.2
M834T192	[M-H]-	Pi 34:2	0.867898	0.763638	0.339063	833.516	191.652			Lipids and lipid-like molecules	Glycerophospholipids	Glycerophosphoinositols	46239.4	176349	153734	75150.7	125124	129931	83101	84157.9	58218.8	84903	73036.2	74997.1	74986.4
M341T385	[M-H]-	D-Maltose	8.61135	0.763778	0.692586	341.108	385.086	HMDB0000163	C00208	Lipids and lipid-like molecules	Fatty Acyls	Fatty acyl glycosides	1.53358e+07	619071	3.97188e+06	61958.7	1.98995e+07	1.118e+07	8.90604e+06	8.5336e+06	564794	1.28132e+06	7.32641e+06	7.42893e+06	7.42911e+06
M362T37	[M-H]-	N-palmitoyltaurine	3.35367	0.764285	0.623168	362.235	37.156			Lipids and lipid-like molecules	Fatty Acyls	Fatty amides	860887	1.14768e+06	524168	4.13179e+06	768364	1.11327e+06	773763	1.31397e+06	869171	1.61068e+06	1.18737e+06	1.43178e+06	1.19304e+06
M120T350	[M+H]+	L-threonine	1.69054	0.765208	0.237955	120.064	350.004	HMDB0004041	C05519	Organic acids and derivatives	Carboxylic acids and derivatives	Amino acids, peptides, and analogues	398575	149709	331453	238843	195421	211049	174295	236752	149892	233496	236361	235144	239254
M641T478	[M+H-H2O]+	7-(triethylsilyl)-10-deacetylbaccatin iii	0.224049	0.766582	0.572816	641.294	477.736			Lipids and lipid-like molecules	Prenol lipids	Diterpenoids	8450.72	1199.1	4325.25	1201.78	7193.55	6082.17	2650.07	3986.22	273.271	4157.02	3678.09	3704.01	3315.2
M810T167	(M+Na)+	N-Docosanoyl-4-sphingenyl-1-O-phosphorylcholine	0.368788	0.768468	0.57398	809.647	166.74						1994.29	27000.3	5602.09	11339.3	12023.9	4182.91	10662	7551.96	8142.79	14000.6	8783.7	8808.16	9189.29
M130T252	(M+H)+	.beta.-Homoproline	0.379123	0.769444	0.192186	130.084	251.939						18744	8720.93	10102.2	16307.8	9333.04	9572.61	10171.1	9495.73	9820.71	9574.83	9807.55	9117.61	9932.73
M242T416	(M+CH3CN+H)+	D-Erythrose 4-phosphate	0.29924	0.770271	0.374336	242.04	415.984	HMDB0001321	C00279	Organic oxygen compounds	Organooxygen compounds	Carbohydrates and carbohydrate conjugates	14795.4	8298.04	7259.42	11485.3	5324.23	5163	2446.25	10686.5	7473.57	10558.5	9264.59	9272.16	9424.68
M401T406	[M+FA-H]-	Gentiopicroside	0.975851	0.770576	0.58375	401.128	406.248			Organic oxygen compounds	Organooxygen compounds	Carbohydrates and carbohydrate conjugates	185833	34970.2	97676.4	12244.8	156809	120009	105030	96217.2	15684.1	38741.7	83460.5	83582.2	87339.3
M224T316	[M+H]+	Dioxacarb	0.289874	0.771929	0.100076	224.092	315.885		C18953	Benzenoids	Benzene and substituted derivatives	Phenoxy compounds	6316.06	8313.83	8190.63	5077.87	9740.92	5815.05	4653.92	7120.24	5200.19	6265.45	6128.85	6131.42	5593.12
M130T119	[M-H-CO2]-	Indoleacetic acid	0.582526	0.774588	0.391375	130.065	119.395	HMDB0000197	C00954	Organoheterocyclic compounds	Indoles and derivatives	Indolyl carboxylic acids and derivatives	79282.1	45386.3	153919	51661.7	74884.2	56084.1	82307.5	67532.4	49739.3	58148.3	92640.8	93844.3	112007
M205T317_1	(M+H)+	L-Tryptophan	1.36569	0.777162	0.760685	205.098	316.656	HMDB0000929	C00078	Organoheterocyclic compounds	Indoles and derivatives	Indolyl carboxylic acids and derivatives	14777.1	109753	21972.7	530498	31146.7	173185	72563.3	102302	107067	95227.8	129190	132469	132455
M263T202_2	[M+H]+	Cinoxacin	0.228777	0.777346	0.262043	263.042	201.679	HMDB0014965	C08052	Organoheterocyclic compounds	Diazanaphthalenes	Benzodiazines	8702.6	3599.02	5025.83	6646.26	4741.63	6302.02	3059.4	3832.84	5271.87	3855.64	4218.13	4576.6	4582.91
M116T292	[M-H]-	Valine	3.854	0.777875	0.197628	116.071	291.871	HMDB0000883	C00183	Organic acids and derivatives	Carboxylic acids and derivatives	Amino acids, peptides, and analogues	3.22942e+06	2.34099e+06	3.18821e+06	3.75261e+06	1.60199e+06	2.02806e+06	1.58838e+06	2.3924e+06	1.9878e+06	2.98166e+06	2.40736e+06	2.45091e+06	2.4515e+06
M312T248	(M+H)+	N2,N2-Dimethylguanosine	0.323044	0.777992	0.640092	312.134	248.096						5109.64	7092.73	10375.8	36344.6	14106.3	11429.4	2260.85	5386.67	15537.1	22202	10545.9	10524.3	9541.31
M86T256	[M+H-NH3]+	1,5-pentanediamine	4.01748	0.778267	0.279778	86.0955	255.629	HMDB0002322	C01672	Organic nitrogen compounds	Organonitrogen compounds	Amines	2.45984e+06	828606	1.81386e+06	1.39307e+06	1.15081e+06	1.30367e+06	1.01247e+06	1.30338e+06	1.00291e+06	1.32834e+06	1.43095e+06	1.4191e+06	1.41912e+06
M197T353	(M+Na)+	N2-Acetyl-L-ornithine	0.374699	0.778324	0.0855202	197.087	353.054	HMDB0003357	C00437	Organic acids and derivatives	Carboxylic acids and derivatives	"Amino acids, peptides, and analogues"	14017.4	10185.3	15359.6	16917.5	11693	13191.1	12035.1	9467.78	10575	7791.59	12792.6	12456.9	12798.6
M166T99	[M-H]-	Pyridoxal	0.644757	0.779954	0.418104	166.05	99.4985	HMDB0001545	C00250	Organoheterocyclic compounds	Pyridines and derivatives	Pyridine carboxaldehydes	108523	59241.4	148321	37816.5	93649.7	28734.5	67054.6	108545	74857.6	69877.3	87336.4	87386.6	84890.9
M585T38	[M-H]-	Fahfa 38:4	1.74736	0.780729	0.367722	585.486	38.0385			Lipids and lipid-like molecules	Fatty Acyls	Fatty acids and conjugates	822635	448576	673340	1.20673e+06	429367	707475	385796	556905	371367	773971	496820	501498	496289
M360T387	[M+NH4]+	Isomaltose	6.18742	0.780872	0.707788	360.149	387.072	HMDB0002923	C00252	Lipids and lipid-like molecules	Fatty Acyls	Fatty acyl glycosides	8.46146e+06	444366	2.29247e+06	84142.2	1.06094e+07	6.1777e+06	4.89252e+06	4.87794e+06	340774	805768	4.36363e+06	4.37645e+06	4.37649e+06
M277T70	(M-H)-	all cis-(6,9,12)-Linolenic acid	2.76556	0.781123	0.631038	277.216	70.0625						291402	810367	378606	2.04327e+06	530285	481017	390696	500631	555192	1.23908e+06	760351	761810	848384
M231T449	[M+2H]2+	Lys-Trp-Lys	0.43161	0.783751	0.740295	231.169	449.152			Organic acids and derivatives	Carboxylic acids and derivatives	Amino acids, peptides, and analogues	1063.7	50414.5	3442.59	21332.4	1338.36	8760.11	13834.4	7541.22	10391	20285.8	14070	12761.3	14053.6
M774T59	[M-H-NH3]-	1,2-distearoyl-sn-glycero-3-phospho-l-serine	1.38097	0.785048	0.302576	773.531	59.4385	HMDB0012378		Lipids and lipid-like molecules	Glycerophospholipids	Glycerophosphoserines	324059	492986	231485	191688	515295	270933	331437	291410	260452	223930	166169	166347	163090
M118T254	[M+H]+	Indole	0.691821	0.785557	0.427955	118.063	253.537	HMDB0000738	C00463	Organoheterocyclic compounds	Indoles and derivatives	Indoles	88555.5	22574.4	89866.6	43685.6	38758.5	49645.2	40079.1	47691.1	28386.4	56856.9	51301.2	51977.5	51998
M336T117	[M-H]-	Linoleoylglycine	1.73836	0.786508	0.71729	336.252	116.746			Organic acids and derivatives	Carboxylic acids and derivatives	Amino acids, peptides, and analogues	33378.9	354929	86032.8	1.05886e+06	142299	243039	274870	187992	344412	267481	286978	306343	287508
M277T460	[M+H]+	Gamma-l-glutamyl-l-glutamic acid	0.54608	0.78935	0.605573	277.101	459.898	HMDB0011737	C05282	Organic acids and derivatives	Carboxylic acids and derivatives	Amino acids, peptides, and analogues	78110.8	13726.3	110224	27538.3	16656.5	35726.3	45303.7	31951.7	40903.9	40496.6	40894.6	41059.5	42054.5
M337T28	[M-H]-	18-carboxydinorleukotriene b4	0.824261	0.791033	0.487947	337.182	28.25			Lipids and lipid-like molecules	Fatty Acyls	Fatty acids and conjugates	74813.5	125760	135694	84520.2	303370	133378	111134	113402	113414	101505	133689	139068	133725
M147T108	[M-H]-	L-Arabinono-1,4-lactone	0.784327	0.791746	0.306807	147.029	108.378		C01114				158778	82269.6	132801	55641.8	154355	66492.9	86579	109163	115226	84796.9	114043	115233	115241
M147T251_2	[M-H]-	3-hydroxyglutaric acid	3.10969	0.792145	0.312422	147.045	250.911	HMDB0000428		Organic acids and derivatives	Hydroxy acids and derivatives	Beta hydroxy acids and derivatives	2.39341e+06	868701	1.92273e+06	1.9772e+06	1.1949e+06	1.37866e+06	896155	1.61662e+06	1.00891e+06	1.71957e+06	1.52274e+06	1.54485e+06	1.54482e+06
M295T254_1	[M-H]-	Met-Phe	0.306188	0.793955	0.686205	295.101	254.267			Organic acids and derivatives	Carboxylic acids and derivatives	Amino acids, peptides, and analogues	27631.7	5905.94	2995.81	3800.71	7968.12	7693.26	6863.25	12460.4	4980.61	6352.36	7488.17	7272.29	7470.86
M615T419	[M+Na]+	Fortunellin	0.288825	0.794052	0.685884	615.172	418.939			Phenylpropanoids and polyketides	Flavonoids	Flavonoid glycosides	15939.4	2048.45	1727.19	1824.59	10531	5662.3	5802.11	8917.25	2351.52	2732.55	6546.93	5841.63	5830.23
M227T410	[M-H-H2O]-	Isopentenyl pyrophosphate	0.11595	0.796278	0.437666	226.995	410.329	HMDB0001347	C00129	Lipids and lipid-like molecules	Prenol lipids	Isoprenoid phosphates	2704	2264.31	2605.51	6353.4	2124.02	2244.29	2396.56	2720.35	2556.07	2863.98	2898.84	2903.13	3235.9
M249T199	[M+H]+	Val-met	0.371292	0.797331	0.553491	249.125	199.132			Organic acids and derivatives	Carboxylic acids and derivatives	Amino acids, peptides, and analogues	26294.7	4742.39	22954.5	10956.6	7630.05	11512.4	6087.47	16005.2	7849.88	16413.9	14512.8	14516.4	14120.4
M303T43	(M+Na-2H)-	Oleic acid	14.8825	0.799572	0.452497	303.232	43.411	HMDB0000207	C00712	Lipids and lipid-like molecules	Fatty Acyls	Fatty acids and conjugates	1.83784e+07	2.8999e+07	5.34976e+07	8.49459e+07	5.05457e+07	2.8019e+07	3.7245e+07	3.60231e+07	3.79583e+07	4.97467e+07	5.11522e+07	5.16738e+07	5.16784e+07
M302T443	[M+H]+	N-Acetylglucosamine 1-phosphate	0.161838	0.802565	0.612517	302.061	443.389	HMDB0001367	C04256	Organic oxygen compounds	Organooxygen compounds	Carbohydrates and carbohydrate conjugates	9832.71	7702.16	26669.2	6081.82	5966.15	7951.2	15185.3	7268.63	6772.4	7968.37	10727.7	10727.3	10992.1
M161T384	[M-H]-	3-hydroxy-3-methylglutaric acid	4.07669	0.803442	0.745754	161.045	383.835	HMDB0000355	C03761	Lipids and lipid-like molecules	Fatty Acyls	Fatty acids and conjugates	3.65599e+06	98433.1	857993	94661.4	5.07971e+06	2.70706e+06	2.37248e+06	2.17134e+06	226224	386019	1.72351e+06	1.72884e+06	1.72353e+06
M886T187	[M-H]-	Pi 38:4	2.6288	0.804168	0.508263	885.549	186.562			Lipids and lipid-like molecules	Glycerophospholipids	Glycerophosphoinositols	3.84064e+06	4.32389e+06	1.2536e+06	1.37197e+06	1.69585e+06	2.00213e+06	2.86944e+06	1.44334e+06	2.23461e+06	1.49128e+06	1.37612e+06	1.4109e+06	1.41061e+06
M339T28	[M-H]-	Gly-His-Lys	8.26066	0.805188	0.476429	339.2	27.611			Organic acids and derivatives	Carboxylic acids and derivatives	Amino acids, peptides, and analogues	1.16648e+07	1.32834e+07	1.692e+07	1.1303e+07	3.59688e+07	1.48313e+07	1.47613e+07	1.37882e+07	1.46582e+07	1.37355e+07	1.8224e+07	1.85605e+07	1.82309e+07
M323T50	[M+H-H2O]+	Prostaglandin d1 alcohol	0.323023	0.805433	0.371358	323.256	49.5885			Lipids and lipid-like molecules	Fatty Acyls	Fatty alcohols	5728.83	15446	14452.5	17919.1	6935.26	10355.8	9231.11	10222.3	10974.7	7929.99	11518	15487.2	11890.1
M130T554	(M+H)+	D-Pipecolinic acid	0.615912	0.805986	0.613913	130.085	553.79						142983	19286.9	282910	80407.2	87528.5	119803	95863.1	103253	104565	70678	94142	94185.3	99170.6
M340T34	(M+H)+	N-Oleoylglycine	0.640066	0.806396	0.34717	340.291	34.438						47263.5	78202.5	36066.9	29294.7	50510.8	37718.7	38864.7	34183.3	29716.2	54131.3	47564.4	50319.8	47605.4
M192T301	(M-H+2K)+	D-Proline	0.799675	0.807664	0.60476	191.98	300.795	HMDB0003411	C00763	Organic acids and derivatives	Carboxylic acids and derivatives	"Amino acids, peptides, and analogues"	82569.4	20213.6	54594.5	125755	22784.2	47887.6	40810.6	34354.9	85466.6	38557.9	54069.8	54176.2	57268.9
M253T240	(M+H)+	Phe-Ser	0.392014	0.808317	0.583344	253.117	240.411						30926.4	5222.48	18078.3	18240.1	10721.9	7902.66	6720.36	21087	8571.37	22961.8	13632.2	14767.7	14654.8
M519T482	[2M-H]-	.alpha.-d-galactose 1-phosphate	0.161026	0.808834	0.607062	519.049	482.457	HMDB0000645	C00446	Organic oxygen compounds	Organooxygen compounds	Carbohydrates and carbohydrate conjugates	8126.29	5316.47	10914.3	2365.46	5753.13	2542.65	2717.69	11826.8	2517.25	6663.03	5331.41	5445.87	5339.96
M402T403	[M+H]+	Tyr-Gly-Tyr	0.178453	0.80915	0.0917732	402.185	403.303			Organic acids and derivatives	Carboxylic acids and derivatives	Amino acids, peptides, and analogues	4197.07	2465.42	4014.25	2816.45	3782.51	2850.39	2844.77	2801.58	2714	2767.9	2416.77	2433.58	2549
M245T375	[M-H]-	Ile-Asp	0.479267	0.809195	0.602453	245.113	375.482			Organic acids and derivatives	Carboxylic acids and derivatives	Amino acids, peptides, and analogues	76577.3	18662.6	92427.4	33083.6	13440.6	37573	21536.6	41191.2	43214.4	45991.5	56756.8	52413.6	52319.3
M180T301	[M+2H]2+	Pro-Ser-Arg	0.597801	0.809283	0.490239	180.084	300.813			Organic acids and derivatives	Carboxylic acids and derivatives	Amino acids, peptides, and analogues	63137.4	31420.8	65524.7	17753	86103	59387.6	48815.6	47915.1	22367	35116.1	49642.5	52655.9	49330.2
M831T38	[M+H]+	1,2-diarachidonoyl-sn-glycero-3-phosphocholine	4.80195	0.81094	0.301357	830.567	38.28	HMDB0008443		Lipids and lipid-like molecules	Glycerophospholipids	Glycerophosphocholines	3.13727e+06	2.10441e+06	3.15676e+06	5.28084e+06	3.23275e+06	2.47198e+06	2.14819e+06	3.10319e+06	2.42774e+06	3.56355e+06	3.27148e+06	3.25813e+06	3.25816e+06
M325T387	(M+H-H2O)+	3.alpha.-Mannobiose	4.77001	0.812199	0.744475	325.111	387.072						5.18564e+06	319759	1.48195e+06	29332.3	6.21002e+06	3.91376e+06	3.04494e+06	2.94475e+06	252673	586595	2.77729e+06	2.76308e+06	2.76259e+06
M103T251	[M-H]-	.gamma.-hydroxybutyric acid	0.764571	0.812602	0.297546	103.054	250.911	HMDB0000710	C00989	Lipids and lipid-like molecules	Fatty Acyls	Fatty acids and conjugates	170784	82194.7	144760	142936	84765.6	106350	78623.2	117525	72986.5	132749	116895	117351	118274
M746T36	[M-H]-	1-palmitoyl-2-linoleoyl-sn-glycero-3-phospho-(1'-rac-glycerol)	1.70949	0.812645	0.151889	745.5	36.054			Lipids and lipid-like molecules	Glycerophospholipids	Glycerophosphoglycerols	461419	661044	736765	491830	807680	556979	446322	611397	448882	503353	478189	466435	479251
M434T229	[M+H]+	1-piperazinecarboxylic acid, 4-[(3-phenoxyphenyl)methyl]-, 4-nitrophenyl ester	0.194699	0.812971	0.518626	434.19	228.85			Benzenoids	Benzene and substituted derivatives	Diphenylethers	7246.43	2310.67	3046.62	2160.69	2614.49	2949.78	2485.43	2585.06	2957.68	3150.59	2600.4	2085.4	2633.78
M251T304	[M-H]-	His-Pro	0.0817897	0.813269	0.487436	251.098	304.203			Organic acids and derivatives	Carboxylic acids and derivatives	Amino acids, peptides, and analogues	4025.12	1917.01	4517	8195.58	3289.73	4220.28	3979.96	1956.67	3685.61	4004.22	4091.83	4221.02	4094.15
M164T251	[M-H]-	Phenylalanine	9.52558	0.814497	0.370704	164.072	250.98	HMDB0000159	C00079	Organic acids and derivatives	Carboxylic acids and derivatives	Amino acids, peptides, and analogues	2.58403e+07	9.74896e+06	1.98396e+07	1.95702e+07	1.15904e+07	1.48066e+07	1.02699e+07	1.67188e+07	1.02935e+07	1.84379e+07	1.56691e+07	1.56849e+07	1.58433e+07
M255T108	[M-H]-	5-ethyl-2'-deoxyuridine	0.270228	0.816026	0.589455	255.123	108.025			Nucleosides, nucleotides, and analogues	Pyrimidine nucleosides	Pyrimidine 2'-deoxyribonucleosides	8897.37	17560.6	10903.5	35483	10485.2	13119.2	20091.6	8152.02	9060.55	17575.9	11333.6	11605.8	7859.65
M313T38	(M-H)-	9,10-DiHOME	0.638342	0.816812	0.363698	313.236	37.85						147757	99641.1	110383	184350	67090.2	77484.4	70629.1	110404	131798	107304	109339	110858	116370
M618T32_1	[M+Na]+	1-palmitoyl-2-oleoyl-sn-glycerol	0.936949	0.816957	0.434026	617.51	32.5	HMDB0007102		Lipids and lipid-like molecules	Glycerolipids	Diradylglycerols	43913.8	156736	97284.2	86927.6	134774	62131.1	98084.5	52587.4	92081.3	119637	70567.7	69175	70564.8
M395T26_2	(M-H)-	Estradiol Cypionate	0.56302	0.818031	0.266605	395.26	25.71						61602.1	109586	95837.9	90353.2	92992.9	80513.6	38798.4	63746.4	77673	107687	87342.2	90015.8	89990.7
M245T87	[M-H]-	2-chloro-2'-hydroxy-4'-methylbenzophenone	0.391698	0.818589	0.507816	245.028	87.356			Benzenoids	Benzene and substituted derivatives	Benzophenones	88005.6	51740.8	35811.7	36653.4	27594.5	39411.7	62690.7	28803.6	39711.3	25685.5	36234.4	39014.7	38948.7
M360T111	[M-H-CH2O]-	N-arachidonoyl-l-serine	1.39134	0.818889	0.778562	360.252	110.558			Organic acids and derivatives	Carboxylic acids and derivatives	Amino acids, peptides, and analogues	11580.8	183772	99259.7	839411	111014	183342	156024	356950	176715	146514	189614	199029	188587
M269T47	(M-H)-	Heptadecanoic acid	1.72104	0.818902	0.369014	269.247	46.961	HMDB0002259		Lipids and lipid-like molecules	Fatty Acyls	Fatty acids and conjugates	342578	722158	905496	803894	971532	423037	381103	691502	724409	847274	571328	688079	686906
M345T301	[M+H]+	Benzonitrile, 2-[[(6-bromo-3h-imidazo[4,5-b]pyridin-2-yl)thio]methyl]-	0.281965	0.819091	0.63139	344.998	301.296						12479.6	1693.44	8696.6	17279.3	2745.99	8624.91	5055.85	5300.54	10278.9	5874.7	8142.05	8167.57	8643.66
M166T251_2	[M+H]+	DL-phenylalanine	6.28606	0.81913	0.297865	166.085	250.557		C02057	Organic acids and derivatives	Carboxylic acids and derivatives	Amino acids, peptides, and analogues	6.58122e+06	2.74746e+06	5.003e+06	4.64949e+06	3.4522e+06	3.82877e+06	2.92143e+06	4.2457e+06	3.00751e+06	4.37243e+06	4.27961e+06	4.27995e+06	4.3396e+06
M483T37	[M-H]-	1-palmitoyl-2-hydroxy-sn-glycero-3-phospho-(1'-rac-glycerol)	1.26648	0.82026	0.35926	483.27	37.446			Lipids and lipid-like molecules	Glycerophospholipids	Glycerophosphoglycerols	307988	298888	425771	717017	498787	334201	264568	385220	452662	407664	462808	462749	477862
M103T251_2	[M+H-H2O]+	Phenylacetaldehyde	2.25492	0.821303	0.244572	103.053	250.657	HMDB0006236	C00601	Benzenoids	Benzene and substituted derivatives	Phenylacetaldehydes	810793	381302	637555	632996	473673	511601	384621	542132	398008	575246	558038	572397	572393
M282T315_2	[M+H-H2O]+	Nylidrin	0.404197	0.822672	0.263225	282.17	315.396			Benzenoids	Benzene and substituted derivatives	Phenylpropanes	23110.5	27264.4	25643.7	25306.7	25663.9	22938.4	30851.1	25679.2	11056.5	13945.4	28642.9	29058	29056.2
M393T33	[M+H]+	Chenodeoxycholate	0.854501	0.823101	0.251803	393.283	33.18	HMDB0000518	C02528	Lipids and lipid-like molecules	Steroids and steroid derivatives	Bile acids, alcohols and derivatives	125598	110425	70356.5	66072	71450.4	72835.7	71652	81568.8	60819.1	78500	175224	179488	175259
M206T175	[M-H]-	N-acetyl-l-phenylalanine	0.577586	0.824353	0.531881	206.081	175.007	HMDB0000512	C03519	Organic acids and derivatives	Carboxylic acids and derivatives	Amino acids, peptides, and analogues	211414	139546	116418	281381	44426.5	158163	112163	161950	95423.2	126166	151339	156135	151403
M239T300	(M+CH3COO)-	D-Mannose	4.02041	0.824891	0.542076	239.076	300.026	HMDB0000169	C00159	Organic oxygen compounds	Organooxygen compounds	Carbohydrates and carbohydrate conjugates	3.30289e+06	1.63232e+06	3.13677e+06	712321	4.14516e+06	3.07382e+06	2.33774e+06	2.4267e+06	967880	1.85925e+06	2.29897e+06	2.34553e+06	2.34597e+06
M120T251_2	[M+H-H2O]+	2-amino-1-phenylethanol	8.06317	0.825252	0.294763	120.08	250.637	HMDB0001065	C02735	Organic nitrogen compounds	Organonitrogen compounds	Amines	1.10274e+07	4.85334e+06	8.73676e+06	8.10449e+06	6.12011e+06	6.8757e+06	4.93702e+06	7.36415e+06	5.18603e+06	7.69163e+06	7.40698e+06	7.49636e+06	7.49894e+06
M258T168	(M+H)+	2'-O-methylcytidine	0.440419	0.825296	0.356073	258.107	167.862						37200.2	15597.5	33239	19218	31836.3	17788.1	29154.6	21677	17009.1	27512	34722.2	34724.3	34998.5
M131T251	[M+H-H2O]+	Trans-cinnamic acid	0.952052	0.826211	0.276871	131.047	251.415	HMDB0000930	C00423	Phenylpropanoids and polyketides	Cinnamic acids and derivatives	Cinnamic acids	154712	72496.9	134469	124228	88556.3	105846	71687.5	104650	79606.9	112837	113866	113898	116366
M435T201	[M+H-2H2O]+	Withaferin a	0.142351	0.827396	0.577907	435.232	201.001		C08841	Lipids and lipid-like molecules	Steroids and steroid derivatives	Steroid lactones	8295.2	3864.15	10445.5	3015.85	6397.63	3238.71	5184.89	2690.98	10170.8	5206.48	4705.01	4701.42	4458.28
M370T192	(M+CH3CN+H)+	Phe-Tyr	0.203338	0.828712	0.320983	370.18	192.34						5112.33	7291.36	5226.45	7804.46	5942.92	4155.44	3622.19	3710.07	6785.53	7729.69	6079	6300.81	6083.46
M583T37	[M-H]-	Fahfa 38:5	1.41549	0.830005	0.401769	583.471	37.4215			Lipids and lipid-like molecules	Fatty Acyls	Fatty acids and conjugates	458769	413202	417251	880406	482616	364025	337748	606816	387844	504941	454117	472355	472476
M445T40	[M-H]-	(z)-2,6-dimethyl-7-(4-methyl-5-oxooxolan-2-yl)-3-[[3,4,5-trihydroxy-6-(hydroxymethyl)oxan-2-yl]oxymethyl]hept-5-enoic acid	0.792314	0.833715	0.654023	445.184	40.25						190643	67831	104853	25883.1	49425.8	115969	53234.4	81252.5	69772	45470	36577	40283.9	36594
M765T139_1	[M+H]+	2-docosahexaenoyl-1-palmitoyl-sn-glycero-3-phosphoethanolamine	2.66792	0.834101	0.458696	764.518	139.261	HMDB0008946		Lipids and lipid-like molecules	Glycerophospholipids	Glycerophosphoethanolamines	286790	1.26566e+06	1.25408e+06	1.0722e+06	774192	1.00377e+06	904365	667143	644290	661431	785895	786340	816962
M337T185	[M+H-H2O]+	Prostaglandin f2.alpha. alcohol methyl ether	0.614769	0.835244	0.348972	337.271	185.056			Lipids and lipid-like molecules	Fatty Acyls	Fatty alcohols	28947.3	51727.4	45032.2	74927.4	55568.9	48389.3	28547.5	41719.1	43092.3	52244	46963.8	46962.9	47515.9
M130T256	[M-H]-	Leucine	11.9138	0.83534	0.328697	130.088	256.14	HMDB0000687	C00123	Organic acids and derivatives	Carboxylic acids and derivatives	Amino acids, peptides, and analogues	5.08159e+07	2.34762e+07	4.44629e+07	3.43483e+07	2.82651e+07	3.47027e+07	2.43749e+07	2.71201e+07	2.65836e+07	3.87231e+07	3.69481e+07	3.75798e+07	3.75823e+07
M793T136	[M+H]+	2-docosahexaenoyl-1-stearoyl-sn-glycero-3-phosphoethanolamine	1.16149	0.836053	0.436859	792.549	135.853	HMDB0009012		Lipids and lipid-like molecules	Glycerophospholipids	Glycerophosphoethanolamines	129596	280291	439036	233624	279742	263204	297421	195297	194594	188430	241068	240890	260290
M480T149	[M-H]-	1-stearoyl-2-hydroxy-sn-glycero-3-phosphoethanolamine	2.62733	0.836096	0.537365	480.307	148.83	HMDB0011130		Lipids and lipid-like molecules	Glycerophospholipids	Glycerophosphoethanolamines	1.47176e+06	1.65404e+06	2.20586e+06	4.14053e+06	2.42264e+06	1.45684e+06	1.3324e+06	1.88588e+06	3.43507e+06	1.83504e+06	1.83373e+06	1.91901e+06	1.90911e+06
M334T462	[M+H]+	Glu-Gly-Glu	0.193665	0.836799	0.677523	334.122	461.536			Organic acids and derivatives	Carboxylic acids and derivatives	Amino acids, peptides, and analogues	9682.13	3174.58	14291.2	3932.92	14240.4	10134.6	3410.71	15608.2	6711.23	2060.03	8119.79	7541.38	7523.63
M253T48	[M-H]-	Cis-9-palmitoleic acid	6.8083	0.837638	0.580921	253.217	48.009	HMDB0003229	C08362	Lipids and lipid-like molecules	Fatty Acyls	Fatty acids and conjugates	1.49883e+07	2.03679e+07	4.95249e+06	2.10006e+07	6.44076e+06	8.72655e+06	6.3191e+06	1.28262e+07	1.21453e+07	1.67328e+07	1.70886e+07	1.70942e+07	1.74971e+07
M89T301	[M-H]-	.beta.-hydroxypropionic acid	1.83148	0.838312	0.476581	89.0239	301.246	HMDB0000700	C01013	Organic acids and derivatives	Hydroxy acids and derivatives	Beta hydroxy acids and derivatives	860687	469156	749453	320075	1.08556e+06	537086	665455	765665	386946	566303	689305	767050	690341
M115T406	[M-H]-	Maleic acid	2.75779	0.84102	0.129098	115.004	405.922	HMDB0000176	C01384	Organic acids and derivatives	Carboxylic acids and derivatives	Dicarboxylic acids and derivatives	2.66178e+06	1.91754e+06	2.18932e+06	1.80744e+06	2.08417e+06	1.94706e+06	2.22124e+06	1.55767e+06	1.76549e+06	1.47402e+06	1.96929e+06	1.98414e+06	1.98412e+06
M500T143	[M+Na]+	Oleyloxyethylphosphorylcholine	0.217705	0.841887	0.547528	500.366	143.295			Organic nitrogen compounds	Organonitrogen compounds	Quaternary ammonium salts	13159.8	6095.01	8383.78	4816.7	9869.01	9396.12	11388.6	3913.06	3374.85	7559.66	9248.87	9697.03	9519.41
M231T305	[2M+H]+	DL-proline	0.207596	0.842226	0.453485	231.132	304.825	HMDB0000162	C00148	Organic acids and derivatives	Carboxylic acids and derivatives	Amino acids, peptides, and analogues	9170.03	4554.63	6140.6	8823.2	3845.12	5857.34	4497.52	6348.97	3278.27	7418.52	5693.53	5518.97	5509.49
M533T43	[M-H]-	Fahfa 34:2	1.25867	0.842258	0.638775	533.454	43.293			Lipids and lipid-like molecules	Fatty Acyls	Fatty acids and conjugates	128857	281658	121319	495279	162498	168450	132600	173103	215771	312036	312508	354005	312150
M278T424	[M+H]+	Met-Gln	0.236268	0.842683	0.644127	278.122	424.11			Organic acids and derivatives	Carboxylic acids and derivatives	Amino acids, peptides, and analogues	3752.01	10464.1	5637.45	4250.86	8393.8	3618.76	3646.96	3785.66	4044.48	12289.8	6170.37	5017.1	2972.52
M419T298	[M+COOH]-	Swertiamarin	0.703429	0.843781	0.623344	419.138	298.16		C09800	Organic oxygen compounds	Organooxygen compounds	Carbohydrates and carbohydrate conjugates	108926	34579	79851.1	17092.5	95837.2	85506.9	67156	62812.5	24803.7	43472.3	61574	62314	62317.3
M165T321	[M-H]-	D-arabinonic acid	1.86539	0.843938	0.452274	165.04	321.359	HMDB0000539	C00878	Organic oxygen compounds	Organooxygen compounds	Carbohydrates and carbohydrate conjugates	1.33879e+06	478581	811403	776641	803044	804325	818684	883899	673892	370875	820472	827840	933530
M250T95	(M+H-H2O)+	Adenosine	3.20073	0.844623	0.779874	250.091	95.197	HMDB0000050	C00212	Nucleosides, nucleotides, and analogues	Purine nucleosides		2.03299e+06	183901	402935	279128	369089	610116	637832	356455	504679	651186	451821	533437	539347
M120T94	[M+H-H2O]+	4-aminobenzoate	0.961563	0.845717	0.798883	120.043	93.8535	HMDB0001392	C00568	Benzenoids	Benzene and substituted derivatives	Benzoic acids and derivatives	329.582	150824	332.505	194245	20802.9	88096.3	83386.5	21215.9	57870.7	59414.6	93394.1	88292.8	88576.5
M241T362	[M+H]+	Pheniramine	0.53925	0.845736	0.464255	241.152	361.987	HMDB0015557		Organoheterocyclic compounds	Pyridines and derivatives	Pheniramines	70297.7	31035.4	66619.7	30351.9	44812.1	40445.5	59550.3	33735.8	34282.9	37598.2	47844.7	46442.1	46467.2
M557T47	[M-H]-	Fahfa 36:4	0.995576	0.846367	0.658684	557.455	46.5325			Lipids and lipid-like molecules	Fatty Acyls	Fatty acids and conjugates	87895.5	163194	87934.2	285494	105768	93704.8	74287.8	90466.7	112709	246922	132212	132214	133963
M107T251	[M+H-C8H8O4]+	Phloretin	0.620009	0.846402	0.334645	107.047	250.592	HMDB0003306	C00774	Phenylpropanoids and polyketides	Linear 1,3-diarylpropanoids	Chalcones and dihydrochalcones	72012	37024.5	69902.6	62232.8	40166	47733.5	37808.1	56766.7	39589.6	56227.1	55322.8	54985.8	55322.1
M452T192_2	[M-H]-	1-palmitoyl-2-hydroxy-sn-glycero-3-phosphoethanolamine	4.7496	0.846566	0.430332	452.277	192.316	HMDB0011503		Lipids and lipid-like molecules	Glycerophospholipids	Glycerophosphoethanolamines	2.0846e+06	5.40042e+06	5.08957e+06	7.25003e+06	5.11931e+06	4.01703e+06	3.0982e+06	5.26034e+06	3.73122e+06	5.00989e+06	4.23647e+06	4.24554e+06	4.24554e+06
M310T246	(M+CH3COO)-	Muramic acid	0.887594	0.846999	0.518106	310.113	245.987						307948	155179	444617	166405	195931	250059	239593	185002	162462	238641	256013	249366	249321
M179T301_2	[M-H]-	D-fructose	9.80549	0.847679	0.596081	179.056	301.308	HMDB0062538	C00095	Organic oxygen compounds	Organooxygen compounds	Carbohydrates and carbohydrate conjugates	1.42801e+07	1.54671e+07	2.62773e+07	6.28763e+06	2.83158e+07	2.40322e+07	1.77951e+07	1.53733e+07	6.242e+06	1.33808e+07	2.03791e+07	2.05603e+07	2.03794e+07
M437T36	[M+H-2H2O]+	Ethynylestradiol 17-.beta.-d-glucuronide	0.778673	0.849682	0.521065	437.19	35.72			Lipids and lipid-like molecules	Steroids and steroid derivatives	Steroidal glycosides	153201	96877	52924.4	66755	60487.9	60437.1	83448.5	57600.8	84573.5	79511.6	70937	67646.6	67658.7
M243T158	[M-H]-	Uridine	9.14157	0.850042	0.48117	243.062	157.553	HMDB0000296	C00299	Nucleosides, nucleotides, and analogues	Pyrimidine nucleosides		1.42337e+07	1.72216e+07	3.00946e+07	1.44773e+07	1.97312e+07	1.66286e+07	2.59908e+07	1.41127e+07	1.33702e+07	1.12963e+07	1.90768e+07	1.91501e+07	1.91497e+07
M262T296	[M+H]+	(2r)-3-hydroxyisovaleroylcarnitine	0.233699	0.851085	0.486836	262.163	295.92			Lipids and lipid-like molecules	Fatty Acyls	Fatty acid esters	17258.6	16132	30434.3	10396.6	23293.3	15109.1	17211.9	9539.57	21013.9	20118.9	13742.5	11178.5	11114.2
M405T474	[M+H]+	Asp-Asp-Arg	0.176712	0.851945	0.71433	405.195	474.376			Organic acids and derivatives	Carboxylic acids and derivatives	Amino acids, peptides, and analogues	13796.7	5104.44	25244.7	6227.06	3515.3	12273.2	6017.91	10131.8	10870.9	6616.05	8760.64	9393.76	8858.61
M93T251	[M+H]+	Glycerol	0.446759	0.852029	0.334104	93.0682	250.719	HMDB0000131	C00116	Organic oxygen compounds	Organooxygen compounds	Carbohydrates and carbohydrate conjugates	37362	17294.5	31801	28428.8	20016.5	23841.2	19786.4	26487.5	21308.9	23517.2	25003.5	25255.9	25252.5
M503T450	[M+Na]+	1.alpha.-methyl-5.alpha.-androstan-3.alpha.-ol-17-one glucuronide	0.150188	0.855137	0.534458	503.253	450.402						5071.85	2346.55	5563.88	2231.29	2522.11	2047.94	3116.28	3796.27	2685.7	3520.25	3873.49	3685.56	3691.89
M166T361	(M+H)+	DL-Methionine sulfoxide	0.813119	0.855474	0.581876	166.051	360.781	HMDB0002005	C02989	Organic acids and derivatives	Carboxylic acids and derivatives	"Amino acids, peptides, and analogues"	176484	61131.5	150708	223191	75723.8	156687	60908	135498	106846	127976	140884	140924	143183
M211T437	[M-H-C6H5NO2]-	Nicotinate d-ribonucleotide	0.191548	0.856027	0.643911	211	437.132	HMDB0001132	C01185	Nucleosides, nucleotides, and analogues	Pyridine nucleotides	Nicotinic acid nucleotides	11675	8247.71	14450.1	30213.2	6500.09	10070.6	13027.1	12830.1	12423	12500.9	11454.5	11454	11758.7
M149T251	(M+H-H2O)+	Phenyllactic acid	1.02561	0.858273	0.365077	149.058	250.657	HMDB0000563/HMDB0000748	C05607	Phenylpropanoids and polyketides	Phenylpropanoic acids		213442	96647.6	169492	166711	119532	152933	106536	141888	110675	145254	149428	149436	154100
M202T273	[M+Na]+	Mexiletine	0.462711	0.858418	0.277401	202.105	273.226	HMDB0014523	C07220				36782.6	23912.6	30331.6	42988.7	28244.3	26628.1	23029.2	33414.3	24227.4	31987.7	30891.3	29963.8	29962.6
M224T339	(M-H+2Na)+	Phenacetine	0.248173	0.860273	0.756475	224.061	338.664						13368	2542.15	5446.85	6771.36	1989.35	3992.76	1295.08	10979.4	3421.42	6220.8	5322.45	4967.05	4964.97
M594T87	[M+H]+	2-(5-oxovaleryl)phosphatidylcholine	0.610146	0.861287	0.22226	594.373	86.797			Lipids and lipid-like molecules	Glycerophospholipids	Glycerophosphocholines	65888.2	47818.3	57169.3	54985.8	56722.6	58828.3	30412.6	57212	44865.8	52067.2	51359.1	51549	56774.2
M331T389	[M+H]+	Arg-Arg	0.462411	0.861619	0.76957	331.206	389.156			Organic acids and derivatives	Carboxylic acids and derivatives	Amino acids, peptides, and analogues	51108.7	5260.02	47042.1	8779.8	6860.94	13430.9	23259	17205	16474.3	32207.8	21682.7	20157.3	19911.8
M257T142	[M-H]-	His-Cys	0.815677	0.862208	0.415892	257.076	142.443	HMDB0000884					98248.2	182962	187500	264481	195174	133827	202343	173800	164299	126175	188346	192236	192234
M258T414	[M-H]-	Ile-Lys	0.604797	0.863148	0.571672	258.037	414.114	HMDB0001254	C00352	Organic oxygen compounds	Organooxygen compounds	Carbohydrates and carbohydrate conjugates	144227	83688.4	71576.8	113248	45697.1	60495.7	42298.2	107936	79137.4	105831	86343.1	86362.3	89056.8
M869T596	[M+Hac-H]-	Pc(18:1e/5,6-eet)	0.0407497	0.863682	0.56439	868.606	595.631			Lipids and lipid-like molecules	Glycerophospholipids	Glycerophosphocholines	1840.23	1333.48	1175.62	836.861	773.787	481.145	1072.88	1154.03	1625.52	813.952	840.412	854.385	881.528
M154T337	(M+NH4-2H)-	4-Hydroxybenzoate	0.111749	0.865226	0.59409	154.048	336.745	HMDB0000500	C00156	Benzenoids	Benzene and substituted derivatives	Benzoic acids and derivatives	1933.19	4254.14	2811.22	4394.37	3633.77	1615.58	4936.82	4090.29	2652.68	1436.58	3587.9	3771.6	3768.26
M189T518	[M+H]+	N6,N6,N6-Trimethyl-L-lysine	1.15753	0.865871	0.600655	189.158	517.68	HMDB0001325	C03793	Organic acids and derivatives	Carboxylic acids and derivatives	Amino acids, peptides, and analogues	530723	213111	732168	560564	275587	543784	364349	357747	211207	524940	489197	489579	499677
M110T403	[M+H-C6H10O4]+	N-.alpha.-(tert-butoxycarbonyl)-l-histidine	3.33454	0.867927	0.777227	110.069	402.581			Organic acids and derivatives	Carboxylic acids and derivatives	Amino acids, peptides, and analogues	2.34218e+06	208642	1.48393e+06	575697	278149	1.05393e+06	206942	1.06425e+06	894229	1.02361e+06	948508	985953	984241
M554T151	[M+H]+	3,5,9-trioxa-4-phosphatetracosan-1-aminium, 7-(acetyloxy)-24-carboxy-4-hydroxy-n,n,n-trimethyl-, inner salt, 4-oxide, (r)-	0.585525	0.869342	0.266004	554.32	150.954			Lipids and lipid-like molecules	Glycerophospholipids	Glycerophosphocholines	38278.6	63645.1	51652	58421.6	45082.4	38313.9	38389.6	49147	42282.4	55357.2	62927.1	60059.7	62879.6
M308T454	[M+H]+	Glutathione	0.376579	0.869616	0.43167	308.089	453.613	HMDB0000125	C02471	Organic acids and derivatives	Carboxylic acids and derivatives	Amino acids, peptides, and analogues	41813.4	29339.1	46215.9	33576	65023.1	46112.1	37107.2	39923.2	35466.8	29199.4	37420.8	40497.9	40551.7
M717T143	[M+H]+	2-linoleoyl-1-palmitoyl-sn-glycero-3-phosphoethanolamine	1.31543	0.870211	0.652797	716.517	143.299	HMDB0008928		Lipids and lipid-like molecules	Glycerophospholipids	Glycerophosphoethanolamines	35002.1	332310	161777	280052	177905	237995	151283	155158	129098	185403	148402	147123	147141
M315T414	[M+H-NH3]+	L-arginine-7-amido-4-methylcoumarin	0.230121	0.871211	0.469448	315.165	414.38			Organic acids and derivatives	Carboxylic acids and derivatives	Amino acids, peptides, and analogues	13689.8	8107.53	5525.86	7466.43	7891.27	7048.15	8866.42	6041.95	8036.05	7191.47	3764.6	5748.3	5586.36
M232T425	[M+H]+	Arg-gly	0.348463	0.872009	0.75735	232.138	424.823			Organic acids and derivatives	Carboxylic acids and derivatives	Amino acids, peptides, and analogues	26738.6	5425.31	18296.9	10461.8	4352.57	11254.3	3121.41	19297.6	6157.54	17089.7	12639	12626.5	13157.8
M114T166	[M+H]+	Creatinine	0.464038	0.872334	0.658149	114.064	165.927	HMDB0000562	C00791	Organic acids and derivatives	Carboxylic acids and derivatives	Amino acids, peptides, and analogues	80782.1	26828.9	82759.2	20327.2	67182.7	41473.8	75096	29471.1	54223.7	42139.7	41602.4	50326.5	42126.9
M741T141	[M+H]+	1,2-dilinoleoyl-sn-glycero-3-phosphoethanolamine	1.51492	0.872814	0.432165	740.517	140.775	HMDB0009093		Lipids and lipid-like molecules	Glycerophospholipids	Glycerophosphoethanolamines	165208	429190	329231	392586	377652	350940	234624	352167	259751	280949	295032	295030	296353
M246T231	[M+H]+	2-methylbutyryl-l-carnitine	1.44968	0.87337	0.761257	246.169	230.72			Lipids and lipid-like molecules	Fatty Acyls	Fatty acid esters	576720	318825	1.64496e+06	765845	382469	335464	1.01257e+06	348387	1.12859e+06	396696	716677	714555	714555
M199T336	(M-H2O-H)-	5-L-Glutamyl-L-alanine	2.16221	0.874422	0.433188	199.07	336.284	HMDB0006248	C03740	Organic acids and derivatives	Carboxylic acids and derivatives	"Amino acids, peptides, and analogues"	3.00293e+06	1.24754e+06	2.98592e+06	3.21587e+06	2.80658e+06	2.81139e+06	1.96212e+06	2.39924e+06	1.81787e+06	2.60321e+06	2.93834e+06	2.97858e+06	2.97822e+06
M151T210	[M-H]-	Xanthine	6.22339	0.874475	0.779784	151.026	210.053	HMDB0000292	C00385	Organoheterocyclic compounds	Imidazopyrimidines	Purines and purine derivatives	8.78465e+06	62739.8	7.49441e+06	17359.1	6.19531e+06	3.85907e+06	6.16986e+06	2.87127e+06	3.48136e+06	3.34176e+06	4.42298e+06	4.57459e+06	4.42147e+06
M257T76	(M-H)-	2'-O-Methyluridine	0.501332	0.874824	0.341281	257.076	76.256						88649.5	110379	90669.3	153778	94811.8	81228.9	86790.7	113564	94237.4	95086.5	99526.4	102351	102369
M520T178_2	[M+H]+	Lpc 18:2	12.4912	0.875023	0.244582	520.339	178.173			Lipids and lipid-like molecules	Glycerophospholipids	Glycerophosphocholines	2.54337e+07	1.79833e+07	2.44192e+07	1.75505e+07	2.39992e+07	1.85651e+07	1.75678e+07	2.37945e+07	1.56895e+07	2.00982e+07	2.05825e+07	2.05423e+07	2.04312e+07
M882T187	[M-H]-	Pi 38:6	0.80983	0.875447	0.381438	881.516	187.103						169952	171302	210507	123235	228543	216257	154436	160153	138941	121213	128494	130109	130119
M145T519	(M-H)-	L-Lysine	2.28309	0.876023	0.603744	145.098	519.107	HMDB0000182	C00047	Organic acids and derivatives	Carboxylic acids and derivatives	"Amino acids, peptides, and analogues"	1.98774e+06	364359	1.634e+06	1.85899e+06	1.00495e+06	1.22161e+06	938280	1.33551e+06	1.09609e+06	1.4093e+06	1.3215e+06	1.25166e+06	1.32158e+06
M261T484	[M+H]+	D-mannose-6-phosphate	0.843262	0.878108	0.569261	261.035	483.537	HMDB0001078	C00275	Organic oxygen compounds	Organooxygen compounds	Carbohydrates and carbohydrate conjugates	192209	105595	176152	159404	117645	63305.4	86645.9	196733	130840	181939	126526	126528	122831
M195T396	(M-H)-	D-gluconate	2.636	0.878861	0.666802	195.051	396.084	HMDB0000625	C00257	Organic oxygen compounds	Organooxygen compounds	Carbohydrates and carbohydrate conjugates	776922	1.47358e+06	911779	986661	2.35701e+06	1.63019e+06	1.64008e+06	795770	748146	903638	1.25582e+06	1.28028e+06	1.25628e+06
M257T287	(M+H-2H2O)+	His-His	0.132603	0.87949	0.446036	257.114	286.787						3870.36	3791.85	3218.63	4764.23	1870.38	3113.91	2221.33	3305.8	3275.7	3487.92	3350.44	3372.88	3523.18
M324T35	[M+H]+	Linoleoyl ethanolamide	0.8696	0.879893	0.686277	324.288	35.1015	HMDB0012252		Organic nitrogen compounds	Organonitrogen compounds	Amines	67797.3	104900	65974.7	226776	74396.4	92571.1	87829.9	81669.9	102254	110680	98556.4	100036	99978.8
M737T250	[2M+H]+	Ketazolam	0.238446	0.880023	0.3056	737.212	249.565	HMDB0015526		Organoheterocyclic compounds	Benzodiazepines	1,4-benzodiazepines	9521.76	11156.9	10290.2	11658.4	9758.79	10165.1	5592.77	11919.4	8283.47	10140.2	7219.39	9110.16	9001.28
M869T132	[M+Hac-H]-	Pc(18:1e/12-hete)	1.51191	0.881157	0.72356	868.605	132.323			Lipids and lipid-like molecules	Glycerophospholipids	Glycerophosphocholines	1.83144e+06	1.00654e+06	240518	507324	762820	543478	795053	820127	988192	684991	512115	512054	505655
M231T421_1	[M+H]+	Pro-Asp	0.685351	0.882409	0.717909	231.096	420.52			Organic acids and derivatives	Carboxylic acids and derivatives	Amino acids, peptides, and analogues	144550	35330.7	168627	55501.5	45158.2	88153.2	69251.3	67506.7	76179.7	95258	74073.8	76142.2	76099.8
M339T34	[M+H-C18H34O2]+	1,2-dioleoyl-sn-glycerol	0.83959	0.883319	0.326506	339.287	34.023	HMDB0007218		Lipids and lipid-like molecules	Glycerolipids	Diradylglycerols	157654	198335	120391	112547	128330	123150	118478	137435	125807	128697	136648	137532	139118
M568T150_2	(M-H+2Na)+	1-Stearoyl-sn-glycerol 3-phosphocholine	10.317	0.884024	0.521614	568.338	149.684						2.58408e+07	8.62308e+06	2.07939e+07	1.45489e+07	2.02844e+07	1.25799e+07	1.56043e+07	1.88308e+07	1.65065e+07	1.6121e+07	2.11777e+07	2.06482e+07	2.06529e+07
M292T468_1	[M+H]+	Cyproconazole	0.316562	0.884973	0.774374	292.112	467.726		C18456	Benzenoids	Benzene and substituted derivatives	Phenylpropanes	20015.2	2442.53	9188.31	4336.05	5144.66	6487.53	9239.69	7490.22	6316.35	6862.31	6875.32	7075.48	7024.64
M191T250	(M-H2O-H)-	D-Galactarate	0.913483	0.886986	0.729297	191.018	249.705	HMDB0000639	C00879	Organic oxygen compounds	Organooxygen compounds	Carbohydrates and carbohydrate conjugates	264680	49168	181307	82679.3	95365.8	144116	171283	96153.8	101388	84177.3	143575	142682	144040
M337T33_2	[M+H-H2O]+	2-linoleoylglycerol	0.980934	0.887289	0.552756	337.272	32.9985	HMDB0011538		Lipids and lipid-like molecules	Fatty Acyls	Lineolic acids and derivatives	82188.3	220281	141756	182298	176372	100082	154922	101394	170368	185636	127973	131537	127971
M544T312	[M+H]+	Doxorubicin	0.333968	0.887597	0.513566	544.168	311.656	HMDB0015132	C01661				13385.4	32145	17927.1	16273.4	20200.1	15523.9	17978.3	18638	17966.8	18591.4	18779.7	17791.6	17779.1
M143T301	(M+Na-2H)-	D-Threitol	1.34308	0.892195	0.643242	143.034	300.971	HMDB0004136	C16884	Organic oxygen compounds	Organooxygen compounds	Carbohydrates and carbohydrate conjugates	389284	359380	548779	231652	587716	527788	457571	460448	148814	293987	385580	385494	359357
M303T313	(M-2H+3Na)+	Phe-Ala	0.174066	0.892242	0.239214	303.064	313.082						6385.58	7593.35	6528.67	6695.86	5788.21	6399	7124.41	6355.42	4976.14	4581.6	6691.68	6456.65	6445.85
M267T409	[2M-H]-	Dl-malic acid	0.178984	0.893147	0.332691	267.034	409.101	HMDB0000744	C00497	Organic acids and derivatives	Hydroxy acids and derivatives	Beta hydroxy acids and derivatives	11973.6	12944.2	13245.2	11406.7	11058.4	11931.1	14537.4	11083.8	8029.59	8567.77	12411.8	12604.2	12603.6
M220T381	[M+H]+	N.omega.-nitro-l-arginine	0.146867	0.89336	0.705996	220.079	380.58			Organic acids and derivatives	Carboxylic acids and derivatives	Amino acids, peptides, and analogues	7202.38	648.974	6892.03	3825.2	5931.71	6212.77	3292.39	4718.19	4503.68	3160.55	5334.38	5396.71	5636.71
M401T354	[M+H-H2O]+	Aloin	0.200559	0.893864	0.504775	401.131	354.414		C10305				4770.08	10370.9	5278.34	7931.96	9366.63	6959.76	5755.7	7692.74	6826.73	6479.72	7117.24	7117.67	7055.58
M409T204	[M+H]+	1-[1-(1-methylcyclooctyl)-4-piperidinyl]-2-[(3r)-3-piperidinyl]-1h-benzimidazole	0.171646	0.895376	0.847851	409.339	204.02						1500.26	1874.64	1029.96	9096.14	1346.23	1820.24	3253.14	2073.27	2830.17	3317.05	3630.62	3395.63	3359.18
M148T275_2	[M-H]-	L-methionine	1.96938	0.895987	0.635181	148.043	274.808	HMDB0000696	C00073	Organic acids and derivatives	Carboxylic acids and derivatives	Amino acids, peptides, and analogues	1.98408e+06	658147	1.54628e+06	1.97976e+06	894542	1.55835e+06	881572	1.30758e+06	1.1569e+06	1.42378e+06	1.31604e+06	1.33812e+06	1.33812e+06
M741T87	[M+Na]+	1-palmitoyl-2-oleoyl-sn-glycero-3-phosphoethanolamine	0.787375	0.896026	0.637162	740.519	87.348	HMDB0008927		Lipids and lipid-like molecules	Glycerophospholipids	Glycerophosphoethanolamines	79769.1	164134	123768	140713	132314	113844	89146.6	202880	66168.1	102043	145358	159262	145326
M269T254	(M+H)+	Allopurinol riboside	0.464021	0.897251	0.849358	269.086	253.938	HMDB0000481		Nucleosides, nucleotides, and analogues	"Pyrazolo[3,4-d]pyrimidine glycosides"		46014.4	1878.43	39502.6	2424.61	22982.9	10322.9	10225.9	22481.3	9579.12	48603.3	21125.4	23539.3	23543
M129T250	[M-H-C7H6O8]-	Dehydro-l-(+)-ascorbic acid dimer	0.139883	0.897375	0.756829	129.018	250.323			Organoheterocyclic compounds	Furofurans	Isosorbides	24865.5	10937.9	55790.5	22310	14769	19525.4	24666.4	21396.8	31202.9	18676.3	24612.8	25385.1	24621.9
M361T234_2	[M+H-H2O]+	2-arachidonoylglycerol	1.13943	0.89818	0.62952	361.272	233.588	HMDB0004666	C13856				346101	131273	127680	275113	211632	199181	180336	178135	249326	173652	216426	215031	216458
M315T235	[M+Na]+	4-[(3-acetyl-2,6-dihydroxy-5-methylphenyl)methyl]-3-hydroxy-2-methyl-2h-furan-5-one	0.243409	0.899873	0.668744	315.086	234.603			Organic oxygen compounds	Organooxygen compounds	Carbonyl compounds	15856.7	28366.8	10644.9	18220.2	19730.6	15176.3	28432	14734.7	14198.6	10983.8	15004.2	14607.5	14603.7
M369T26	[M+H-H2O]+	Cholesterol	0.425673	0.904742	0.628881	369.349	25.971	HMDB0000067	C00187	Lipids and lipid-like molecules	Steroids and steroid derivatives	Cholestane steroids	25599.4	47413.3	72707.4	43062.7	72858.4	40411	38396.9	60078.5	51355.8	46475.5	39105.2	39104.4	39740.7
M183T47	[M+H]+	Harmane	0.656354	0.905057	0.872329	183.09	47.019	HMDB0035196	C09209				124201	32427.6	25591.2	22050.9	28855.1	15440	112327	11833.7	38163.7	33227.7	31259.4	31311.1	28744.5
M179T385_2	[M-H]-	Alpha-d-glucose	2.07504	0.905383	0.78919	179.056	385.107	HMDB0003345	C00267	Organic oxygen compounds	Organooxygen compounds	Carbohydrates and carbohydrate conjugates	1.68954e+06	378776	654356	796774	2.29153e+06	1.50277e+06	1.17319e+06	1.28865e+06	699499	597046	1.08259e+06	1.08262e+06	1.12881e+06
M231T375	[2M-H]-	Fumarate	0.100412	0.906576	0.677392	231.013	374.863	HMDB0000134	C00122	Organic acids and derivatives	Carboxylic acids and derivatives	Dicarboxylic acids and derivatives	4472.01	2963.77	4900.77	4858.69	4103.1	4520.24	6924.49	2796.82	2577.71	2489.32	3416.1	3486.74	3415.83
M146T67	[M+H]+	4-hydroxyquinoline	1.28037	0.907201	0.581208	146.058	67.126		C06343	Organoheterocyclic compounds	Quinolines and derivatives	Quinolones and derivatives	513578	382981	538127	527194	244125	326690	488330	394415	286461	505395	645080	600296	600098
M295T86	[M+H]+	13-keto-9z,11e-octadecadienoic acid	0.326604	0.907324	0.756635	295.225	85.527	HMDB0004668		Lipids and lipid-like molecules	Fatty Acyls	Lineolic acids and derivatives	14550	23819.2	27541.1	41617.5	12371.7	12634.5	15894.7	16084	27108	37066.6	42400.2	45879.9	41997.7
M313T24_2	[M-H-C14H10O]-	1h-imidazo[4,5-c]pyridine-6-carboxylic acid, 1-[[4-(dimethylamino)-3-methylphenyl]methyl]-5-(2,2- diphenylacetyl)-4,5,6,7-tetrahydro-, (6s)-	0.125311	0.907424	0.54538	313.146	23.954		C15553	Benzenoids	Benzene and substituted derivatives	Diphenylmethanes	17108.4	16408.7	19784.5	19016.2	17502.8	18335.8	6204.01	17986.6	18569.4	20409.4	16180.4	16401.3	16439.8
M599T334	[M+Na]+	Methyl 5,6-diacetyloxy-10-hydroxy-2,4b,7,7,10a,12a-hexamethyl-12-methylidene-1,4,8-trioxo-4a,5,6,6a,9,10,10b,11-octahydronaphtho[1,2-h]isochromene-2-carboxylate	0.176331	0.907921	0.58616	599.231	334.373			Lipids and lipid-like molecules	Steroids and steroid derivatives	Oxosteroids	7730.04	10420.6	7483.86	4238.97	9526.13	6506.34	8405.3	9179.23	6385.19	5295.63	5750.66	5765.37	5278.16
M275T499	[M-H]-	6-phosphogluconic acid	0.58895	0.908765	0.744791	275.016	498.545	HMDB0001316	C00345	Organic oxygen compounds	Organooxygen compounds	Carbohydrates and carbohydrate conjugates	42603.7	89953.4	155686	71900.6	78565.6	79869.5	131101	85138.9	49655	52919.5	92218.5	95024.4	94967.9
M211T372	[M-H]-	Gly-His	0.447231	0.908989	0.764952	211.082	372.015			Organic acids and derivatives	Carboxylic acids and derivatives	Amino acids, peptides, and analogues	54266.5	28224.1	51113.8	55368	14669.2	27240.5	11430	41009.5	41064.8	64363.2	35293.7	36437.8	36432.7
M145T386	(M+H-2H2O)+	myo-Inositol	1.00259	0.909263	0.869689	145.048	386.416	HMDB0000211	C00137				251527	19547.8	78649.5	6862.21	275101	177987	180831	160240	16949.4	38362.2	142924	142955	138200
M383T360_2	(M+CH3CN+H)+	Trp-His	0.155254	0.909511	0.380689	383.181	360.245						5952.05	4287.92	5692.75	6808.34	4857.68	5620.12	5146.55	3835.26	5051.05	5448.38	4841.25	4851.39	4545.55
M136T101_2	[M-H]-	Anthranilic acid (Vitamin L1)	3.89323	0.910788	0.888841	136.04	101.377	HMDB0001123	C00108	Benzenoids	Benzene and substituted derivatives	Benzoic acids and derivatives	16039.1	2.81909e+06	53613.4	5.55759e+06	543855	2.53786e+06	1.69179e+06	895746	1.10535e+06	1.95739e+06	1.76964e+06	1.77427e+06	1.76967e+06
M389T452	(M+CH3CN+H)+	2'-Deoxyguanosine 5'-monophosphate (dGMP)	0.206107	0.911828	0.745131	389.102	452.352	HMDB0001044	C00362	Nucleosides, nucleotides, and analogues	Purine nucleotides	Purine deoxyribonucleotides	15069.5	5226.64	13290.3	5017.74	8097.26	13017.9	7285.54	6036.39	9848	6395.95	10098.5	10097.3	9618.63
M457T335	[2M+H]+	Trioxsalen	0.17093	0.912265	0.5266	457.157	334.875	HMDB0015575	C09314	Phenylpropanoids and polyketides	Coumarins and derivatives	Furanocoumarins	11857.2	11539.2	11201.7	8670.45	13972.1	11775.8	11131	12995.9	10659.2	5656.75	11880.4	11912.7	11284.9
M307T259	[M-H]-	Bestatin	0.137941	0.912309	0.745816	307.149	259.064		C00732	Organic acids and derivatives	Peptidomimetics	Hybrid peptides	7625.9	5210.18	8250.24	1997.37	5899.11	5495.51	4046.48	9188.8	3213.12	4497.35	5627.44	4874.01	5627.55
M88T240	(M-H)-	Sarcosine	0.473081	0.913386	0.799903	88.0394	240.393	HMDB0000271	C00213	Organic acids and derivatives	Carboxylic acids and derivatives	"Amino acids, peptides, and analogues"	75933.9	15573.3	43133.1	28312.9	29204	61357.7	18523.2	35081.6	24043.7	36507.6	47179.7	50484.4	47105.3
M381T446	[M-H]-	Farnesyl pyrophosphate	0.119518	0.913404	0.833858	381.113	446.406	HMDB0000961	C00448	Lipids and lipid-like molecules	Prenol lipids	Sesquiterpenoids	4301.6	2087.16	9492.38	878.967	6938.4	7116.3	2178.25	6181.18	1807.44	4363.16	4279.75	4422.05	4317.35
M255T48	[M-H]-	Palmitic acid	13.2741	0.914302	0.632075	255.233	48.389	HMDB0000220	C00249	Lipids and lipid-like molecules	Fatty Acyls	Fatty acids and conjugates	5.17197e+07	8.98319e+07	9.12704e+07	1.01444e+08	5.81306e+07	5.43326e+07	4.59431e+07	8.96597e+07	7.76768e+07	9.11566e+07	8.99008e+07	8.99847e+07	9.5206e+07
M409T15	[M-H]-	Aloenin	0.0363343	0.914693	0.533473	409.104	15.025			Organic oxygen compounds	Organooxygen compounds	Carbohydrates and carbohydrate conjugates	1612.1	2017.31	2362.23	1747.97	1588.81	1529.05	1317.09	2233.48	1332.51	2120.5	1449.72	1644.52	1441.05
M277T52_2	(M+H)+	Stearidonic Acid	1.18104	0.91854	0.86457	277.214	51.694						65201.4	203521	164733	502945	95111.1	99044.6	125779	107511	226247	388904	216635	244383	216198
M227T114	(M-H)-	2'-Deoxyuridine	0.760096	0.918891	0.552167	227.066	114.108	HMDB0000012	C00526	Nucleosides, nucleotides, and analogues	Pyrimidine nucleosides	Pyrimidine 2'-deoxyribonucleosides	404528	242596	228769	231853	262338	218236	269637	287650	222470	260964	235704	252029	235336
M160T373	[M+H]+	5-aminovaleric acid betaine	4.31854	0.921066	0.797104	160.132	372.561			Lipids and lipid-like molecules	Fatty Acyls	Fatty acids and conjugates	3.32216e+06	6.09379e+06	5.08913e+06	7.15599e+06	8.40649e+06	3.0303e+06	1.06162e+07	1.60899e+06	6.53348e+06	5.90525e+06	6.05952e+06	6.06144e+06	6.05952e+06
M384T37_1	[M-H]-	NCGC00169011-01	0.95637	0.922175	0.869691	384.219	36.821			Organoheterocyclic compounds	Isoindoles and derivatives	Isoindolines	19964.7	146653	41804.3	297354	62291.8	101418	87412.4	99360.5	83223.6	152444	150606	163039	150426
M313T477	[M-H]-	Geranyl diphosphate	0.0247211	0.924797	0.854856	313.038	476.928	HMDB0001285	C05847	Lipids and lipid-like molecules	Prenol lipids	Isoprenoid phosphates	844.382	1022.92	3977.18	1392.64	1585.27	1049.66	1414.04	1465.31	991.911	3238	1369.87	1423.98	1420.39
M133T438	(M-H)-	L-Malic acid	1.82553	0.925355	0.423701	133.014	437.726	HMDB0000156	C00149	Organic acids and derivatives	Hydroxy acids and derivatives	Beta hydroxy acids and derivatives	1.50876e+06	1.54029e+06	1.41839e+06	1.33915e+06	1.51521e+06	1.35337e+06	1.81257e+06	1.33826e+06	1.1028e+06	1.16826e+06	1.36443e+06	1.3645e+06	1.3544e+06
M343T50	(M+Na)+	20-Hydroxyarachidonic acid	0.412106	0.927142	0.808877	343.224	49.593						55263.5	35585.4	32906.5	49568.3	29994.1	12360.8	73613.7	19996.2	46033.9	36499.9	35053.8	34827.2	36620.5
M275T317	(M+Na)+	Cimetidine	0.220476	0.92802	0.356479	275.103	316.785						13167	16940.8	12900.8	11014.5	13490.3	13337.7	12655.5	12243.4	11829.1	12588.2	12955.8	12960.4	12674.4
M425T475	[M-H]-	L-cysteine-glutathione disulfide	1.28805	0.928394	0.75455	425.079	475.496			Organic acids and derivatives	Carboxylic acids and derivatives	Amino acids, peptides, and analogues	698996	216132	717722	394205	329816	485837	401530	513727	375346	411664	498961	500498	508857
M174T193	[M+H-NH3]+	5-methoxytryptamine	0.126023	0.928687	0.87554	174.102	192.731	HMDB0004095	C05659	Organoheterocyclic compounds	Indoles and derivatives	Tryptamines and derivatives	5278.22	13476.3	8759.95	6001.49	5010.92	3910.79	18671.3	7396.9	2181.12	3619.29	5530.36	4982.97	5024.57
M255T358	[M+H]+	His-Val	0.162244	0.928963	0.759585	255.143	357.997			Organic acids and derivatives	Carboxylic acids and derivatives	Amino acids, peptides, and analogues	12325.9	5172.25	13871	9283.7	6791.22	5407.63	6087.54	8994.1	11249	12335.5	10024.7	9988.71	10024.7
M499T411	[M+OH]-	Silydianin	0.198065	0.931475	0.897467	499.127	410.957			Phenylpropanoids and polyketides	Flavonoids	Flavans	11279.4	1328.24	1674.1	1207.72	7635.19	6456.62	3157.34	7843.43	1704.74	2377.93	3937.87	3985.4	3938.58
M312T196	[M+H]+	N,n-dimethylguanosine	0.43529	0.931813	0.770186	312.128	196.492	HMDB0004824					24709.7	73725.9	40534.7	57913.5	43680.3	45233.4	42522.5	70625	36332.9	29447.2	58824.9	58644.6	51334.8
M274T60	[M+H]+	Fenpropidin	5.43036	0.936238	0.712569	274.273	59.789		C18726	Benzenoids	Benzene and substituted derivatives	Phenylpropanes	3.42831e+06	7.95934e+06	5.36291e+06	4.69367e+06	7.28854e+06	4.1e+06	5.81411e+06	6.41091e+06	4.39001e+06	6.18567e+06	6.81707e+06	6.66872e+06	6.81778e+06
M292T254	[M-H]-	N-acetylmuramic acid	0.223018	0.939745	0.864447	292.128	254.214	HMDB0060493	C02713	Organic oxygen compounds	Organooxygen compounds	Carbohydrates and carbohydrate conjugates	23254.1	6968.12	33792.3	14514.8	8170.73	11681.6	12747.9	21834.4	9567.08	25644.9	19554.9	19450.5	19450.6
M89T224_2	[M-H]-	Dl-lactate	4.80193	0.941992	0.830947	89.0251	223.821		C01432	Organic acids and derivatives	Hydroxy acids and derivatives	Alpha hydroxy acids and derivatives	7.32616e+06	1.71144e+06	5.012e+06	2.29198e+06	4.37522e+06	4.86418e+06	2.42877e+06	4.30654e+06	4.27344e+06	3.64214e+06	4.12958e+06	4.19964e+06	4.1992e+06
M190T377	(M+H)+	alpha-Guanidinoglutaric Acid	0.408387	0.944356	0.911993	190.08	376.938						36579.4	2236.84	24074.3	4184.9	4338.89	17277.9	14531.7	10122	14174.9	11334	12034.1	12031.4	12655.9
M256T35	[M+H-C18H34O2]+	N-palmitoyl-d-sphingosine	2.14004	0.945408	0.284329	256.262	35.083	HMDB0004949		Lipids and lipid-like molecules	Sphingolipids	Ceramides	1.68218e+06	1.89729e+06	1.48139e+06	1.64042e+06	1.53146e+06	1.55001e+06	1.52468e+06	1.46481e+06	1.62012e+06	1.62368e+06	1.45745e+06	1.48366e+06	1.4837e+06
M114T304_2	[M-H]-	Proline	1.71844	0.9465	0.78193	114.056	303.88	HMDB0000162	C00148	Organic acids and derivatives	Carboxylic acids and derivatives	Amino acids, peptides, and analogues	1.55698e+06	1.0409e+06	1.72527e+06	2.47513e+06	1.04199e+06	1.52355e+06	1.04784e+06	1.61329e+06	1.43017e+06	1.80596e+06	1.45574e+06	1.47962e+06	1.47961e+06
M743T36	[M-H]-	Pg 34:3	0.446881	0.948548	0.725207	743.485	35.991			Lipids and lipid-like molecules	Glycerophospholipids	Glycerophosphoglycerols	190886	283307	218595	288248	262056	275012	204633	322219	149459	227809	210050	209913	225872
M162T343_4	[M+H]+	L-carnitine	6.90427	0.948596	0.704174	162.112	343.042	HMDB0062496	C00318	Organic nitrogen compounds	Organonitrogen compounds	Quaternary ammonium salts	2.74536e+07	1.89318e+07	2.51333e+07	1.67239e+07	2.49932e+07	1.81115e+07	2.94222e+07	1.85692e+07	2.25334e+07	1.87786e+07	2.29383e+07	2.2719e+07	2.2716e+07
M250T261	[M-H]-	Dimethachlor oa	0.149113	0.948883	0.761442	250.11	261.247			Organic acids and derivatives	Carboxylic acids and derivatives	Amino acids, peptides, and analogues	5430.3	9398.29	8166.87	10547.9	13416.2	10755.6	8550.15	6330.09	8693.19	10230.1	15629.3	10835.3	7079.6
M517T396	(2M+H)+	Acetomenaphthone	0.134206	0.949101	0.892935	517.185	396.199	HMDB0032725		Benzenoids	Naphthalenes		1556.99	3516.75	3936.07	1434.91	7880	4679.39	5077.08	3416.64	1393.23	2825.66	4977.96	4857.52	4976.27
M243T320	[M-H]-	(5e)-3,4,9-trihydroxy-2-propyl-2,3,4,7,8,9-hexahydrooxecin-10-one	0.178222	0.950718	0.896584	243.122	320.279						3534.31	4858.89	3302.54	12316.7	3650.5	5049.8	3569.43	2675.44	6093.16	8911.83	5277.21	5548.81	5551.82
M345T393	[M+H]+	Medroxyprogesterone	0.415442	0.953542	0.915348	345.247	392.881	HMDB0001939	C07119	Lipids and lipid-like molecules	Steroids and steroid derivatives	Pregnane steroids	47584.4	7187.19	64299	12710.5	18759.4	23042.6	12193.1	45542.5	20951.5	41817	31471.4	31476.7	32556
M528T354	[M+Na]+	Amprenavir	0.269457	0.953853	0.737927	528.194	354.222	HMDB0014839	C08086	Benzenoids	Benzene and substituted derivatives	Benzenesulfonamides	13444.6	27182.3	14318	19958.3	22608.1	17913.5	18827.7	19399.9	17623	19247.5	18152.3	18143.4	17218
M374T89	[M-H]-	N-arachidonoyl-l-alanine	0.962783	0.954884	0.896327	374.268	89.068			Organic acids and derivatives	Carboxylic acids and derivatives	Amino acids, peptides, and analogues	55595.2	219031	119040	430990	167624	182205	245990	213022	150002	156294	194296	197200	194277
M386T37_1	[M-H]-	Urapidil	3.42048	0.955096	0.906396	386.235	36.6825			Organoheterocyclic compounds	Diazinanes	Piperazines	440736	2.18922e+06	1.11253e+06	3.97432e+06	1.1516e+06	1.89487e+06	1.42982e+06	973955	1.91007e+06	2.26146e+06	2.49866e+06	2.33513e+06	2.30933e+06
M71T300	[M-H]-	Pyruvaldehyde	0.580132	0.956535	0.815916	71.0133	300.007	HMDB0001167	C00546	Organic oxygen compounds	Organooxygen compounds	Carbonyl compounds	125535	76277.2	111397	48887.5	91652.3	109901	87989.9	100204	54697.4	81234.1	80321.7	78861.7	78997.5
M284T232	M+	Promethazine	0.0943259	0.957799	0.840024	284.134	232.405	HMDB0015202	C07404	Organoheterocyclic compounds	Benzothiazines	Phenothiazines	2541.15	1165.74	2392.31	3503.42	1876.86	1935.33	2398.45	2812.78	2515.87	1332.6	1932.53	1960.35	849.511
M116T304_2	[M+H-CH5ON3]+	L-hydroxyarginine	1.6924	0.958545	0.795457	116.07	303.913	HMDB0004224	C05933	Organic acids and derivatives	Carboxylic acids and derivatives	Amino acids, peptides, and analogues	1.78755e+06	1.63831e+06	2.09306e+06	2.53727e+06	1.39059e+06	1.79845e+06	1.17415e+06	2.19475e+06	1.53398e+06	2.35384e+06	1.85771e+06	1.84169e+06	1.84039e+06
M783T135	[M+Na]+	2-oleoyl-1-palmitoyl-sn-glycero-3-phosphocholine	8.92775	0.95997	0.745586	782.568	135.071	HMDB0007972		Lipids and lipid-like molecules	Glycerophospholipids	Glycerophosphocholines	1.62907e+07	2.36534e+07	2.80988e+07	2.43929e+07	3.26789e+07	2.74566e+07	2.04159e+07	2.49042e+07	2.2019e+07	2.53107e+07	2.42991e+07	2.42993e+07	2.44275e+07
M283T71	(M-H)-	Stearic acid	1.3297	0.960375	0.821857	283.263	70.722	HMDB0000827	C01530	Lipids and lipid-like molecules	Fatty Acyls	Fatty acids and conjugates	2.55824e+06	1.48189e+06	1.38249e+06	2.18241e+06	1.57752e+06	1.34052e+06	1.43166e+06	2.28313e+06	2.28783e+06	1.47556e+06	1.56897e+06	1.61955e+06	1.6196e+06
M743T142	[M+Na]+	1,2-dipalmitoyl-sn-glycero-3-phosphoethanolamine-n,n-dimethyl	0.957111	0.960529	0.86462	742.532	141.5	HMDB0010566		Lipids and lipid-like molecules	Glycerophospholipids	Glycerophosphoethanolamines	52993.3	241716	119092	175250	163741	179732	111817	139787	125281	166462	127635	126232	126202
M309T26	[M-H]-	Mestranol	0.859165	0.961269	0.862618	309.172	25.951	HMDB0015446	C07618	Lipids and lipid-like molecules	Steroids and steroid derivatives	Estrane steroids	92448.3	222545	94116.5	169253	221613	151513	228478	125951	132803	130249	223253	231260	231284
M312T366	[M+H]+	Icilin	0.127188	0.961432	0.895617	312.121	365.876		C20171	Benzenoids	Benzene and substituted derivatives	Nitrobenzenes	8465.04	1241.2	10083.9	4279.04	7540.46	8662.39	4410.69	4239.22	5719.58	7358.67	7959.51	8048.19	8048.35
M104T369	[M-H]-	DL-serine	0.832805	0.96151	0.847883	104.035	369.312	HMDB0062263	C00065	Organic acids and derivatives	Carboxylic acids and derivatives	Amino acids, peptides, and analogues	406960	208353	394359	571989	239505	375821	245867	363740	366585	399055	344348	354985	354965
M454T334	[M+H-H2O]+	6-sialylgalactose	0.0865352	0.966532	0.858802	454.157	334.338			Organic oxygen compounds	Organooxygen compounds	Carbohydrates and carbohydrate conjugates	4093.09	4983.56	6471.76	2955.92	3788.24	6290.47	2987.7	3760.38	4105.07	4402.86	5937.6	4942.59	5055.6
M147T355	[M+H]+	Lysine	0.31816	0.968197	0.839308	147.111	354.995	HMDB0000182	C00047	Organic acids and derivatives	Carboxylic acids and derivatives	Amino acids, peptides, and analogues	46754.2	25736.5	24106.2	27541.4	32777.1	25574.3	29980.2	25232.5	38077.8	33060.2	25882.3	24190	25985.7
M510T183	[M+H]+	1-heptadecanoyl-sn-glycero-3-phosphocholine	0.946545	0.968234	0.853915	510.351	183.189	HMDB0012108		Lipids and lipid-like molecules	Glycerophospholipids	Glycerophosphocholines	138744	245780	320865	353854	369913	317218	231008	228924	271663	334945	279630	274133	274085
M404T26	[M-H]-	Lisinopril	0.445596	0.97083	0.955514	404.228	25.71	HMDB0001938	D00362	Organic acids and derivatives	Carboxylic acids and derivatives	Amino acids, peptides, and analogues	7110.7	30843.4	10714.6	68125.6	4690.09	19657.5	13184.7	31246.2	27084.4	26767.8	25728.9	25514	25969
M407T355	[M+H]+	5-chloro-2,4-dihydroxy-6-methyl-3-[(e)-3-methyl-5-[(1s,2r,6r)-1,2,6-trimethyl-3-oxocyclohexyl]pent-2-enyl]benzaldehyde	0.157308	0.971926	0.87121	407.185	354.962			Organic oxygen compounds	Organooxygen compounds	Carbonyl compounds	3506.98	8626.3	5182.46	7964.01	6408.11	7695.28	7081.26	5406.12	5051.53	5564.08	5692.41	5466.86	5485.7
M179T256	[M-H]-	Fructose	2.12388	0.972441	0.917119	179.056	256.454	HMDB0000660	C01496	Organic oxygen compounds	Organooxygen compounds	Carbohydrates and carbohydrate conjugates	2.02747e+06	779661	2.67873e+06	897948	1.43668e+06	1.35304e+06	1.52673e+06	2.02094e+06	931265	1.77298e+06	2.3932e+06	2.42327e+06	2.42279e+06
M229T488	(M+CH3COO)-	Dihydroxyacetone phosphate	0.219306	0.974032	0.923933	229.011	488.453	HMDB0001473	C00111	Organic oxygen compounds	Organooxygen compounds	Carbohydrates and carbohydrate conjugates	8061.7	21514.1	10175.9	8384.34	10569.5	8197.95	18505.2	9932.32	9288.91	11256.6	11000	15863.7	10180.8
M1021T218	[M-H]-	1,2-dioleoyl-sn-glycero-3-phospho-(1'-myo-inositol-3',4'-bisphosphate)	0.0496129	0.975846	0.903802	1021.47	218.288			Lipids and lipid-like molecules	Glycerophospholipids	Glycerophosphoinositol phosphates	1500.56	2588.86	2425.44	1782.9	1950.75	1841.52	1949.78	3303.93	1520.43	1385.31	1760.89	1774.22	1774.28
M133T407_2	[M-H]-	Malate	3.74753	0.976015	0.856127	133.015	406.555	HMDB0000156	C00149	Organic acids and derivatives	Hydroxy acids and derivatives	Beta hydroxy acids and derivatives	1.2547e+07	7.00676e+06	9.06986e+06	1.01337e+07	9.24185e+06	8.87596e+06	1.24976e+07	9.4182e+06	7.52488e+06	8.53122e+06	9.9293e+06	9.65958e+06	9.65588e+06
M60T259	[M+H]+	Trimethylamine	0.0846116	0.976981	0.863045	60.0794	259.379	HMDB0000906	C00565	Organic nitrogen compounds	Organonitrogen compounds	Amines	10564.7	8676.73	14269.1	9811.41	10386.6	9453.95	11130.1	7646.58	13841.1	10400.4	7876.07	7901.79	5168.98
M261T352	[M+H]+	Leu-Glu	0.410694	0.977515	0.909036	261.142	351.934			Organic acids and derivatives	Carboxylic acids and derivatives	Amino acids, peptides, and analogues	88167.8	70877.3	44925	35291.8	39499.1	61417.9	62102.2	51398.9	48872.9	48701.3	55503.2	56315.3	56314.5
M263T418_2	(M+CH3COO+2H)+	Pro-Ser	0.310787	0.978238	0.918813	263.121	417.709						38328.9	8558.22	40576.5	27272.4	26338.7	28686.9	24688	32050.9	25140.8	27438.1	36784	36741.3	34834.1
M288T279	[M-H]-	Arg-asp	0.226876	0.978457	0.95786	288.155	279.179			Organic acids and derivatives	Carboxylic acids and derivatives	Amino acids, peptides, and analogues	17512.9	9797.93	18265.8	9932.45	3309.72	7933.18	2288.83	14658.3	8466.37	24205	10226.9	12465.5	13695.6
M522T155_2	[M+H]+	Lpc 18:1	10.4911	0.979075	0.947041	522.353	154.734			Lipids and lipid-like molecules	Glycerophospholipids	Glycerophosphocholines	2.77953e+07	9.62386e+06	1.2891e+07	1.05239e+07	1.05614e+07	1.42765e+07	1.15098e+07	2.41159e+07	8.36901e+06	1.16301e+07	1.75312e+07	1.75314e+07	1.75118e+07
M368T121	[M-H]-	N-oleoyl-l-serine	1.27643	0.980991	0.967858	368.279	120.899			Organic acids and derivatives	Carboxylic acids and derivatives	Amino acids, peptides, and analogues	79436.9	344801	84865.9	650327	112442	151512	243469	376048	227434	249233	226321	223998	223968
M172T54_1	[M-H]-	8-hydroxyquinoline-2-carbaldehyde	1.43449	0.981396	0.941915	172.039	53.858			Organoheterocyclic compounds	Quinolines and derivatives	Hydroxyquinolines	275650	635253	515667	192545	371529	410969	596727	253232	360572	332109	512904	511402	554700
M394T79	[M-H]-	N-oleyl-leucine	0.750218	0.981972	0.968114	394.33	78.657			Organic acids and derivatives	Carboxylic acids and derivatives	Amino acids, peptides, and analogues	40367.7	101210	35195.6	256477	46703.9	83866.6	97723	102153	97522.8	90036	78217.4	80019	78216.1
M129T396	[M-H]-	Ketoleucine	0.489751	0.983236	0.952102	129.066	395.771	HMDB0000695	C00233	Organic acids and derivatives	Keto acids and derivatives	Short-chain keto acids and derivatives	10232.4	50534.6	52744.2	90125.9	53742.3	51029.1	69440.2	37660.4	39325.3	55609.8	51726.9	52525.8	52541.2
M279T46	[M-H]-	Linoleic acid	16.4901	0.983509	0.962104	279.233	45.8665	HMDB0000673	C01595	Lipids and lipid-like molecules	Fatty Acyls	Lineolic acids and derivatives	5.02805e+07	7.59911e+07	5.53539e+07	1.24966e+08	1.19504e+08	5.57681e+07	5.81354e+07	4.58165e+07	8.28341e+07	1.76514e+08	1.31269e+08	1.34153e+08	1.34151e+08
M288T38	[M+H]+	C17-sphinganine	1.86984	0.984546	0.846883	288.288	37.65			Organic nitrogen compounds	Organonitrogen compounds	Amines	1.88009e+06	2.42921e+06	2.658e+06	1.87628e+06	2.23723e+06	2.45663e+06	2.12103e+06	1.98024e+06	2.18629e+06	2.16538e+06	2.58396e+06	2.55811e+06	2.55769e+06
M437T273	[2M-H]-	Pantothenic acid	0.554389	0.988853	0.971297	437.212	272.722	HMDB0000210	C00864	Organic acids and derivatives	Carboxylic acids and derivatives	Amino acids, peptides, and analogues	152606	121326	203186	225472	210142	128512	95364.8	293236	71358.2	314087	217771	217995	230486
M164T175	(M-H)-	L-Phenylalanine	0.113612	0.989164	0.966671	164.07	174.967	HMDB0000159	C00079	Organic acids and derivatives	Carboxylic acids and derivatives	"Amino acids, peptides, and analogues"	21725.7	17011.2	12392.9	23811.1	3820.44	18274.7	13042.1	19498.5	10356.4	16736.2	17809.7	18560.1	17812.8
M283T214	[M-H]-	Xanthosine	1.09452	0.990317	0.97261	283.068	214.022	HMDB0000299	C01762	Nucleosides, nucleotides, and analogues	Purine nucleosides		606097	634480	544343	1.42683e+06	398198	987531	669187	564191	783506	570583	638994	639062	654979
M173T443	[M-H]-	Cis-aconitate	0.096663	0.994419	0.985799	173.009	442.799	HMDB0000072	C00417	Organic acids and derivatives	Carboxylic acids and derivatives	Tricarboxylic acids and derivatives	14139.4	7575.17	9520.21	14983.4	11728.7	6837.29	14276.4	14519.3	1758.1	20232.3	10486	9344.32	9300.32
M478T185	[M+NH4]+	4-[5-[[4-[5-[acetyl(hydroxy)amino]pentylamino]-4-oxobutanoyl]-hydroxyamino]pentylamino]-4-oxobutanoic acid	1.70346	0.994499	0.987722	478.289	185.062			Lipids and lipid-like molecules	Fatty Acyls	Fatty amides	550765	794328	850762	2.28362e+06	643501	1.42154e+06	661734	1.33322e+06	716990	961305	850836	843454	843461
M184T434	[M+H-C27H50O4]+	1,2-dilauroyl-sn-glycero-3-phosphatidylcholine	0.132609	0.994714	0.976067	184.072	433.709			Lipids and lipid-like molecules	Glycerophospholipids	Glycerophosphocholines	23787.4	25104.9	18799.2	30195.7	30510	12015.7	34419.9	30799.3	25014.8	25468.9	25462.9	25343	26358.8
M177T190	[M-H]-	D-glucono-1,5-lactone	0.627925	0.995175	0.984149	177.039	190.361	HMDB0000150	C00198	Organic oxygen compounds	Organooxygen compounds	Carbohydrates and carbohydrate conjugates	70982.2	116317	95088	20577.3	98995.4	99827.2	100619	76366.6	53362.8	69845.1	94797.9	96717.8	94808.1
M348T405_2	[M+H]+	Adenosine 2'-monophosphate	0.375929	0.996618	0.985403	348.067	405.009		C00946	Organic oxygen compounds	Organooxygen compounds	Carbohydrates and carbohydrate conjugates	151187	80489.4	205367	118417	118417	107893	149139	122661	117640	174265	142628	144688	144686
M259T366	(M+CH3CN+H)+	Ala-Gln	0.0871036	0.997644	0.994552	259.137	366.341						2582.62	3289.39	3641.56	6522.29	835.741	5884.5	2368.32	3313.98	2612.09	2652.96	1993.35	1815.87	2252.25
M129T353_1	[M+H-CH2O2]+	4-ketopimelic acid	0.372479	0.998172	0.993401	129.064	353.072			Organic acids and derivatives	Keto acids and derivatives	Medium-chain keto acids and derivatives	52005.1	17142.8	38728.7	21792.7	42556.5	37391.9	42822.2	35361	34453.6	21882.3	35298.3	34615.2	35293.5
M189T428	[M-H]-	Gly-Asp	0.223146	0.998357	0.994903	189.051	427.777			Organic acids and derivatives	Carboxylic acids and derivatives	Amino acids, peptides, and analogues	25778.3	8204.92	30301.2	18151.9	10493.7	22906.8	12120.5	17903.9	18796.5	21049.5	18604.1	18779.3	18780.4
M180T118	[M-H]-	Acamprosate	2.05543	0.999089	0.99859	180.032	117.518	HMDB0014797		Organic acids and derivatives	Organic sulfonic acids and derivatives	Organosulfonic acids and derivatives	44612.3	521726	111221	1.50409e+06	476964	419731	620042	407472	634924	574024	567809	544618	567934
M289T462	[M-H]-	Sedoheptulose 7-phosphate	0.180971	1.00102	0.997137	289.032	461.557	HMDB0062754	C05382	Organic oxygen compounds	Organooxygen compounds	Carbohydrates and carbohydrate conjugates	17442.1	14781.6	24573.9	47832.5	16273.3	32308.1	21598.7	27549.6	18183	21387.1	24570.8	24986.7	24583.3
M233T31_2	[M-H]-	3,5-di-tert-butyl-2-hydroxybenzaldehyde	0.599534	1.00537	0.968432	233.154	30.521			Organic oxygen compounds	Organooxygen compounds	Carbonyl compounds	108596	219103	192674	182554	147996	177397	149889	141547	180668	205991	149277	152716	152923
M172T190	[M-H]-	Acetyl-dl-leucine	0.957946	1.00554	0.989453	172.097	189.713			Organic acids and derivatives	Carboxylic acids and derivatives	"Amino acids, peptides, and analogues"	182737	206879	146907	584632	51025.5	272597	227164	232440	144606	301869	237554	237614	247816
M295T52_2	(M+Na)+	16-Hydroxypalmitic acid	1.48439	1.00664	0.984077	295.225	51.807	HMDB0006294	C18218	Lipids and lipid-like molecules	Fatty Acyls	Fatty acids and conjugates	119929	359275	415636	698271	257977	267627	316482	199366	542510	537397	438221	416189	438335
M184T46	[M+H]+	4-pyridoxic acid	1.75042	1.00673	0.989792	184.059	45.508	HMDB0000017	C00847	Organoheterocyclic compounds	Pyridines and derivatives	Pyridinecarboxylic acids and derivatives	94005.3	352746	123134	1.19625e+06	272529	288475	320682	481220	443367	518636	428073	432895	428133
M323T269	[M+Na]+	Promethazine sulfoxide	0.205959	1.00718	0.961243	323.122	269.458			Organoheterocyclic compounds	Benzothiazines	Phenothiazines	10847.2	18915.3	14703.9	13871	21662.7	15933.1	11318.4	18291.6	17482.9	17548.4	12276.5	13232.4	13218.1
M285T358	(M+H-H2O)+	His-Phe	0.159013	1.00892	0.976185	285.131	358.312						6656.24	2201.61	3578.42	1078.82	2884.85	3305.77	3820.16	3174.33	3004.5	3241.38	3551.09	3373.82	3407.68
M186T224_1	[M-H]-	2-hydroxy-6-methylquinoline-3-carbaldehyde	1.53984	1.01106	0.967142	186.045	224.02			Organoheterocyclic compounds	Quinolines and derivatives	Quinolones and derivatives	747907	202752	480397	222877	453324	521760	259163	483224	465152	401273	430487	430507	434981
M369T494	[M-H]-	Fraxin	0.155609	1.01119	0.944113	369.092	493.526		C09266	Phenylpropanoids and polyketides	Coumarins and derivatives	Coumarin glycosides	4642.61	9415.33	7980	8724.83	7324.44	7472.3	10372.9	8590.46	5421	6656.86	7365.03	6942.3	6853.08
M168T364	[M-H]-	Cysteic acid	0.142781	1.01123	0.962901	167.996	363.957	HMDB0002757	C00506	Organic acids and derivatives	Carboxylic acids and derivatives	Amino acids, peptides, and analogues	7031.61	1710.73	5340.41	3521.76	3019.53	4461.35	4319.78	4893.63	3554.41	3626.57	4645.62	4645.59	4722.6
M247T328	[M+H]+	Dimethylallyl pyrophosphate	0.106439	1.01277	0.869272	247.001	328.159	HMDB0001120	C00235	Lipids and lipid-like molecules	Prenol lipids	Isoprenoid phosphates	10556	13157	13578.4	12877.4	13320.6	12043.8	14050.5	10480.6	14968.2	12756.8	11777.5	11873.6	12344
M130T306	(M-H)-	L-Leucine	1.07685	1.01433	0.989142	130.086	305.75	HMDB0000687	C00123	Organic acids and derivatives	Carboxylic acids and derivatives	"Amino acids, peptides, and analogues"	53659.6	51531.8	50464.4	681440	43713.3	46204.9	40526.5	690112	53387.3	63199.1	51926.3	53198.8	53275.6
M213T19	[M-H]-	2,4-dihydroxybenzophenone	0.0759047	1.01449	0.89799	213.055	18.513		C14215	Benzenoids	Benzene and substituted derivatives	Benzophenones	2153.82	3337.94	3766.07	3534.88	3606.91	3233.64	2956.26	4016.19	3571.9	2859.25	3343.42	3340.97	3133.08
M148T424	(M+H)+	L-Glutamate	0.413458	1.0154	0.956618	148.058	423.879	HMDB0000148	C00025	Organic acids and derivatives	Carboxylic acids and derivatives	"Amino acids, peptides, and analogues"	111360	36780.7	40058.6	99636.3	89782.2	106019	31678.3	75967.1	104162	65608.1	98329.6	98336	94309.4
M297T351	[M-H]-	1h-indol-6-ol, 1-(4-methoxyphenyl)-2-methyl-3-nitro-	0.0585312	1.01551	0.873241	297.066	350.737			Organoheterocyclic compounds	Pyrroles	Substituted pyrroles	2263.65	2087.75	2549.74	3306.15	2386.28	2608.96	2938.46	2536.56	2311.58	2393.36	2137.11	2341.42	2343.93
M193T284_2	(M-H)-	D-galacturonic acid	0.306341	1.01669	0.922712	193.034	284.345		C00333				25531	24083.1	27712.7	11684.8	28743.4	29559.2	27077.4	26354.5	16185.8	20543.3	26238.6	26609.8	26621
M488T312	[M+H]+	Dasatinib	0.0735161	1.01683	0.667815	488.142	312.463	HMDB0015384		Benzenoids	Benzene and substituted derivatives	Anilides	7437.01	8544.08	7829.17	7549.66	7534.44	7338.21	8477.2	8292.91	7573.18	7867.47	7455.82	7285.38	7227.03
M296T35	(M+NH4)+	alpha-Linolenic acid	1.67994	1.01752	0.901511	296.257	35.342	HMDB0001388	C06427	Lipids and lipid-like molecules	Fatty Acyls	Lineolic acids and derivatives	1.03279e+06	471676	824066	943265	647993	791500	871543	834708	828750	661955	938690	938748	962846
M327T45	(M-H)-	(4Z,7Z,10Z,13Z,16Z,19Z)-4,7,10,13,1 6,19-Docosahexaenoic acid	8.36216	1.01841	0.883289	327.233	44.563						1.95461e+07	2.73049e+07	3.05366e+07	3.95263e+07	2.98334e+07	3.50551e+07	2.67906e+07	2.66152e+07	3.12314e+07	2.97573e+07	3.27511e+07	3.28032e+07	3.5119e+07
M330T242	(M+NH4)+	Tyr-Met	0.110717	1.01915	0.973054	330.143	241.679						4239.11	583.323	724.229	4172.61	1662.76	827.796	4667.49	4640.2	636.407	828.056	2387.82	1710.17	1454.32
M144T70	[M-H]-	Quinolin-2-ol	1.0476	1.01938	0.932328	144.044	69.7025		C06415	Organoheterocyclic compounds	Quinolines and derivatives	Quinolones and derivatives	201672	589341	580613	423440	313530	403886	517218	335437	300368	592544	492572	554431	554198
M301T70	(M-H)-	Eicosapentaenoic Acid	1.77934	1.01946	0.964432	301.216	69.705	HMDB0001999	C06428	Lipids and lipid-like molecules	Fatty Acyls	Fatty acids and conjugates	146827	347146	204109	1.00088e+06	291118	280790	301879	312168	537655	596326	457201	468329	457377
M339T146	[M+H-H2O]+	Monoelaidin	0.474336	1.02068	0.931548	339.287	146.464			Lipids and lipid-like molecules	Glycerolipids	Monoradylglycerols	76955	30117.5	22933.1	50113.5	34379.3	33687.8	48470.9	49462.7	44017	43295	49912.1	47533.1	47285.7
M357T512	[2M+H]+	(2s)-nicotine 1-oxide	0.365328	1.02117	0.942613	357.247	512.196			Organoheterocyclic compounds	Pyridines and derivatives	Pyrrolidinylpyridines	111795	74538.7	246835	295494	119033	219192	136059	162539	117632	230220	176412	179044	179038
M842T35	[M-H]-	Pg 42:10	2.32293	1.02576	0.926443	841.501	34.724						1.70626e+06	877856	1.10672e+06	316387	1.89709e+06	1.65671e+06	1.23829e+06	935609	877535	1.34827e+06	1.51476e+06	1.51354e+06	1.54592e+06
M284T127	[M+K]+	15-deoxy-goyazensolide	0.210286	1.02716	0.939959	284.329	127.055			Organoheterocyclic compounds	Lactones	Gamma butyrolactones	1051.52	17419.5	12161.5	10289.5	6537.54	8409.41	16124.2	10712	8772.87	4730.11	10518.1	10873.1	10227.2
M245T336	[M+H]+	Pidotimod	0.332656	1.02778	0.890952	245.046	335.505			Organic acids and derivatives	Carboxylic acids and derivatives	Amino acids, peptides, and analogues	165684	52642.6	179331	192863	174928	182110	100696	172302	144945	186656	177043	184192	183917
M238T168	[M+H-CH2O2]+	N-(phenylacetyl)-l-phenylalanine	0.293981	1.02793	0.901651	238.106	168.023	HMDB0002372		Organic acids and derivatives	Carboxylic acids and derivatives	Amino acids, peptides, and analogues	34859.5	24438.8	49714	22821.5	42945.1	51382.6	19535.1	45224.4	30475.4	33042.6	35059.4	34453.6	35052.8
M889T133	[M+CH3COOH-H]-	Pc 40:8	0.467631	1.0283	0.842632	888.573	133.089			Lipids and lipid-like molecules	Glycerophospholipids	Glycerophosphocholines	116417	72867	99603.1	141927	93461	121862	77045.1	116133	100858	123214	85980.8	87822.9	85992.1
M203T478	[M+H]+	Ng,ng-dimethyl-l-arginine	1.10748	1.02961	0.900095	203.148	477.707	HMDB0001539	C03626	Organic acids and derivatives	Carboxylic acids and derivatives	Amino acids, peptides, and analogues	578454	418303	673569	280596	503037	307281	562284	502552	344806	809701	502442	467161	620554
M203T510	(M+H)+	NG,NG-dimethyl-L-arginine(ADMA)	1.21156	1.03054	0.860633	203.149	509.706						2.1134e+06	1.57277e+06	1.29576e+06	1.58894e+06	1.62581e+06	2.47505e+06	1.74002e+06	1.7491e+06	1.51519e+06	967622	1.5953e+06	1.80033e+06	1.55288e+06
M184T497	(M+H)+	Phosphorylcholine	2.69523	1.03418	0.945	184.072	497.223	HMDB0001565	C00588	Organic nitrogen compounds	Organonitrogen compounds	Quaternary ammonium salts	2.51314e+06	769009	731368	1.13314e+06	925148	508105	2.51707e+06	2.33419e+06	540263	379731	975204	1.00779e+06	1.00766e+06
M100T209	[M+H]+	Cyclohexylamine	0.116112	1.03523	0.602544	100.11	208.531	HMDB0031404	C00571	Organic nitrogen compounds	Organonitrogen compounds	Cyclohexylamines	12991.8	12398.2	13112.5	10226.3	13441.8	13366.7	13570.3	14332.4	11460.3	11631.1	12648	12614.3	12621.1
M215T352	[M-H]-	(+)-6-aminopenicillanic acid	0.296155	1.03661	0.889	215.064	351.883	HMDB0060618	C02954	Organic acids and derivatives	Carboxylic acids and derivatives	Amino acids, peptides, and analogues	28441.3	7993.48	24724.7	37973.8	14983.9	27090.9	14631.2	24659.6	22656.6	29257	23989.4	23999.2	25278.2
M329T111	[M-H]-	(z)-5,8,11-trihydroxyoctadec-9-enoic acid	2.29886	1.03818	0.925423	329.232	110.74			Lipids and lipid-like molecules	Fatty Acyls	Fatty acids and conjugates	387562	1.88432e+06	2.98813e+06	2.18664e+06	799099	669770	1.33347e+06	1.01278e+06	2.57484e+06	2.9697e+06	1.89967e+06	1.82787e+06	1.84938e+06
M327T212_2	[M+H-2H2O]+	(-)-secoisolariciresinol	0.386513	1.03926	0.933625	327.139	211.591	HMDB0013692	C18167	Lignans, neolignans and related compounds	Dibenzylbutane lignans	Dibenzylbutanediol lignans	45586.4	10990.5	48207.1	12060	43800.4	14197.1	22630.8	31330	18716.8	80076.9	31609.3	33357.8	33346.5
M175T478	[M-H-C13H19N5O3]-	Bucladesine	0.327115	1.04095	0.278497	174.987	477.667			Nucleosides, nucleotides, and analogues	Purine nucleotides	Cyclic purine nucleotides	65734.1	69741.1	61137.6	61550.7	61337.8	67610	63136.5	64620.7	71704.9	65513.9	59000.4	59890.8	58996.4
M501T354	[M+H-H2O]+	Gossypol	0.114906	1.04255	0.599518	501.194	354.408	HMDB0040723	C07667	Lipids and lipid-like molecules	Prenol lipids	Sesquiterpenoids	25285.1	34190.9	22397.5	27086.7	25643	29805.7	25739.8	28420.7	29064.3	27299.7	27490.1	27528	26136.6
M611T490	[M-H]-	Glutathione, oxidized	3.04737	1.04257	0.87792	611.145	489.866	HMDB0003337	C00127	Organic acids and derivatives	Carboxylic acids and derivatives	Amino acids, peptides, and analogues	2.3278e+06	925496	3.23016e+06	851922	1.76788e+06	2.2642e+06	2.30426e+06	1.92049e+06	1.79745e+06	1.2044e+06	1.8791e+06	1.90242e+06	1.90277e+06
M620T513	[M+H]+	N-[(2s)-2-[[(1z)-1-methyl-3-oxo-3-[4-(trifluoromethyl)phenyl]-1-propen-1-yl]amino]-3-[4-[2-(5-methyl-2-phenyl-4-oxazolyl)ethoxy]phenyl]propyl]propanamide	0.0652725	1.04279	0.870757	620.271	513.027			Organoheterocyclic compounds	Azoles	Oxazoles	1730.54	1731.98	1437.98	3740.11	1316.71	3019.33	1598.14	1911.24	1892.97	1961.73	1909.91	1763.02	1910.43
M130T368_2	[M+H-NH3]+	D-glutamine	2.5527	1.04671	0.84351	130.048	367.523	HMDB0003423	C00064	Organic acids and derivatives	Carboxylic acids and derivatives	Amino acids, peptides, and analogues	2.1888e+06	1.02189e+06	1.94751e+06	668601	1.00142e+06	1.376e+06	1.63612e+06	1.55332e+06	1.06213e+06	1.51956e+06	1.4467e+06	1.41721e+06	1.41852e+06
M891T119	[M+CH3COOH-H]-	Pc 40:7	0.90991	1.04837	0.866914	890.59	119.257			Lipids and lipid-like molecules	Glycerophospholipids	Glycerophosphocholines	375233	124579	100015	170935	145879	180919	168641	208998	237346	165073	137317	137303	134687
M496T185_2	[M+H]+	1-palmitoyl-sn-glycero-3-phosphocholine	3.67575	1.04839	0.59257	496.339	185.065	HMDB0010382		Lipids and lipid-like molecules	Glycerophospholipids	Glycerophosphocholines	2.61928e+07	2.69942e+07	3.37385e+07	3.74048e+07	3.29218e+07	3.80474e+07	2.80961e+07	3.41287e+07	3.04232e+07	3.4166e+07	3.28371e+07	3.2333e+07	3.23336e+07
M277T382_2	M+	Met-Lys	0.12457	1.05002	0.715228	277.147	381.773						20547.9	14900	24962	14127.9	15964	18470.8	15759.5	18402.6	23462.1	18933.7	16746.3	17470.9	17453.3
M599T492	[M+Na]+	Oleandrin	0.0937856	1.05109	0.892467	599.299	491.613		C19987	Lipids and lipid-like molecules	Steroids and steroid derivatives	Steroid lactones	4428.33	2046.07	6152.08	1179.31	1172.14	2886.89	2318.78	2782.61	2745.15	5009.78	3125.62	3049.55	3043.28
M241T105	(M-H)-	Lumichrome	1.72865	1.0512	0.882357	241.072	104.906		C01727				1.0209e+06	252101	262700	427594	295194	409027	373768	605867	467888	517559	411297	372483	413412
M211T351	[M+H]+	N-(4-chlorophenyl)-4-piperidinamine	0.0924585	1.05157	0.896635	211.103	351.27			Organic nitrogen compounds	Organonitrogen compounds	Amines	8894.02	7902.7	10211.6	26446.1	7302.57	11678	4610.61	19914.4	8581.57	19105.8	11700.5	10500.7	11669.1
M130T51	[M+H-C2H7N]+	Gramine	0.430669	1.05567	0.831397	130.063	50.899	HMDB0035762	C08304	Organoheterocyclic compounds	Indoles and derivatives	Indoles	126977	255379	280436	117370	120065	167362	295152	155269	138706	193851	228705	228931	211821
M219T196	[M+H]+	8-acetyl-7-methoxycoumarin	0.366128	1.05614	0.907855	219.075	196.434						42940.9	7486.19	24135.2	7280.08	13349.1	17701.4	42990.5	10029.6	12219.4	17594.7	21928.8	20432.4	21943.3
M162T318	[M+H]+	S-allyl-l-cysteine	0.269276	1.05709	0.822583	162.074	317.706	HMDB0034323	C16759	Organic acids and derivatives	Carboxylic acids and derivatives	Amino acids, peptides, and analogues	4472.21	19948.8	12434.4	22478.8	13817.6	20578.8	17260.6	13151	10334.4	16003.3	17032.8	16026.4	17022.6
M124T288	[M-H]-	Taurine	6.49651	1.05764	0.110199	124.008	288.036	HMDB0000251	C00245	Organic acids and derivatives	Organic sulfonic acids and derivatives	Organosulfonic acids and derivatives	1.39232e+07	1.17846e+07	1.24635e+07	1.287e+07	1.36747e+07	1.41722e+07	1.38089e+07	1.35453e+07	1.34172e+07	1.35027e+07	1.33883e+07	1.35421e+07	1.36487e+07
M74T354	[M-H]-	Glycine	1.13261	1.05767	0.835007	74.0244	354.204	HMDB0000123	C00037	Organic acids and derivatives	Carboxylic acids and derivatives	Amino acids, peptides, and analogues	583902	264321	290977	328308	199044	494663	194746	466475	235285	371492	434297	447914	434422
M375T155	[M+H]+	N-succinyl-5-aminoimidazole-4-carboxamide ribose	0.45194	1.05769	0.865558	375.127	154.767			Nucleosides, nucleotides, and analogues	Imidazole ribonucleosides and ribonucleotides	1-ribosyl-imidazolecarboxamides	14231.4	33652.2	32084.2	94804.7	37990	39236.1	37313.5	55120.7	46255.5	47110	44933.1	44944.2	45615.6
M156T513	(M+H)+	L-Histidine	0.356267	1.05804	0.831234	156.075	513.466	HMDB0000177	C00135	Organic acids and derivatives	Carboxylic acids and derivatives	"Amino acids, peptides, and analogues"	260580	284991	79119.2	157646	81999.3	195058	225123	156906	190677	146734	189633	229230	184668
M341T23	[M-H]-	9-phenyl-1-(2,4,6-trihydroxyphenyl)nonan-1-one	0.936455	1.05842	0.716903	341.178	23.382			Organic oxygen compounds	Organooxygen compounds	Carbonyl compounds	433412	485947	388213	560691	350168	353212	674470	483602	476808	359940	423523	458632	457292
M113T383	[M-H-H2O]-	Glutaric acid	0.464384	1.05889	0.900598	113.024	382.628	HMDB0000661	C00489	Organic acids and derivatives	Carboxylic acids and derivatives	Dicarboxylic acids and derivatives	74783	10112.4	18970	27162.3	121709	83096.8	65599.6	40865.1	28306.7	49751.4	62775.2	61459	64418.5
M385T425	[M+H]+	S-adenosyl-l-homocysteine	0.701963	1.05968	0.841571	385.125	425.128	HMDB0000939	C00021	Nucleosides, nucleotides, and analogues	5'-deoxyribonucleosides	5'-deoxy-5'-thionucleosides	173289	37629	78217.6	90146.5	92886.2	67239.9	115907	55818.9	132590	128789	128776	131090	131095
M287T206	[M-H]-	Eriodictyol	0.10117	1.06007	0.668618	287.069	205.89	HMDB0005810	C05631	Phenylpropanoids and polyketides	Flavonoids	Flavans	4443.56	2448.29	4687.11	4269.77	2989.9	4299.53	3386.05	3845.92	3626.11	4812.65	4153.28	4148.73	4269.59
M322T198	[M+H]+	Famciclovir	0.0645745	1.06317	0.595406	322.129	197.742	HMDB0014570		Organoheterocyclic compounds	Imidazopyrimidines	Purines and purine derivatives	5382.71	6126.95	5739.85	4461.66	5702.13	5639.86	6358.77	4320.41	5190.19	7635.82	5392.2	5548.83	5393.15
M163T201	(M-H2O-H)-	D-Mannitol	0.305646	1.06404	0.735783	163.06	200.761	HMDB0000765	C00392	Organic oxygen compounds	Organooxygen compounds	Carbohydrates and carbohydrate conjugates	29902.6	15018.3	17683.4	18399.5	22143.4	28968.7	26338.4	21898.8	19390.5	13155.8	18959.9	19516.5	19514.1
M197T397	[M+H-CH2O2]+	N2-trifluoroacetyl-l-glutamine	0.387866	1.06666	0.810826	197.051	396.731			Organic acids and derivatives	Carboxylic acids and derivatives	Amino acids, peptides, and analogues	2417.98	31642.8	21216.3	35486.6	21897.4	21630.4	30589.8	21573.4	19777.8	26599.2	21902.8	21167.3	21145.5
M494T314	[M+Na]+	Puromycin	0.0756186	1.06789	0.564432	494.197	314.494		C01610	Nucleosides, nucleotides, and analogues	Purine nucleosides	Purine 3'-deoxyribonucleosides	4366.35	4804.78	3899.04	3053.07	5502.95	5108.16	5319.79	4340.19	3906.74	4419.6	3496.56	3502.07	3221.79
M270T384	[M+H]+	Pro-Gly-Pro	0.301803	1.06865	0.856924	270.143	383.722			Organic acids and derivatives	Carboxylic acids and derivatives	Amino acids, peptides, and analogues	35823.1	20799.7	84942.7	21758.7	27582.3	39474.5	25481.9	65311.7	26415.1	47328.7	38864.2	38852.8	37202.6
M118T264	[M+H]+	Betaine	3.83562	1.06877	0.708377	118.085	264.477	HMDB0000043	C00719	Organic acids and derivatives	Carboxylic acids and derivatives	Amino acids, peptides, and analogues	1.18903e+07	7.74317e+06	1.62269e+07	8.95603e+06	8.35415e+06	1.01606e+07	1.47194e+07	1.06482e+07	1.26117e+07	8.6871e+06	1.12871e+07	1.12877e+07	1.15237e+07
M102T393	(M-H)-	4-Aminobutyric acid	0.88994	1.07176	0.812612	102.055	393.383	HMDB0000112	C00334	Organic acids and derivatives	Carboxylic acids and derivatives	"Amino acids, peptides, and analogues"	340500	49515.7	342160	270262	127029	283773	266922	166399	317129	176296	257118	281285	258590
M386T245	[M+H]+	Sarafloxacin	0.237221	1.07303	0.702897	386.121	244.637	HMDB0039526		Organoheterocyclic compounds	Quinolines and derivatives	Phenylquinolines	49252.7	57615.2	56015.9	24042	57168.9	27339.8	62280.8	59682.4	54871.3	57747.3	55956.6	55939.4	54997.1
M209T277	(M+CH3COO)-	D-Ribose	1.07258	1.07361	0.836969	209.066	276.718	HMDB0000283	C00121/C21057	Organic oxygen compounds	Organooxygen compounds	Carbohydrates and carbohydrate conjugates	273093	124939	272736	675377	185452	471071	204108	278432	335818	354908	362344	372881	362424
M181T33_1	[M+H-2H2O]+	Undecanedioic acid	0.649688	1.07444	0.829235	181.121	33.169	HMDB0000888		Lipids and lipid-like molecules	Fatty Acyls	Fatty acids and conjugates	20313.6	94105.5	87118.8	170151	33421.1	79847.5	84549.9	103213	73716	93938.7	93720.8	93875.8	85415.9
M763T39	[M-H]-	Pe 38:6	1.28844	1.08184	0.708634	762.506	39.399			Lipids and lipid-like molecules	Glycerophospholipids	Glycerophosphoethanolamines	177904	559883	420861	226748	307272	411099	411619	333506	353116	321847	285944	285756	272844
M237T181	[M-H]-	4-(2-hydroxyethyl)piperazine-1-ethanesulfonic acid	0.540871	1.08253	0.704012	237.09	180.716	HMDB0062295		Organoheterocyclic compounds	Diazinanes	Piperazines	177853	108827	154315	145851	95289.1	137807	94455.9	133588	239481	133098	129820	127942	129810
M403T334	[M+H]+	Nobiletin	0.101865	1.08561	0.482653	403.147	334.373	HMDB0029540	C10112	Phenylpropanoids and polyketides	Flavonoids	O-methylated flavonoids	4839.52	4740.12	4412.02	2887.57	5266.96	4779.45	5414.3	5011.88	3628	5208.57	4471.97	4427.61	3952.08
M759T111	(M+Na)+	Thioetheramide-PC	8.69968	1.08663	0.785027	758.569	111.414						4.06065e+06	2.31374e+07	3.95555e+07	2.41216e+07	1.9334e+07	2.27476e+07	3.67004e+07	2.07926e+07	1.40906e+07	2.5425e+07	1.46484e+07	1.44037e+07	1.41812e+07
M115T200	[M+H-C2H4O2]+	N-.alpha.-acetyl-l-ornithine	0.287203	1.0882	0.712742	115.085	200.115	HMDB0003357	C00437	Organic acids and derivatives	Carboxylic acids and derivatives	Amino acids, peptides, and analogues	33674.9	5830.67	21122.1	31367.9	21964	29631.6	19304.3	26564.1	21537.5	26973	27145.8	26122.3	27147.8
M282T34	[M+H]+	Oleamide	10.1064	1.08833	0.537521	282.279	34.44	HMDB0002117	C19670	Lipids and lipid-like molecules	Fatty Acyls	Fatty amides	3.75398e+07	1.85255e+07	2.91771e+07	3.26364e+07	2.05672e+07	3.11378e+07	3.31576e+07	3.08391e+07	2.97834e+07	2.57569e+07	2.97615e+07	3.03113e+07	2.97848e+07
M76T322	[M+H]+	Trimethylamine n-oxide	0.73964	1.08851	0.923932	76.0745	322.055	HMDB0000925	C01104	Organic nitrogen compounds	Organonitrogen compounds	Aminoxides	112261	4204.82	18400.6	499.652	16410.4	2002.79	79778.1	7828.38	72596.6	3005.03	24502.3	24711.3	26021.3
M819T143	[M+H]+	1-(1z-octadecenyl)-2-(4z,7z,10z,13z,16z,19z-docosahexaenoyl)-sn-glycero-3-phosphocholine	0.414636	1.09052	0.629195	818.586	142.704	HMDB0011262		Lipids and lipid-like molecules	Glycerophospholipids	Glycerophosphocholines	32092.2	70845.3	88683.7	67520.4	62123.3	67527.9	56655.6	53933.7	90192.7	82035.5	60180.6	58600.9	58432.6
M482T150	[M-H2O+H]+	Tauroursodeoxycholic acid	0.479326	1.09055	0.820055	482.29	149.664		C16868	Lipids and lipid-like molecules	Steroids and steroid derivatives	Bile acids, alcohols and derivatives	72100	191011	68871	15791.3	48184.6	104152	61519.6	92174.9	86983.3	86981.1	69996.1	68003.5	69993.2
M147T393_1	(M-H)-	(S)-2-Hydroxyglutarate	0.958595	1.09062	0.752507	147.029	392.753	HMDB0000694	C03196	Organic acids and derivatives	Hydroxy acids and derivatives	Short-chain hydroxy acids and derivatives	333705	115290	277478	152189	186440	148012	338785	331809	199362	143657	217370	221368	221340
M259T482	[M-H]-	alpha-D-Galactose 1-phosphate	0.753813	1.09164	0.809696	259.021	482.094	HMDB0000645	C00103	Organic oxygen compounds	Organooxygen compounds	Carbohydrates and carbohydrate conjugates	312504	232876	378674	178010	81996.3	130545	126654	437866	177178	420326	314995	349822	349719
M308T371	[M-H]-	N-acetylneuraminic acid	0.477083	1.09193	0.757362	308.097	371.059	HMDB0000230	C00270	Organic oxygen compounds	Organooxygen compounds	Carbohydrates and carbohydrate conjugates	112935	63047.7	234043	75532	78362.2	97634.3	138753	113819	140401	125156	120017	120090	121997
M148T395_2	[M+H]+	DL-Glutamic acid	2.09948	1.09221	0.755045	148.059	394.84	HMDB0060475	C00025	Organic acids and derivatives	Carboxylic acids and derivatives	Amino acids, peptides, and analogues	1.18254e+06	177651	1.01822e+06	592224	509829	964363	800408	613940	893267	529434	770191	776285	770173
M274T475	[M-H]-	Glu-Lys	0.371114	1.09534	0.787803	274.139	475.016	HMDB0004207		Organic acids and derivatives	Carboxylic acids and derivatives	Amino acids, peptides, and analogues	61753.3	28073.4	25437.2	9960.24	21356	19976	22072.7	32141.2	40314.7	46049.8	29507.1	30500.8	27829.3
M289T11	[M-H]-	(+)-catechin	0.0716738	1.09674	0.305673	289.085	10.72	HMDB0002780	C06562	Phenylpropanoids and polyketides	Flavonoids	Flavans	939.987	1114.79	1537.25	1286.01	1372.92	1373.88	1309.34	1394.23	1503.05	1275.16	1284.05	1337.64	1337.28
M814T169	[M+H]+	N-nervonoyl-d-erythro-sphingosylphosphorylcholine	0.423801	1.09703	0.832715	813.678	169.323	HMDB0012107		Lipids and lipid-like molecules	Sphingolipids	Phosphosphingolipids	4253.27	78163.4	18645	25162.3	18107.4	35905.1	31137.7	29382.8	31062.8	30847.1	28630.5	26265.8	28601.6
M472T128	[M+H]+	Terfenadine	0.603759	1.0978	0.874751	472.339	128.385	HMDB0014486	C07463	Benzenoids	Benzene and substituted derivatives	Diphenylmethanes	82682.2	1696.85	26496.7	26130	21210.9	17970	85579.8	15996.2	37778	16366.3	55902.8	55366.9	55899.6
M325T219	[M-H-C5H7O3N]-	Methopterine	0.431276	1.09864	0.726592	325.105	219.362			Organoheterocyclic compounds	Pteridines and derivatives	Pterins and derivatives	41864.8	39003.1	25393.7	90984.3	26605	51097.1	49289	42066	48356.8	55122	45126.1	45089.9	46057.8
M402T383	[M+H]+	(2r,3s,4as,7r,8r,8as)-2,3,4'-trihydroxy-4,4,7,8a-tetramethylspiro[2,3,4a,5,6,7-hexahydro-1h-naphthalene-8,2'-7,8-dihydro-3h-furo[2,3-e]isoindole]-6'-one	0.184658	1.1039	0.751666	402.211	383.24			Organoheterocyclic compounds	Isoindoles and derivatives	Isoindolines	4448.69	3609.74	14410.7	17061.3	6927.4	8196.5	10191.8	13659.1	11764.4	7473.07	10741.4	11726.4	10746
M196T47	[M+H]+	Methyltyrosinate	0.258781	1.10475	0.791249	196.095	47.057	HMDB0029217	C03404	Organic acids and derivatives	Carboxylic acids and derivatives	Amino acids, peptides, and analogues	84660.8	21836.6	41829.9	112570	39285	65576.9	25979.8	82138.3	41723.9	116208	73060.1	71986	71972.7
M245T203	[M-H]-	.alpha.-santonin	0.158576	1.10743	0.743856	245.138	203.331		C02206	Lipids and lipid-like molecules	Prenol lipids	Terpene lactones	6852.73	6241.93	7026.53	8806.77	7076.77	7501.12	3396.53	4845.61	7793.42	16335.9	7872.93	7988.37	7989.16
M759T139	[M+H]+	1-hexadecanoyl-2-octadecadienoyl-sn-glycero-3-phosphocholine	13.781	1.10753	0.627399	758.569	139.018			Lipids and lipid-like molecules	Glycerophospholipids	Glycerophosphocholines	6.66794e+06	3.50095e+07	3.47002e+07	3.7503e+07	4.16049e+07	3.95181e+07	3.58227e+07	2.8573e+07	2.97127e+07	3.85789e+07	2.84352e+07	2.8716e+07	2.87167e+07
M858T188	[M-H]-	Pi 36:4	1.3396	1.1082	0.588598	857.518	187.882			Lipids and lipid-like molecules	Glycerophospholipids	Glycerophosphoinositols	480395	959257	530651	592962	504438	958368	554081	744888	570780	571527	450656	472962	472933
M192T255	(M+H)+	5-Hydroxyindoleacetate	0.654422	1.11042	0.800338	192.064	255.007	HMDB0000763	C05635	Organoheterocyclic compounds	Indoles and derivatives	Indolyl carboxylic acids and derivatives	6594.35	102158	18311.8	143079	66048.4	114176	60847.7	61718	45032	91540.5	70761	79499.4	79378.4
M128T394_2	M-	Ammelide	1.29654	1.11046	0.651117	128.035	393.906						604118	191461	741379	588971	334978	605086	643427	371586	668629	444020	580330	560302	560431
M323T355	(M-H+2Na)+	Ile-Phe	0.0815517	1.11436	0.724223	323.129	355.134						3278.46	1542.66	1567.67	2416.2	662.871	2669.96	2679.57	602.136	2072.76	2526.19	1018.44	954.731	1286.92
M222T214	[M-H]-	N-acetyl-l-tyrosine	0.298362	1.11533	0.668275	222.076	214.402	HMDB0000866	C01657	Organic acids and derivatives	Carboxylic acids and derivatives	Amino acids, peptides, and analogues	42348.3	21902.5	19517.5	42718.2	10637.4	41141.2	28244.6	28367.3	23110.8	32073.8	28722.7	28726.5	29476.3
M241T296_2	(M-H+2K)+	2-Phenylbutyric acid	0.109711	1.11712	0.266195	241.006	296.077	HMDB0000329		Benzenoids	Benzene and substituted derivatives	Phenylpropanes	11806.7	10042.9	9745.69	8154.16	11052.5	9952.03	14381.6	10961.8	10596.4	10859.8	11263.1	10817.5	10774
M309T210	[M-H]-	Diflubenzuron	0.497737	1.11802	0.777092	309.014	210.32	HMDB0031778	C14427	Benzenoids	Benzene and substituted derivatives	N-phenylureas	49843.9	1660.14	52052.8	1330.88	44828.3	36751.2	43294.1	25709.3	29077.4	32554.3	35664.5	35979.2	35974.2
M397T27	[M-H]-	Mitragynine	0.471572	1.11958	0.535625	397.224	27.304	HMDB0041933	C09226				29197.6	51410.1	29269.1	54833.5	43960.6	43793.9	66335.1	33232.8	48753.7	41508.6	75737.7	78077.2	75734.2
M770T36	[M-H]-	1,2-dilinoleoyl-sn-glycero-3-phospho-(1'-rac-glycerol)	2.60642	1.12098	0.60424	769.501	35.991			Lipids and lipid-like molecules	Glycerophospholipids	Glycerophosphoglycerols	610306	1.4106e+06	1.56818e+06	875126	2.05497e+06	1.52059e+06	1.81873e+06	1.38427e+06	972001	1.61225e+06	1.2905e+06	1.28714e+06	1.33629e+06
M141T297	(M-H2O-H)-	2-Oxoadipic acid	0.203924	1.12175	0.702753	141.016	297.178	HMDB0000225	C00322	Organic acids and derivatives	Keto acids and derivatives	Medium-chain keto acids and derivatives	8087.9	7637.44	13408	24623.3	9944.59	23501.6	10385.8	12600.1	11828	13141	24678	18966.4	19081.4
M803T140	[M+HCO2]-	1-palmitoyl-2-linoleoyl-sn-glycero-3-phosphocholine	0.61151	1.12177	0.651318	802.558	140.051	HMDB0007973		Lipids and lipid-like molecules	Glycerophospholipids	Glycerophosphocholines	15023.6	85204.7	55678.8	45662.1	57233.1	63555.1	82527	50379.5	39187.7	54667.4	57050.4	52843.6	57108.1
M146T393_2	[M-H]-	Glutamic acid	3.49261	1.12196	0.705502	146.046	393.306	HMDB0000148	C00025	Organic acids and derivatives	Carboxylic acids and derivatives	Amino acids, peptides, and analogues	3.70797e+06	483404	3.64343e+06	2.24378e+06	1.38172e+06	3.12501e+06	2.81178e+06	1.75876e+06	3.3645e+06	1.79792e+06	2.42002e+06	2.42497e+06	2.45489e+06
M472T354	[M+H]+	10-formyl-7,8-dihydrofolic acid	0.101789	1.12273	0.376805	472.169	354.494	HMDB0006485	C03204	Organoheterocyclic compounds	Pteridines and derivatives	Pterins and derivatives	5194.59	8192.59	4019.41	6599.33	7973.31	7997.47	6589.54	6831.58	7042.79	7442.61	7423.51	7055.87	7046.62
M866T35	[M-H]-	Pg 44:12	7.60232	1.12279	0.770428	865.503	34.6975			Lipids and lipid-like molecules	Glycerophospholipids	Glycerophosphoglycerols	1.54748e+07	3.99631e+06	4.72934e+06	1.7495e+06	1.04372e+07	1.32679e+07	7.07842e+06	5.35311e+06	1.02625e+07	4.89334e+06	1.05492e+07	1.05297e+07	1.06209e+07
M338T408	[M+H]+	Linezolid	0.26942	1.12413	0.516966	338.142	407.535	HMDB0014739	C08146	Organoheterocyclic compounds	Oxazinanes	Morpholines	34472	44596.6	80154.7	36905	45014.2	44441.1	60920.5	50502.5	54264.2	60947.7	59956.4	60381.8	60375.3
M841T40	[M+Hac-H]-	Pc(16:0e/8-hepe)	1.25845	1.12989	0.613129	840.574	39.641			Lipids and lipid-like molecules	Glycerophospholipids	Glycerophosphocholines	250229	216624	262915	52100.5	286264	354031	263624	220007	199005	170204	124951	130375	130480
M149T100	[M-H-CH2O2]-	Dihydroisoferulic acid	0.42852	1.13074	0.642044	149.06	100.197	HMDB0131138					2450.07	30343	53672	50710.9	44621.9	46839.7	42421.5	47933.1	33776.9	34594.7	37212.8	37469.6	38236.8
M235T307	[M-H]-	5,6,7-trimethoxycoumarin	0.132115	1.13086	0.486583	235.071	306.527		C09313				5876.52	9603.98	10241.1	8762.62	4461.06	9505.62	7182.33	11073.4	6572.34	9707.72	9360.16	9383.25	9837.69
M104T362_2	[M+H]+	4-Aminobutyric acid(GABA)	1.33342	1.13107	0.72103	104.069	362.061	HMDB0000112	C00334	Organic acids and derivatives	Carboxylic acids and derivatives	Amino acids, peptides, and analogues	76213.6	273873	122156	573514	215499	318192	241654	249204	335275	282238	294940	291731	291716
M269T29_2	[M-H]-	Phenyl glucuronide	0.424644	1.13179	0.225924	269.084	29.191	HMDB0060014		Organic oxygen compounds	Organooxygen compounds	Carbohydrates and carbohydrate conjugates	36583.8	54570	51020.2	40183.8	36785.5	44671.8	52345.2	52323	55078	43605.5	45949.2	46933.6	47390.5
M288T58	[M+H]+	Heptadecasphinganine	1.85638	1.1318	0.154487	288.288	57.979			Organic nitrogen compounds	Organonitrogen compounds	Amines	1.02421e+06	1.52977e+06	1.47853e+06	1.35599e+06	1.51214e+06	1.64171e+06	1.65518e+06	1.47709e+06	1.698e+06	1.33814e+06	1.92459e+06	1.92316e+06	1.92317e+06
M165T300	(M+H)+	trans-2-Hydroxycinnamic acid	0.530837	1.13347	0.581907	165.052	300.059						116495	109610	229010	233397	178544	220023	169616	187752	110255	295132	191814	197015	197111
M150T287	[M-2H]2-	1,4-piperazinediethanesulfonic acid	0.23651	1.13438	0.414862	150.022	286.895			Organoheterocyclic compounds	Diazinanes	Piperazines	13326	12121.6	12867.9	12507.8	13107.6	22425.6	12421.1	12012.9	12970.6	12691.9	12541.3	12588.3	14207.4
M249T232_2	[M-H]-	Gamma-Glu-Cys	0.553918	1.13666	0.586599	249.078	231.774	HMDB0001049	C00669	Organic acids and derivatives	Carboxylic acids and derivatives	Amino acids, peptides, and analogues	72827.1	22441.6	44723	26036.4	40539.5	63843.1	38494.3	46901.1	42929.8	42628.4	45889.7	49303	45811.1
M398T312	[M+Na]+	1h-indole-3-carboxylic acid, 1-(5-fluoropentyl)-, 1-naphthalenyl ester	0.187939	1.14125	0.649581	398.17	311.631			Organoheterocyclic compounds	Indoles and derivatives	Indolecarboxylic acids and derivatives	5125.03	8680.21	7811.64	17020.9	2560.7	9773.47	8269.45	10267.3	9248.43	9459	9808	9556.81	9807.2
M247T32	[M-H-C8H12O]-	Nabilone	0.540114	1.14131	0.432186	247.169	31.5945	HMDB0014629		Organoheterocyclic compounds	Naphthopyrans	Naphthopyranones	26241.6	70695.3	45292.8	65060.4	45588.2	64371.4	54100.9	47428.1	56657	66054	41850.3	42989.2	42989.4
M460T382	[M-H]-	Morphine-3-glucuronide	0.668402	1.14386	0.82536	460.164	381.944	HMDB0041936	C16643				63911.1	17682.4	35217	1599.35	189383	128454	80798.4	88506.9	21375.3	32937.8	84843.6	84838.5	83590.6
M260T402	[M+H]+	Gln-leu	1.71581	1.1451	0.768526	260.17	402.071			Organic acids and derivatives	Carboxylic acids and derivatives	Amino acids, peptides, and analogues	968232	92922.3	1.43384e+06	222721	338587	732062	225031	652908	786488	1.10329e+06	770926	770933	778247
M511T372	[M+Na]+	3'-fucosyllactose	0.275524	1.14684	0.775742	511.17	371.513	HMDB0002094		Organic oxygen compounds	Organooxygen compounds	Carbohydrates and carbohydrate conjugates	18305.1	42001.5	12735.9	1468.26	29460.2	46134.3	35911.7	22107.5	6838.23	8246.75	25933.4	28367.9	26174
M355T24_2	[M-H-H2O]-	16-phenyltetranorprostaglandin f2.alpha.	1.66801	1.14685	0.254725	355.193	23.792			Lipids and lipid-like molecules	Fatty Acyls	Eicosanoids	570555	683216	544715	675753	490846	595675	886328	701673	686177	530651	650784	645510	659757
M134T402_2	[M+H]+	D-aspartic acid	0.552063	1.14727	0.266761	134.043	402.499	HMDB0006483	C00402	Organic acids and derivatives	Carboxylic acids and derivatives	Amino acids, peptides, and analogues	203456	208339	178325	299759	231191	297266	215710	278155	210076	284962	253868	253875	256324
M341T241_2	(M+H-H2O)+	1-Stearoyl-rac-glycerol	0.513526	1.14806	0.236863	341.302	241.36						38699.2	57868.9	66812.4	67580.7	78821.1	73090	77338.6	65739.5	75067.8	64411.7	71259.4	72667.6	72656.5
M295T57	(M-H)-	9R,10S-EpOME	3.43858	1.15054	0.642145	295.226	57.438						462073	2.16682e+06	1.34838e+06	2.68523e+06	1.65521e+06	1.23704e+06	1.42926e+06	1.72185e+06	1.92245e+06	3.25924e+06	1.67377e+06	1.56197e+06	1.55972e+06
M246T193	[M-H]-	Gln-thr	0.378797	1.15111	0.718542	246.097	193.046	HMDB0028807		Organic acids and derivatives	Carboxylic acids and derivatives	Amino acids, peptides, and analogues	31924.1	2340.36	37383	4624.91	14194.9	27049.9	18629.4	16529.4	21971.4	19957.8	19565.4	19566.2	20466.7
M111T87	[M-H]-	Uracil	6.84671	1.15152	0.220748	111.02	87.064	HMDB0000300	C00106	Organoheterocyclic compounds	Diazines	Pyrimidines and pyrimidine derivatives	8.59299e+06	1.01113e+07	5.95429e+06	1.09474e+07	8.9825e+06	1.09735e+07	1.1906e+07	1.01081e+07	9.76183e+06	8.5949e+06	1.03537e+07	1.07504e+07	1.07508e+07
M524T182_2	[M+H]+	1-Stearoyl-sn-glycerol 3-phosphocholine(LPC(18:0))	6.16914	1.15189	0.300845	524.369	181.922	HMDB0010384	C04230	Lipids and lipid-like molecules	Glycerophospholipids	Glycerophosphocholines	8.58793e+06	1.04018e+07	1.05738e+07	1.34905e+07	9.47019e+06	9.68987e+06	1.23025e+07	1.15766e+07	1.64736e+07	1.04593e+07	1.13895e+07	1.11777e+07	1.118e+07
M269T635	[M-H]-	Pinostrobin	0.0314018	1.15364	0.298003	269.084	634.585		C16419	Phenylpropanoids and polyketides	Flavonoids	O-methylated flavonoids	212.664	191.919	218.271	294.334	199.174	259.299	323.106	284.713	173.246	247.521	193.682	189.65	187.786
M267T210_1	[M-H]-	Inosine	1.37623	1.15552	0.778581	267.072	210.296	HMDB0000195	C00294	Nucleosides, nucleotides, and analogues	Purine nucleosides		484708	5309.5	359582	6699.18	268624	170677	201580	229576	151594	546447	246411	254646	254547
M293T32_2	[M+H]+	Methyl .gamma.-linolenate	0.442847	1.15714	0.479751	293.246	31.814			Lipids and lipid-like molecules	Fatty Acyls	Lineolic acids and derivatives	41509.5	101836	61346.5	85084	61729.8	63151.1	62737.5	69386.6	94844.2	116621	79503.4	84554.1	79471.3
M127T365_2	[M-H]-	Dihydrothymine	1.0955	1.15868	0.497527	127.051	365.122	HMDB0000079	C00906	Organoheterocyclic compounds	Diazines	Pyrimidines and pyrimidine derivatives	441605	284427	406491	187812	228206	325999	310346	431742	225293	500882	334929	335293	338008
M146T270	[M-H]-	3-methyloxyindole	0.467302	1.1619	0.611395	146.081	269.718		C02366	Organoheterocyclic compounds	Indoles and derivatives	Indolines	41572.7	30393.6	49512	77704.7	54318.6	47538.5	50525.6	51532.2	33999.7	110948	55551.1	55632.2	75131.5
M243T454	(M+H-H2O)+	Beta-D-Fructose 2-phosphate	0.197965	1.16218	0.266816	243.024	453.594	HMDB0006800	C03267	Organic oxygen compounds	Organooxygen compounds	Carbohydrates and carbohydrate conjugates	10527.3	6954.38	10875.4	11875.6	8917.38	13699.8	9337.23	10601.1	14022.2	9461.22	11589.4	11169.4	11168.2
M478T190	[M-H]-	1-oleoyl-sn-glycero-3-phosphoethanolamine	2.80314	1.16425	0.430629	478.292	189.716	HMDB0011506		Lipids and lipid-like molecules	Glycerophospholipids	Glycerophosphoethanolamines	1.04299e+06	1.84564e+06	1.40693e+06	2.48301e+06	1.47621e+06	2.06635e+06	1.29584e+06	2.63022e+06	1.85958e+06	1.75866e+06	1.85254e+06	1.86621e+06	1.85253e+06
M327T24_3	[M-H]-	Labetalol	0.897928	1.16455	0.14342	327.162	23.67	HMDB0014736	C07063	Benzenoids	Benzene and substituted derivatives	Benzoic acids and derivatives	121005	162192	144356	151984	150632	128647	209136	159469	175141	177924	173398	177573	177615
M377T207	[M+H]+	(-)-riboflavin	0.23169	1.16548	0.557712	377.143	206.925	HMDB0000244	C00255	Organoheterocyclic compounds	Pteridines and derivatives	Alloxazines and isoalloxazines	8490.4	7925.34	8432.61	25117.9	12785.3	11022.4	14943.9	16519.9	15170.3	15478.7	9842.03	9441.85	9844.97
M613T523	(M+H)+	Glutathione disulfide	0.664989	1.16549	0.676922	613.155	522.697	HMDB0003337	C00127	Organic acids and derivatives	Carboxylic acids and derivatives	"Amino acids, peptides, and analogues"	151033	11933.4	261459	157624	200827	268799	18672.2	219035	230123	175807	193604	186805	193669
M243T445	[M-H]-	L-fucose-1-phosphate	0.282944	1.16609	0.540636	243.026	445.443	HMDB0001265	C02985	Organic oxygen compounds	Organooxygen compounds	Carbohydrates and carbohydrate conjugates	11303.7	14159.5	18111.6	5682.66	9931.89	14463	21901.9	8238.57	12790.5	11626.3	13859.5	13936.3	13937
M365T389	[M+Na]+	Trehalose	1.94004	1.16655	0.554701	365.103	388.932	HMDB0000975	C01083	Organic oxygen compounds	Organooxygen compounds	Carbohydrates and carbohydrate conjugates	661400	821034	695343	85714.4	1.00851e+06	1.01085e+06	855332	720632	489963	740175	972942	855784	974241
M599T239	[M-H]-	Nocardamine	5.7497	1.16836	0.260989	599.32	239.43						2.47586e+06	4.41855e+06	5.30152e+06	4.52308e+06	6.11027e+06	5.42495e+06	5.66274e+06	5.21096e+06	5.72841e+06	4.64583e+06	4.53826e+06	4.54983e+06	4.51962e+06
M550T180	[M+H]+	1-o-hexadecyl-2-o-(2e-butenoyl)-sn-glyceryl-3-phosphocholine	0.585534	1.17092	0.319095	550.382	180.047			Lipids and lipid-like molecules	Glycerophospholipids	Glycerophosphocholines	167280	159143	133293	248198	158575	250520	136836	229030	215538	182665	190459	190257	190459
M119T35	[M+H-C6H12O]+	Zerumbone	0.584093	1.17219	0.0872408	119.084	35.393		C20262	Lipids and lipid-like molecules	Prenol lipids	Sesquiterpenoids	110427	135228	108033	126424	122913	145686	159821	117816	162310	121227	135252	144433	135043
M537T453	[M+Na]+	Nomilin	0.271639	1.17434	0.505351	537.218	452.988		C08773	Lipids and lipid-like molecules	Prenol lipids	Triterpenoids	28800.5	18070.1	17244.1	15603.4	43123.5	23963.4	39664.8	33289.1	22696.7	24643.5	27106.2	29172	27103.6
M84T395	(M+H-H2O)+	1-Aminocyclopropanecarboxylic acid	0.9745	1.17779	0.524737	84.0429	394.801	HMDB0036458	C01234	Organic acids and derivatives	Carboxylic acids and derivatives	"Amino acids, peptides, and analogues"	368529	333108	384633	274944	223206	353675	303527	262500	682949	263459	305696	305674	302417
M424T196	[M-H]-	1-myristoyl-2-hydroxy-sn-glycero-3-phosphoethanolamine	0.152311	1.17918	0.615643	424.244	196.358	HMDB0011500		Lipids and lipid-like molecules	Glycerophospholipids	Glycerophosphoethanolamines	1091.49	5341.38	5813.24	8324.28	2847.7	5525.96	2994.63	8963.97	6001.79	4127.91	6232.13	6312.77	6232.99
M739T137	[M-H]-	2-arachidonoyl-1-palmitoyl-sn-glycero-3-phosphoethanolamine	2.06674	1.18488	0.300573	738.506	137.326	HMDB0008937		Lipids and lipid-like molecules	Glycerophospholipids	Glycerophosphoethanolamines	656604	1.41313e+06	797001	836332	923591	1.27011e+06	857876	1.30872e+06	1.03518e+06	1.01016e+06	627420	588985	626907
M892T499	[M+K]+	Lnfp iii	0.120255	1.18518	0.596131	892.285	498.526			Organic oxygen compounds	Organooxygen compounds	Carbohydrates and carbohydrate conjugates	3889.49	3786.4	6079.66	339.481	5192.51	6061.44	7125.03	3597.34	2956.72	3118.6	4343.36	4079.98	4072.09
M552T179	[M+H]+	1-octadecyl-2-acetyl-sn-glycero-3-phosphocholine	0.608087	1.18798	0.692982	552.396	178.82			Lipids and lipid-like molecules	Glycerophospholipids	Glycerophosphocholines	10683	79520.5	48091.6	148851	41054.4	150271	59959.4	58938.7	43289.6	77437.2	63785.8	64556.9	63788.4
M154T101	[M+H]+	Dl-octopamine	0.353195	1.18806	0.603645	154.084	101.387		C04227	Benzenoids	Phenols	1-hydroxy-2-unsubstituted benzenoids	102556	87926.9	63926.1	190708	100460	238446	53484.4	120330	89883.9	146037	150066	134397	150009
M574T32	[M-H]-	Sulfobacin b	0.898574	1.18993	0.665513	574.448	32.174			Lipids and lipid-like molecules	Fatty Acyls	Fatty amides	96425.3	430876	96547.7	195501	284954	109510	91921.3	370110	431367	311139	174175	180119	180159
M359T244	[M+H-2H2O]+	Aloesin	0.399496	1.19029	0.472367	359.121	244.49		C08994	Organic oxygen compounds	Organooxygen compounds	Carbohydrates and carbohydrate conjugates	100996	89483.9	42661.3	39292.2	109962	43575.9	94457.4	111207	109054	96864.8	96847.2	54245.6	98103.2
M817T139	[M+Hac-H]-	Pc(16:1e/9-hode)	4.68604	1.19055	0.321366	816.575	138.864			Lipids and lipid-like molecules	Glycerophospholipids	Glycerophosphocholines	1.36141e+06	3.71778e+06	2.64395e+06	3.40096e+06	3.6883e+06	4.30754e+06	3.84106e+06	3.13451e+06	2.60969e+06	3.74215e+06	2.27232e+06	2.29222e+06	2.29225e+06
M229T238	[M+H]+	Ile-Pro	0.790236	1.19319	0.659569	229.153	238.11			Organic acids and derivatives	Carboxylic acids and derivatives	Amino acids, peptides, and analogues	204396	34168.9	146669	87861.2	38122.4	132540	31877.8	118934	117021	209608	118742	115755	118735
M309T43	(M-H)-	2E-Eicosenoic acid	2.42	1.19396	0.419525	309.278	43.285						1.08878e+06	2.24964e+06	627179	1.6713e+06	969029	1.73059e+06	1.47518e+06	1.85973e+06	1.42013e+06	1.40156e+06	1.46896e+06	1.5098e+06	1.46899e+06
M246T347	[M-H]-	Pyridoxal phosphate	0.299604	1.19502	0.0783121	245.996	347.428	HMDB0001491	C00018	Organoheterocyclic compounds	Pyridines and derivatives	Pyridine carboxaldehydes	10576.1	13894.1	12537.3	12940.8	14122.4	15401	11514.3	14999.5	17156.4	17494.8	14075.2	14055	13608.2
M426T488	[M-H]-	Adenosine 5'-diphosphate	0.153441	1.19648	0.38544	426.02	488.328	HMDB0001341	C00008	Nucleosides, nucleotides, and analogues	Purine nucleotides	Purine ribonucleotides	4760.59	3287.11	7847.77	4114.68	2498.01	5666.52	5575.02	4754.46	6220.86	4713.77	4288.38	4621.36	4281.46
M535T210	[2M-H]-	3-deoxy-d-glycero-d-galacto-2-nonulosonic acid	0.135431	1.19681	0.600661	535.151	209.655			Organic oxygen compounds	Organooxygen compounds	Carbohydrates and carbohydrate conjugates	4978.36	1492.84	2716.71	5843.55	2107.15	5452.96	3768.52	1200.35	3581.23	6508.66	1628.08	1706.17	1704.21
M346T403	[M-H]-	3'-AMP	0.749575	1.19703	0.402208	346.054	402.795	HMDB0003540	C01367				136328	63195.2	166910	97234.7	88126.7	102609	133992	111419	118464	194029	122858	123423	123425
M120T361	[M+H]+	Threonine	0.197485	1.19898	0.34744	120.042	360.723	HMDB0000167	C00188	Organic acids and derivatives	Carboxylic acids and derivatives	Amino acids, peptides, and analogues	9144.72	5921.47	10775.5	6570.11	10880.6	13157.9	5093.29	10822.5	11231.2	11602	7632.79	7645.27	6915.7
M411T31	(M+H)+	Squalene	0.153265	1.20099	0.662596	411.39	31.0985	HMDB0000256	C00751	Lipids and lipid-like molecules	Prenol lipids	Triterpenoids	5714.33	5082.85	3839.86	2847.16	5335.44	12004.9	2459.72	5588.39	664.463	6688.73	8031.74	6172.89	8018.2
M248T387	[M+H]+	Malonyl-l-carnitine	0.741497	1.20319	0.446339	248.111	387.07	HMDB0062592		Lipids and lipid-like molecules	Fatty Acyls	Fatty acid esters	142229	185940	157264	302594	118975	347859	169103	180893	189468	203975	191565	200079	191748
M509T148	[M-H]-	1-oleoyl-2-hydroxy-sn-glycero-3-phospho-(1'-rac-glycerol)	1.43292	1.20323	0.503886	509.286	148.488			Lipids and lipid-like molecules	Glycerophospholipids	Glycerophosphoglycerols	801552	682159	656711	756403	730461	565242	554508	1.68359e+06	825359	735750	762423	782535	782355
M233T51	[M+H]+	Melatonin	0.348223	1.20407	0.480093	233.148	50.959	HMDB0001389	C01598	Organoheterocyclic compounds	Indoles and derivatives	Indoles	63235	33020.9	48820.5	57899.7	17947.3	55275.9	19493.3	56670	63436	71131.7	59197.9	59190.7	63242.1
M184T462_2	[M+H-C21H40SO2]+	1-o-hexadecyl-2-deoxy-2-thio-s-acetyl-sn-glyceryl-3-phosphorylcholine	7.81513	1.21244	0.0960991	184.072	462.481			Organic nitrogen compounds	Organonitrogen compounds	Quaternary ammonium salts	1.08116e+07	7.02552e+06	8.85518e+06	1.16694e+07	8.36231e+06	1.29054e+07	1.13664e+07	1.07959e+07	1.23213e+07	9.26083e+06	1.06305e+07	1.08182e+07	1.08149e+07
M163T292	[M-H]-	D-quinovose	0.447435	1.21368	0.453981	163.039	291.594		C02522	Organic oxygen compounds	Organooxygen compounds	Carbohydrates and carbohydrate conjugates	49478.9	16774.9	40256.8	32332.4	8317.12	37573.8	39235.6	35231.6	25670.6	40894.1	28752.5	30615.1	30512.1
M143T315	[M+H-C11H7ClN4O2]+	Eszopiclone n-oxide	0.638697	1.21426	0.463373	143.079	314.869			Organoheterocyclic compounds	Pyrrolopyrazines	Cyclopyrrolones	40369.2	81886.7	146614	80443.7	108664	113973	181893	84381.5	91071.6	84783.4	87292.8	90060	90023.8
M129T213	[M+H]+	4-piperidinecarboxamide	0.310962	1.21871	0.372781	129.1	212.886	HMDB0000661	C00489	Organoheterocyclic compounds	Piperidines	Piperidinecarboxylic acids and derivatives	31948.6	11702.7	24335.2	22517	17779.7	23716.7	18291.2	27720	22279.6	39957.9	25859.2	26834	25648.8
M241T49	(M-H)-	Pentadecanoic Acid	1.38299	1.21918	0.383745	241.216	49.0185	HMDB0000826	C16537	Lipids and lipid-like molecules	Fatty Acyls	Fatty acids and conjugates	157145	534770	314071	371383	282073	293319	372151	404122	365596	587975	493601	494441	507801
M328T274	[M-H]-	Lithosprmoside	2.15159	1.22108	0.553276	328.106	274.178			Organic oxygen compounds	Organooxygen compounds	Carbohydrates and carbohydrate conjugates	981441	191803	532675	1.28694e+06	255795	1.09646e+06	577214	911999	759041	622157	661970	676866	676921
M149T151	[M-H]-	D-lyxose	2.26713	1.22361	0.249303	149.045	150.882		C00476	Organic oxygen compounds	Organooxygen compounds	Carbohydrates and carbohydrate conjugates	643343	418327	690372	1.00741e+06	481122	814546	870234	647084	690690	942637	867835	873611	818107
M462T490	[M-H]-	Adenylosuccinate	0.370455	1.22456	0.829154	462.064	490.446	HMDB0000536	C03794	Nucleosides, nucleotides, and analogues	Purine nucleotides	Purine ribonucleotides	31710	3251.25	19712	963.806	5695.8	6260.72	58411.3	5524.42	1554.62	3354.83	13956	14119.2	14119.3
M218T267	[M-H]-	Pantothenate	4.61097	1.22614	0.567407	218.104	266.861	HMDB0000210	C00864	Organic oxygen compounds	Organooxygen compounds	Alcohols and polyols	1.1146e+06	3.4023e+06	3.01201e+06	7.6503e+06	3.77926e+06	4.17387e+06	3.11311e+06	8.42233e+06	3.49039e+06	4.04608e+06	3.74933e+06	3.74779e+06	3.54723e+06
M770T60	[M-H-NH3]-	1,2-dioleoyl-sn-glycero-3-phospho-l-serine	1.39786	1.22916	0.472977	769.501	59.538	HMDB0012390		Lipids and lipid-like molecules	Glycerophospholipids	Glycerophosphoserines	96795.7	385119	288529	304833	518269	256606	574728	390678	225725	510987	222989	223195	241004
M324T456	(M+H)+	Cytidine 5'-monophosphate	0.332667	1.22954	0.49652	324.056	456.351						16895.3	13643.4	49820.1	21667.5	24760.1	50695.5	28123.9	22625.1	30343	24101.5	26647.2	26273.4	26275.7
M282T463	[M+Na]+	.alpha.-d-galactosamine 1-phosphate	0.333974	1.22989	0.36813	282.047	463.146			Organic oxygen compounds	Organooxygen compounds	Carbohydrates and carbohydrate conjugates	15057.5	6146.46	10020.4	22234.5	11544.7	14439.2	17015.5	15212.6	21331.4	11948.7	16349.2	16465.2	16317.2
M620T34	[2M+H]+	Oleoyl ethylamide	1.99177	1.23716	0.245602	619.61	33.79			Lipids and lipid-like molecules	Fatty Acyls	Fatty amides	722678	458681	931826	803860	511921	851013	1.03692e+06	1.03333e+06	800017	520894	831309	835406	835413
M435T206	(M+CH3COO)-	Riboflavin	0.114248	1.23931	0.510788	435.149	206.009	HMDB0000244	C00255	Organoheterocyclic compounds	Pteridines and derivatives	Alloxazines and isoalloxazines	1177.3	1207.84	727.428	3533.41	1298.34	1136.29	1869.8	2589.69	1973.06	2276.66	1498.83	1579.24	1582.41
M818T35	[M-H]-	Pg 40:8	4.50275	1.24378	0.410805	817.502	34.8115			Lipids and lipid-like molecules	Glycerophospholipids	Glycerophosphoglycerols	2.12297e+06	3.01465e+06	2.22616e+06	1.35652e+06	4.71247e+06	4.71022e+06	3.76286e+06	2.2959e+06	2.11463e+06	3.82378e+06	3.00685e+06	2.90256e+06	3.0049e+06
M317T446	(M+CH3CN+H)+	Arg-Thr	0.513131	1.24682	0.565837	317.19	445.697						17349.5	49574.5	73351	30026.5	28380.8	68029.1	29286.7	73372.4	8101.4	68930.7	51719.8	44602.5	51092.9
M182T300	[M+H]+	DL-tyrosine	1.25102	1.24904	0.260212	182.079	300.369	HMDB0000158	C00082	Organic acids and derivatives	Carboxylic acids and derivatives	Amino acids, peptides, and analogues	126048	262312	340144	332363	272002	317918	240626	407580	260892	437788	303055	309723	309865
M807T39	[M+H]+	1-palmitoyl-2-docosahexaenoyl-sn-glycero-3-phosphocholine	15.917	1.25304	0.255073	806.569	38.919	HMDB0007991		Lipids and lipid-like molecules	Glycerophospholipids	Glycerophosphocholines	1.14056e+07	2.31561e+07	3.86127e+07	3.97451e+07	4.38869e+07	3.48551e+07	4.61327e+07	3.64057e+07	3.65694e+07	4.25212e+07	3.14981e+07	3.13848e+07	3.13838e+07
M147T73	(M-H)-	D-Arabinono-1,4-lactone	1.595	1.25388	0.246741	147.029	73.35						328127	126824	295975	150968	328043	348114	306626	310061	353424	223964	295987	311239	311146
M117T201	[M-H]-	2-methyl-3-hydroxybutyric acid	0.362798	1.25517	0.203195	117.055	200.629	HMDB0000354		Lipids and lipid-like molecules	Fatty Acyls	Fatty acids and conjugates	10929.9	9385.22	17834	13305.6	24210.2	21736.6	17758.6	19197.2	17435.5	18844.3	17939.6	17944.5	18330.3
M134T101_1	[M-H]-	Homocysteine	0.713099	1.25781	0.43599	134.046	100.746		C00155				101845	22895.6	57484.4	23692.3	45271	59885.8	65761.8	47182.6	85407	57710	59109.8	59121	59760.2
M446T444_3	[M+H]+	Arg-Asp-Arg	0.231476	1.26143	0.450839	446.231	443.76			Organic acids and derivatives	Carboxylic acids and derivatives	Amino acids, peptides, and analogues	8319.01	3254.86	18230.7	6194.98	8303.87	12935.4	11378.6	11726.6	14240.8	5604.36	11911.8	9712.75	11909.3
M129T368	(M-H)-	Citraconic acid	0.714247	1.26159	0.259017	129.018	368.068	HMDB0000634	C02226	Lipids and lipid-like molecules	Fatty Acyls	Fatty acids and conjugates	65435.9	45320.9	49100.4	32756.9	72814.8	61553.3	96667.8	48365.4	76550.4	51726	70765.1	70737.2	72361.6
M443T25	[M+H-3H2O]+	Turkesterone	0.0735642	1.26264	0.325434	443.275	24.671			Lipids and lipid-like molecules	Steroids and steroid derivatives	Bile acids, alcohols and derivatives	715.148	529.549	907.111	1078.94	1278.46	1002.49	771.66	1148.7	1832.91	937.739	1079.85	1079.17	1000.05
M177T496	(M+K-2H)-	Acetyl phosphate	0.554822	1.26337	0.254787	176.935	495.921	HMDB0001494	C00227	Organic acids and derivatives	Organic phosphoric acids and derivatives	Phosphate esters	24322.4	28222.3	22672.6	55924.1	23025.5	38428.1	36118.3	39103.5	45876	35243.5	35777.2	35763.3	33140.6
M276T397	[M+H]+	L-glutarylcarnitine	2.45291	1.26678	0.218341	276.143	396.524	HMDB0013130		Lipids and lipid-like molecules	Fatty Acyls	Fatty acid esters	475421	669248	886490	890703	1.04593e+06	953764	1.46246e+06	795619	1.02765e+06	786813	934347	934346	932089
M227T242	[M+H]+	Metyrapone	0.327827	1.26705	0.730259	227.101	241.759	HMDB0015146	C07205	Organic oxygen compounds	Organooxygen compounds	Carbonyl compounds	24819.6	2125.47	1754.5	1573.27	6763.5	2351.05	10866.7	12339.6	1953.76	19416	8751.85	9929.96	8891.09
M204T296	[M+H]+	Acetylcarnitine	0.426413	1.26898	0.424003	204.121	295.997		C02571	Lipids and lipid-like molecules	Fatty Acyls	Fatty acid esters	51575.4	58278.8	77840.1	45031.2	30918.2	40079.9	121967	40588.3	69497.7	62424.7	66315	64481.3	64468
M337T42	[M-H]-	Erucic acid	0.696849	1.27101	0.391556	337.309	41.519	HMDB0002068	C08316	Lipids and lipid-like molecules	Fatty Acyls	Fatty acids and conjugates	9963.39	60865.6	44090.8	95643.7	49976.9	82398.6	63349.2	68024.6	40541.2	76836.5	49473.1	54975.4	49258.1
M170T387	[M+H-C6H10]+	Furmecyclox	0.569915	1.27313	0.458808	170.09	387.431		C18912	Organoheterocyclic compounds	Furans	Furoic acid and derivatives	105273	29276.8	90114.5	92357.9	33384.9	149843	48456.7	64368.9	69549.4	113894	98943.3	92184.5	92304.2
M448T161	[M+H-C5H13SO3N]+	3-[(cholamidopropyl)dimethylammonio]-1-propanesulfonate	0.981326	1.27923	0.433105	448.338	161.063		C11321	Lipids and lipid-like molecules	Steroids and steroid derivatives	Bile acids, alcohols and derivatives	196207	115920	215855	153901	177367	149922	425068	113013	242820	168355	207581	211754	207595
M130T395	[M+H]+	L-pyroglutamic acid	2.46065	1.28012	0.08967	130.048	394.8	HMDB0000267	C01879	Organic acids and derivatives	Carboxylic acids and derivatives	Amino acids, peptides, and analogues	771598	431485	799468	610696	562731	789805	899890	688445	1.00419e+06	683292	722193	722156	710040
M103T230	[M-H]-	Beta-hydroxybutyrate	0.754281	1.284	0.544748	103.039	230.043	HMDB0000011	C01089	Organic acids and derivatives	Hydroxy acids and derivatives	Beta hydroxy acids and derivatives	29473.9	55895.3	21255.2	144103	74340.8	47078.1	128877	29227.7	112836	99369	71518.1	72917.3	71994.6
M129T111	(M-H2O-H)-	Dihydroxyfumarate	0.721271	1.28649	0.495807	129.055	111.07	HMDB0002050	C00975	Organic acids and derivatives	Keto acids and derivatives	Short-chain keto acids and derivatives	68548.2	188424	114663	98451.5	102146	98797.9	83774.4	130307	113444	309846	109230	109323	101461
M465T26	[M-H]-	Cholesteryl sulfate	8.86276	1.291	0.196838	465.304	25.722	HMDB0000653	C18043	Lipids and lipid-like molecules	Steroids and steroid derivatives	Cholestane steroids	1.02187e+07	1.07793e+07	1.32753e+07	1.09212e+07	1.04996e+07	9.47386e+06	9.15715e+06	1.9365e+07	1.92543e+07	1.4651e+07	9.3795e+06	9.54324e+06	9.54815e+06
M119T273	[M+H]+	Propylene glycol propyl ether	0.974645	1.29194	0.569062	119.116	272.541			Organic oxygen compounds	Organooxygen compounds	Alcohols and polyols	166957	83498.4	2866.66	196730	19187.3	156501	124869	48112.8	190817	85930.8	99198.7	101405	101385
M145T365	[M-H]-	Glutamine	3.18908	1.29855	0.299531	145.062	364.817	HMDB0000641	C00064	Organic acids and derivatives	Carboxylic acids and derivatives	Amino acids, peptides, and analogues	2.44817e+06	1.82246e+06	1.7312e+06	935122	1.11834e+06	1.77531e+06	1.73476e+06	2.477e+06	1.26638e+06	3.20676e+06	1.81561e+06	1.86885e+06	1.86908e+06
M217T232	[M+H]+	N.omega.-propyl-l-arginine	0.35734	1.29858	0.395071	217.164	232.31			Organic acids and derivatives	Carboxylic acids and derivatives	Amino acids, peptides, and analogues	26912.6	4852.68	14909.3	10841.1	14101.8	19451.3	8098.66	19830.5	18105.5	27514.7	16881.1	16591.2	16591.1
M447T443	[M-H]-	Quercitrin	0.11001	1.30591	0.361445	447.134	443.07	HMDB0033751	C01750	Phenylpropanoids and polyketides	Flavonoids	Flavonoid glycosides	994.938	1489.71	2050.63	2631.3	724.544	2819.23	1586.91	1751.05	1159.85	2988.04	1275.53	1487.68	1501.31
M763T136	[M-H]-	Pe(16:1e/14-hdohe)	6.01468	1.3072	0.246223	762.507	135.799			Lipids and lipid-like molecules	Glycerophospholipids	Glycerophosphoethanolamines	1.49276e+06	5.72295e+06	2.78253e+06	3.22154e+06	3.49619e+06	4.04771e+06	6.04333e+06	4.37556e+06	4.019e+06	3.3655e+06	1.74954e+06	1.76957e+06	1.76964e+06
M167T198	[M-H]-	Uric acid	0.444009	1.31858	0.474347	167.02	198.135	HMDB0000289	C00366	Organoheterocyclic compounds	Imidazopyrimidines	Purines and purine derivatives	32453.6	2687.98	54615.2	3741.69	34531.9	19212.2	35631.2	33224.2	46990.2	33760.4	40782.6	33900.3	40771.5
M839T35	[M-H]-	Pg 42:11	1.12636	1.31867	0.223982	839.485	35.113			Lipids and lipid-like molecules	Glycerophospholipids	Glycerophosphoglycerols	176515	91912.1	81351.9	58939.8	143485	203937	136200	108799	144254	134984	124468	124577	130223
M686T435	[3M-H]-	N-tris(hydroxymethyl)methyl-2-aminoethanesulfonic acid	0.109188	1.31899	0.568814	686.196	435.051		C05353	Organic acids and derivatives	Organic sulfonic acids and derivatives	Organosulfonic acids and derivatives	235.625	949.112	726.807	2818.8	152.118	805.434	1283	1220.36	2023.56	1107.57	929.698	930.031	898.605
M176T264	[M-H-H2O]-	1-deoxy-1-(methylamino)-d-galactitol	0.427692	1.32184	0.40467	176.092	263.888			Organic oxygen compounds	Organooxygen compounds	Carbohydrates and carbohydrate conjugates	20234.2	14252.7	40110.5	26920.6	11692.2	21460.1	52807.4	21643.4	36096.1	17639.3	25107.2	25559	25486.8
M147T333	(M-H)-	Mevalonic acid	0.280129	1.32323	0.253521	147.066	333.326	HMDB0000227/HMDB0059629	C00418	Lipids and lipid-like molecules	Fatty Acyls	Fatty acids and conjugates	5340.53	8242.5	7118.79	13175.2	6054.27	6888.14	14863.7	10722.5	13118.6	7245.15	10660.3	11130.8	11115.5
M158T51_1	[M+H-CH2O2]+	Indole-3-pyruvic acid	0.941662	1.32354	0.305731	158.058	51.253	HMDB0060484	C00331	Organoheterocyclic compounds	Indoles and derivatives	Indolyl carboxylic acids and derivatives	148294	121207	259772	119144	91502.2	182963	322709	140212	164894	168532	231850	241246	232035
M175T51	[M+H]+	Indole-3-acetamide	1.57534	1.32588	0.316007	175.085	51.253	HMDB0029739	C02693	Organoheterocyclic compounds	Indoles and derivatives	Indoles	379629	363230	733298	338984	324487	499315	983956	411960	453204	488454	700228	747845	748185
M297T73_2	[M-H]-	Fa 18:1+1o	0.982771	1.32807	0.1678	297.242	73.213	HMDB0061650	C19418	Lipids and lipid-like molecules	Fatty Acyls	Lineolic acids and derivatives	78912.9	93913.2	56312.3	121248	95637.2	87141.5	118329	92473.5	116715	177692	94628.3	95922.9	94668.4
M480T153	[M+H]+	1-(1z-hexadecenyl)-sn-glycero-3-phosphocholine	0.796079	1.32856	0.553954	480.341	153.484	HMDB0010407		Lipids and lipid-like molecules	Glycerophospholipids	Glycerophosphocholines	155824	37586.8	16814.1	46410.1	122343	33190.3	126071	190586	33728.8	119916	37237.5	35554.4	35673.2
M134T160	[M-H]-	Adenine	0.654743	1.33122	0.262632	134.046	160.161	HMDB0000034	C00147	Organoheterocyclic compounds	Imidazopyrimidines	Purines and purine derivatives	39207.8	37011	8132.78	61181.2	80489	66682.6	59973	52089.6	61643.2	60495.5	62996	62721.3	58869.1
M400T165	[M+H]+	L-palmitoylcarnitine	1.27672	1.34002	0.371174	400.339	164.922	HMDB0000222	C02990	Lipids and lipid-like molecules	Fatty Acyls	Fatty acid esters	117240	386625	370027	174528	239477	306418	602346	128878	332311	355851	274871	265973	274873
M579T449	[M-H]-	[(2r,3s,4s,5r,6s)-6-[2,3-dihydroxy-4-[(e)-3-(4-hydroxyphenyl)prop-2-enoyl]phenoxy]-3,4,5-trihydroxyoxan-2-yl]methyl (e)-3-(4-hydroxyphenyl)prop-2-enoate	0.0697507	1.34021	0.264575	579.14	449.213			Phenylpropanoids and polyketides	Flavonoids	Flavonoid glycosides	773.745	338.067	636.688	265.139	551.642	595.062	761.662	993.466	322.962	764.856	848.156	792.515	857.274
M207T255	[M-H]-	L-kynurenine	0.99392	1.34027	0.494326	207.076	255.219	HMDB0000684	C00328	Organic oxygen compounds	Organooxygen compounds	Carbonyl compounds	6715.92	111414	21657.5	188983	75732.2	68705.9	124748	93879.2	76759.2	178048	136688	136705	138496
M369T518	[M+H]+	Perindopril	0.793198	1.34269	0.0956213	369.246	517.608	HMDB0014928	C07706	Organic acids and derivatives	Carboxylic acids and derivatives	Amino acids, peptides, and analogues	94808.7	52169.2	81782.5	60079	47121.5	116532	70257.3	82792.3	81494.2	100016	88669.2	88623.8	90212.5
M88T400	(M-H)-	L-Alanine	1.23855	1.34345	0.0938926	88.0399	399.62	HMDB0000161	C00041	Organic acids and derivatives	Carboxylic acids and derivatives	"Amino acids, peptides, and analogues"	85763.3	94361.2	86000.2	171571	84265.9	149066	119006	139459	126886	166815	118531	121812	121906
M174T393	(M-H)-	N-Acetyl-L-aspartic acid	0.617422	1.34571	0.266913	174.04	393.231	HMDB0000812	C01042	Organic acids and derivatives	Carboxylic acids and derivatives	"Amino acids, peptides, and analogues"	68018.5	36717.8	29490.5	48830.8	19082	70348.9	47410.8	76470.3	33832.1	43959	48683.8	49464.5	49454.3
M80T63	[M+H]+	Pyridine	2.39351	1.34866	0.0140813	80.048	63.312	HMDB0000926	C00747				460221	386760	421703	572700	374671	611346	591060	529825	719727	536750	631695	617128	631684
M190T194	[M-H]-	N-acetyl-l-methionine	1.15466	1.35162	0.343943	190.053	194.27	HMDB0011745	C02712	Organic acids and derivatives	Carboxylic acids and derivatives	Amino acids, peptides, and analogues	163391	88782.5	78450.1	240743	28036	216908	105897	166832	134631	185901	139742	141104	141090
M476T185	[M]-	1-(9z,12z-octadecadienoyl)-2-hydroxy-sn-glycero-3-phosphoethanolamine	2.57815	1.35181	0.180737	476.276	184.622			Lipids and lipid-like molecules	Fatty Acyls	Lineolic acids and derivatives	352080	792974	552546	785314	590073	519901	1.26401e+06	704685	820176	845322	1.10564e+06	1.03918e+06	978815
M123T63_2	[M+H]+	Niacinamide	16.0026	1.35214	0.0142378	123.054	63.326	HMDB0001406	C00153	Organoheterocyclic compounds	Pyridines and derivatives	Pyridinecarboxylic acids and derivatives	2.00703e+07	1.59924e+07	1.79926e+07	2.55658e+07	1.64247e+07	2.76072e+07	2.56628e+07	2.22462e+07	2.9798e+07	2.45528e+07	2.67973e+07	2.68062e+07	2.68432e+07
M299T273	[M-H]-	Salidroside	0.522954	1.35584	0.299403	299.096	273.161		C06046	Organic oxygen compounds	Organooxygen compounds	Carbohydrates and carbohydrate conjugates	52960.4	88941.7	32927	40636	65007.7	52499.7	49908.7	122342	53875	101651	68816.1	80272.3	80576
M463T442	M-	Adenylsuccinic acid	0.0707623	1.35674	0.460414	463.084	441.611	HMDB0000536/HMDB0059653	C03794	Nucleosides, nucleotides, and analogues	Purine nucleotides	Purine ribonucleotides	258.843	589.56	2123.66	498.616	894.733	1353.79	871.138	538.521	1256.92	1902.34	947.849	945.307	865.518
M303T36	[M+H]+	Isopimaric acid	1.55382	1.35754	0.170454	303.229	36.348		C09118	Lipids and lipid-like molecules	Prenol lipids	Diterpenoids	195858	285010	267713	510739	180823	483622	359270	340840	310379	460943	409833	480446	411761
M157T51	[M+H]+	Indole-3-acetonitrile	0.693872	1.35913	0.303248	157.074	50.852	HMDB0006524	C02938	Organoheterocyclic compounds	Indoles and derivatives	Indoles	68589	60775.5	129155	57889.8	61992.9	92987.7	182035	77011	63942.1	98319.4	124107	117330	124088
M240T210	[M+H]+	Diethyl 2,4-dimethylpyrrole-3,5-dicarboxylate	0.873871	1.36071	0.0535097	240.1	210.401			Organoheterocyclic compounds	Pyrroles	Pyrrole carboxylic acids and derivatives	83374	51863.9	51797.1	76948.8	88941.5	101827	121834	74443.7	85003.2	97120.7	91232.5	88668.5	88656.4
M313T97	[M-H]-	9,10-dihydroxy-12z-octadecenoic acid	1.62155	1.36143	0.415639	313.237	97.45			Lipids and lipid-like molecules	Fatty Acyls	Fatty acids and conjugates	123707	383657	278600	467980	208574	160471	141374	616521	636844	435899	304703	304524	331305
M579T390_1	(M-H)-	Naringin	0.142057	1.36537	0.289199	579.16	390.079	HMDB0002927	C09789	Phenylpropanoids and polyketides	Flavonoids	Flavonoid glycosides	1902.12	935.221	2286.96	1556.51	4002.97	2057.26	2998.59	2791.8	4584.09	2155.58	1518.47	1635.1	1642.96
M599T356	[M-H]-	1-octadecanoyl-sn-glycero-3-phospho-(1'-myo-inositol)	0.334203	1.36545	0.132637	599.317	355.663			Lipids and lipid-like molecules	Glycerophospholipids	Glycerophosphoinositols	5343.74	6086.81	7689.82	13973.6	10285.6	14221.2	10696.8	14575.4	10061	9677.97	10696.1	10825.9	10825.9
M884T186	[M-H]-	Pi 38:5	2.20029	1.36601	0.175578	883.533	186.481			Lipids and lipid-like molecules	Glycerophospholipids	Glycerophosphoinositols	534583	879830	278367	542203	367569	981151	561644	688025	752491	571804	394968	410965	409040
M608T173	[M+H]+	1-lignoceroyl-2-hydroxy-sn-glycero-3-phosphocholine	0.189485	1.3702	0.348227	608.46	173.247	HMDB0010405		Lipids and lipid-like molecules	Glycerophospholipids	Glycerophosphocholines	6198.68	13176.1	4596.25	4009.96	5020.81	14561.3	8380.13	6651.76	4348.08	11277.8	3235.52	3193.74	3193.19
M168T462_2	[M-H]-	6-Hydroxydopamine	2.00905	1.37225	0.0366819	168.043	461.659	HMDB0001537		Benzenoids	Phenols	Benzenediols	307601	200059	242484	347898	226448	409670	386031	339765	418151	263919	325759	328738	328831
M417T329_2	[M+H]+	Leu-Glu-Arg	0.439531	1.37682	0.364836	417.242	329.493			Organic acids and derivatives	Carboxylic acids and derivatives	Amino acids, peptides, and analogues	28944.2	13640.5	40034.4	2636.91	14823.1	42583.3	30841.2	25664.4	21326.1	17375.9	24485.5	24485.6	24425.9
M403T109	[M-H]-	Enalaprilat tert-butyl ester	0.338088	1.38127	0.54124	403.246	109.086			Organic acids and derivatives	Carboxylic acids and derivatives	Amino acids, peptides, and analogues	15232.8	16428.9	3647.94	34733.2	13179.6	53792.6	3428.4	17346.5	13518.8	26866.7	16486.7	16250.9	16223.8
M383T32	[M+H-H2O]+	7.alpha.-hydroxy-4-cholesten-3-one	0.385131	1.38858	0.168435	383.328	32.4835	HMDB0001993	C05455	Lipids and lipid-like molecules	Steroids and steroid derivatives	Cholestane steroids	43468.2	56462.7	25101.9	26957.7	22582.3	43177.9	66422.2	56752.5	30298.8	45757.3	36523.9	37605.9	37586.1
M218T270	[M+H]+	L-propionylcarnitine	0.86521	1.38924	0.417649	218.137	270.016	HMDB0062514		Lipids and lipid-like molecules	Fatty Acyls	Fatty acid esters	48926.8	68624.9	175495	37937.6	113018	67974.1	189625	58031.3	209008	92188.6	107437	104425	106234
M132T399	[M-H]-	Aspartic acid	4.28542	1.39123	0.0366437	132.03	399.229	HMDB0000191	C00049	Organic acids and derivatives	Carboxylic acids and derivatives	Amino acids, peptides, and analogues	914228	969057	840687	1.62519e+06	921623	1.5344e+06	1.30552e+06	1.47704e+06	1.29358e+06	1.72231e+06	1.25063e+06	1.26663e+06	1.26662e+06
M421T409	[M+H]+	3-[(2s,3r,4s,5s,6r)-6-[[(2r,3r,4r)-3,4-dihydroxy-4-(hydroxymethyl)oxolan-2-yl]oxymethyl]-3,4,5-trihydroxyoxan-2-yl]oxy-2-methylpyran-4-one	0.172805	1.39379	0.638033	421.142	408.84			Organic oxygen compounds	Organooxygen compounds	Carbohydrates and carbohydrate conjugates	6986.72	1506.76	1982.43	1964.3	7957.46	17106.8	4739.55	4621.02	644.958	1317.65	4016.09	3992.65	3579.29
M377T382	[M+Cl]-	Maltose	1.45721	1.39416	0.441317	377.083	382.052	HMDB0000163	C00208	Lipids and lipid-like molecules	Fatty Acyls	Fatty acyl glycosides	221914	111105	164651	10620.2	300461	458287	208071	210932	105808	144431	289740	289680	293096
M293T32_1	[M+H-H2O]+	9-hydroperoxy-10e,12z,15z-octadecatrienoic acid	0.745183	1.39801	0.205885	293.209	31.85			Lipids and lipid-like molecules	Fatty Acyls	Lineolic acids and derivatives	13063.1	46061.1	38780.9	65675.4	32218.2	63471.7	72107.3	34769.2	63687.5	39693.1	48008.1	43787.8	43785.7
M597T240	[M-H]-	Phe-met-arg-phe-amide	1.88323	1.39956	0.187686	597.303	240.102			Organic acids and derivatives	Carboxylic acids and derivatives	Amino acids, peptides, and analogues	236273	226592	233579	482363	197838	542831	204992	442937	388983	346956	323965	323834	317523
M181T330	[M-H]-	3,4-dihydroxyhydrocinnamic acid	1.28277	1.39987	0.0301452	181.008	329.586	HMDB0000423	C10447				62944	121668	83557.7	134225	99734.9	138549	113177	142639	143266	165284	119102	121790	118866
M359T362_1	[M+H]+	Pyroglu-thr-lys	0.226757	1.40077	0.60084	359.177	361.697			Organic acids and derivatives	Carboxylic acids and derivatives	Amino acids, peptides, and analogues	13179.7	3689.76	878.056	2973.98	2763.47	13992.5	4610.75	1006.5	11875.6	1411.7	2890.59	2854.46	1617.17
M809T133	[M+Na]+	1,2-dioleoyl-sn-glycero-3-phosphatidylcholine	9.25062	1.4008	0.0250492	808.58	132.785	HMDB0062690		Lipids and lipid-like molecules	Glycerophospholipids	Glycerophosphocholines	4.34798e+06	6.29898e+06	6.94049e+06	6.6999e+06	7.29568e+06	8.41265e+06	7.15381e+06	9.57574e+06	1.14209e+07	7.67843e+06	7.46641e+06	7.4751e+06	7.46757e+06
M468T190	[M+H]+	1-myristoyl-sn-glycero-3-phosphocholine	1.61832	1.40139	0.0303455	468.305	189.546	HMDB0010379		Lipids and lipid-like molecules	Glycerophospholipids	Glycerophosphocholines	104518	172020	233748	191234	203726	261757	198255	305966	258225	244397	214910	214914	212830
M580T442	(M+Na-2H)-	N1-(5-Phospho-D-ribosyl)-AMP	0.276457	1.40285	0.266158	580.044	442.228						6838.77	9933.41	5969.2	10083.3	2143.37	7153.48	8343.23	5835.99	11571.8	16150.5	5825.32	5760.16	5851.75
M283T29_1	[M-H]-	2,4-dimethoxy-2'-hydroxychalcone	0.779422	1.40568	0.0784993	283.099	28.614			Phenylpropanoids and polyketides	Linear 1,3-diarylpropanoids	Chalcones and dihydrochalcones	38908.7	65648.5	57783.7	37890.3	43580.8	53112.4	90694	84606.6	63074.5	51234.1	61428.1	62359.7	61420.6
M106T63	[M+H-H2O]+	Picolinic acid	0.603226	1.40833	0.162495	106.027	63.312	HMDB0002243	C10164	Organoheterocyclic compounds	Pyridines and derivatives	Pyridinecarboxylic acids and derivatives	40575.4	7731.52	28340.3	46283.2	32156.6	57866.9	30025.7	36197.9	44668.8	49654.2	48767.2	48483.1	49232.8
M343T216	[M+H]+	Scutellarein tetramethyl ether	0.183798	1.40944	0.190103	343.133	216.421	HMDB0030575	C14472	Phenylpropanoids and polyketides	Flavonoids	O-methylated flavonoids	4188	5016.85	454.219	6974.6	4332.95	7731	5423.69	5508.28	6492.62	4395.65	5591.91	5786.51	5783.68
M538T159	(M+CH3CN+H)+	1-Palmitoyllysophosphatidylcholine	0.791614	1.40968	0.454259	538.382	159.453						19306.6	68368.2	54456.6	151560	67013.4	220554	59431	56351.4	73149.6	98992.4	103432	102974	114701
M815T139_1	[M+CH3COOH-H]-	Pc 34:3	1.4923	1.41338	0.0856013	814.558	138.736			Lipids and lipid-like molecules	Glycerophospholipids	Glycerophosphocholines	80221.4	179635	150142	225004	126071	277593	193586	211642	153975	238890	180382	180806	189924
M205T32	[M-H-CO2]-	3,5-di-tert-butyl-4-hydroxybenzoic acid	1.51576	1.41371	0.0453413	205.159	31.971			Benzenoids	Benzene and substituted derivatives	Benzoic acids and derivatives	95402.2	160975	142271	105399	190325	237413	217465	208901	175042	142818	161892	159018	161888
M134T51	[M+H]+	Dl-threonine methyl ester	0.505448	1.41391	0.330621	134.079	51.474			Organic acids and derivatives	Carboxylic acids and derivatives	Amino acids, peptides, and analogues	53687.3	10047.5	37818.2	64707.7	14616.3	44576.3	26177.5	55193.6	44307.7	85489.5	57887.4	57887.3	57695.9
M893T130	[M+Hac-H]-	Pc(18:1e/20-hdohe)	1.84725	1.41522	0.227937	892.604	130.051			Lipids and lipid-like molecules	Glycerophospholipids	Glycerophosphocholines	505095	418288	51805.1	294895	417545	304202	700523	470646	568840	344152	312273	317772	312262
M794T36	[M-H]-	Pg 38:6	3.49557	1.41571	0.0535437	793.501	35.805			Lipids and lipid-like molecules	Glycerophospholipids	Glycerophosphoglycerols	628768	990889	782332	576277	1.16078e+06	1.37138e+06	1.21169e+06	930940	926881	1.4188e+06	983395	965239	983913
M462T123	[M+H]+	Perifosine	0.463611	1.41805	0.466999	462.39	122.739			Organic acids and derivatives	Organic phosphoric acids and derivatives	Phosphate esters	3518.15	5904.09	11820.4	39825.1	4855.77	14099.9	21355.9	11878.5	23954.5	22194.3	17182.5	16437.5	17210
M474T415	[M+Na]+	Cabergoline	0.240483	1.41855	0.386955	474.289	414.681	HMDB0014393	C08187	Alkaloids and derivatives	Ergoline and derivatives	Lysergic acids and derivatives	9599.06	3199.4	10910.6	1676.11	3477.4	9889.02	2302.78	7259.29	7723.71	13768.1	7772.99	7879.43	7879.46
M293T26	[M-H]-	Cinchonine	2.95059	1.42338	0.0397814	293.178	25.574	HMDB0030282	C06528				420524	800801	529377	625884	598507	748228	701523	825101	797951	1.16188e+06	845965	845975	851735
M544T227	[M-H]-	1-(5z,8z,11z,14z-eicosatetraenoyl)-sn-glycero-3-phosphoserine	2.00515	1.42396	0.291297	544.266	226.614						435357	868801	130259	569539	225353	335676	526795	650952	970749	690267	521813	535345	521790
M789T135	[M-H]-	2-oleoyl-1-stearoyl-sn-glycero-3-phosphoserine	3.55498	1.42442	0.0796346	788.522	135.386	HMDB0010163		Lipids and lipid-like molecules	Glycerophospholipids	Glycerophosphoserines	436261	1.41804e+06	662930	761596	1.13322e+06	1.45327e+06	1.20723e+06	1.35662e+06	1.17497e+06	1.0925e+06	519382	515015	522716
M421T463	[M-H]-	.alpha.,.alpha.'-trehalose 6-phosphate	0.23615	1.42449	0.234115	421.072	462.678	HMDB0001124	C00689	Organic oxygen compounds	Organooxygen compounds	Carbohydrates and carbohydrate conjugates	4305.01	2243.2	3134.22	2463.74	6163.42	5573.48	8349.31	3064.12	5834.46	3260.47	4165.11	4062.25	4119.46
M265T360	[M-H]-	N-(4-aminobenzoyl)-l-glutamic acid	1.80391	1.42479	0.200471	265.082	359.555			Organic acids and derivatives	Carboxylic acids and derivatives	Amino acids, peptides, and analogues	151993	112542	197502	376024	225960	365868	136611	279435	329864	404231	263494	270057	263588
M159T48	[M-H]-	Succinic acid n,n-dimethylhydrazide	1.7776	1.42725	0.126714	159.055	47.79		C10996	Lipids and lipid-like molecules	Fatty Acyls	Fatty acids and conjugates	154076	247097	483411	173593	305466	324976	374788	400393	331642	514455	422560	470254	423293
M324T393	[M-H]-	N-glycolylneuraminic acid	2.06482	1.42934	0.022459	324.092	393.452	HMDB0000833	C03410	Organic oxygen compounds	Organooxygen compounds	Carbohydrates and carbohydrate conjugates	298664	167361	195107	313349	218728	336217	378770	277955	400638	311923	287147	288860	287153
M303T231	[2M-H]-	Oxypurinol	0.395586	1.43894	0.384214	303.038	230.556	HMDB0000786	C07599	Organoheterocyclic compounds	Imidazopyrimidines	Purines and purine derivatives	26542.7	35895.9	8885.44	12171.9	2418.13	23861.8	45204.5	23535.5	14631.2	16392.5	21815.8	23053.7	23077.6
M295T451	(M+NH4)+	Arg-Cys	0.874624	1.43976	0.435003	295.147	451.086						71087.5	40566.2	157950	23513.3	117846	215158	198616	62582.6	50895.6	64436.3	81055.6	83376.4	83423.3
M120T66	[M+H]+	L-.beta.-homoserine	0.540398	1.44005	0.310482	120.064	65.791			Organic acids and derivatives	Carboxylic acids and derivatives	Amino acids, peptides, and analogues	55042.6	6642.58	29715.2	54268	24464.4	44889.3	20394.7	43525.9	51980.9	84208.4	51461.2	52883.2	52923.2
M461T25	[M-H]-	Homoplantaginin	0.637936	1.44016	0.601721	461.128	25.312		C17762	Phenylpropanoids and polyketides	Flavonoids	Flavonoid glycosides	4777.15	7728.36	8631.42	99511.9	3160.88	48123.5	8616.8	47886.3	38553.9	35125.7	36220.6	37114.5	37113.7
M189T380	[M+H]+	N-alpha-acetyl-l-lysine	0.617191	1.44338	0.425688	189.121	380.106		C12989	Organic acids and derivatives	Carboxylic acids and derivatives	Amino acids, peptides, and analogues	5453.07	45218.9	17260.1	82657	14184.1	87721	38828.9	30514.8	41704.2	39060.7	42955.8	42954.1	44097.6
M198T457	[M+H]+	Creatinol o-phosphate	0.328092	1.44705	0.0472018	198.087	457.025			Organic acids and derivatives	Organic phosphoric acids and derivatives	Phosphate esters	9718.97	5973.22	10938.5	7106.49	3800.76	11356.5	13123	10349.6	9665.11	9825.28	10595	10628.7	9247.64
M255T49	[M+H]+	Daidzein	0.462265	1.44764	0.309665	255.064	48.989	HMDB0003312	C10208	Phenylpropanoids and polyketides	Isoflavonoids	Isoflav-2-enes	30104.5	6290.15	29407.6	13253.7	15030.3	22806.6	5816.82	38817.9	39365.4	29395.9	26330.9	28840.2	26395.3
M422T453	[M-H]-	Phenylethyl glucosinolate	0.284795	1.4495	0.0745504	422.059	452.752		C08417	Organic oxygen compounds	Organooxygen compounds	Carbohydrates and carbohydrate conjugates	2971.67	7030.83	3032.03	5704.32	6989.34	8617.29	6634.77	5575.4	7173.53	9292.01	6001.86	6506.17	6527.85
M405T435	[M+H]+	Glu-Glu-Lys	0.64927	1.46234	0.100852	405.195	434.543			Organic acids and derivatives	Carboxylic acids and derivatives	Amino acids, peptides, and analogues	40586.6	14063.3	37884.5	26644.5	22751.8	54381.4	27376.5	51687.6	34368.9	39736.5	36125.8	36935.2	36930.8
M227T329	(2M+K)+	Dimethyl sulfone	1.86033	1.46421	0.0397255	226.986	328.793	HMDB0004983	C11142	Organosulfur compounds	Sulfonyls	Sulfones	162197	236669	206887	360592	248455	317148	269339	349541	383050	459644	324783	320529	320515
M273T205	[M-H]-	Dimethyl-5-sulfoisophthalate	0.251842	1.46591	0.273021	273.006	204.61			Benzenoids	Benzene and substituted derivatives	Benzoic acids and derivatives	7260.47	1643.11	7862.43	2587.98	3273.53	8024.89	3107.39	8311.39	9569.14	4157.03	5949.28	5949.48	5811.45
M243T26	[M+H]+	Equol	0.328035	1.47335	0.406826	243.1	26.023	HMDB0130495	C14131	Phenylpropanoids and polyketides	Isoflavonoids	Isoflavans	7958.87	7016.42	11932.3	14320.7	16577.4	39759.7	7866.76	16360	6659.48	14522	14911.7	14369.5	14913
M195T509	(M-H)-	Galactonic acid	2.04233	1.47599	0.315444	195.05	509.37	HMDB0000565	C00880	Organic acids and derivatives	Hydroxy acids and derivatives	Medium-chain hydroxy acids and derivatives	77112.8	421791	336122	210632	371465	233895	803131	184897	471760	397981	326497	356731	329960
M231T421_2	(2M+H)+	L-Proline	0.617157	1.47705	0.608283	231.131	420.92	HMDB0000162	C00148	Organic acids and derivatives	Carboxylic acids and derivatives	"Amino acids, peptides, and analogues"	1101.4	47302.6	3431.87	7792.92	70281.8	5953.35	11540.7	95365.6	8656.55	70368.6	62271.4	22520.5	61753.8
M102T395	[M+H-C3H6]+	Stachydrine	1.0424	1.48078	0.248684	102.053	394.801	HMDB0004827	C10172	Organic acids and derivatives	Carboxylic acids and derivatives	Amino acids, peptides, and analogues	99254.6	31247	94827.8	72371.8	55822.6	133628	79387.2	61635.5	186243	62597.1	74987.3	75326.3	74987.2
M265T26	[M-H]-	Zinniol	3.73167	1.48176	0.0462319	265.147	25.722		C10840	Benzenoids	Benzene and substituted derivatives	Benzyl alcohols	655749	1.48823e+06	761940	969537	933199	1.26324e+06	1.27697e+06	1.61898e+06	1.1161e+06	1.84998e+06	1.32882e+06	1.37265e+06	1.37265e+06
M344T83	[M+NH4]+	Avocadyne acetate	0.86472	1.48362	0.174959	344.259	83.371	HMDB0031048		Lipids and lipid-like molecules	Fatty Acyls	Fatty alcohols	20451.6	31547	112014	47188.4	47507.3	83657.9	61720.7	89935.6	82453	66057.2	68832	71286.4	68827.2
M258T243	(M+H)+	3-methylcytidine	0.824013	1.4961	0.050712	258.107	243.028						24143.7	33790.3	27849.4	53106.9	44030.5	59505.7	59389.8	32829	67268.2	54675.6	46126.2	45988.7	48938.1
M410T371	[M-H]-	Rac-n,n-didesmethyl-o-desmethylvenlafaxine glucuronide	0.100071	1.49646	0.128777	410.202	370.709	HMDB0061172		Organic oxygen compounds	Organooxygen compounds	Carbohydrates and carbohydrate conjugates	548.941	544.723	840.717	693.048	558.059	884.584	512.874	644.088	1342.42	1382.99	694.391	694.171	710.556
M319T36	[M+H]+	12-oxo-5z,8z,10e,14z-eicosatetraenoic acid	0.826922	1.4997	0.198646	319.224	35.72	HMDB0013633	C14807	Lipids and lipid-like molecules	Fatty Acyls	Fatty acids and conjugates	37880.3	80426.7	81764.5	111305	34334.6	79637.1	130805	72849	66348.9	168824	89037.7	89028.6	86685.8
M351T447	[2M-H]-	Allantoic acid	0.29565	1.5001	0.26232	351.103	447.239	HMDB0001209	C00499	Organic acids and derivatives	Carboxylic acids and derivatives	Amino acids, peptides, and analogues	6361.16	3546.08	9920.93	3167.4	4967.44	15667.8	9125.85	6656.83	4367.11	6129.72	4700.16	4699.54	4543.3
M865T134	[M+Hac-H]-	Pc(16:1e/17-hdohe)	4.55957	1.50016	0.0185907	864.575	133.966			Lipids and lipid-like molecules	Glycerophospholipids	Glycerophosphocholines	462622	1.01214e+06	1.09979e+06	1.03216e+06	1.31271e+06	1.46052e+06	1.77842e+06	1.31701e+06	1.54834e+06	1.27566e+06	855648	896544	855931
M191T505	[M-H]-	Citrate	1.05883	1.50654	0.446147	191.019	504.978	HMDB0000094	C00158	Organic acids and derivatives	Carboxylic acids and derivatives	Tricarboxylic acids and derivatives	165371	418640	294282	39293.8	74970.3	406100	122696	135059	171823	659648	251188	262147	262186
M132T337_2	[M+H]+	Creatine	2.14374	1.50669	0.264437	132.075	337.448	HMDB0000064	C00300	Organic acids and derivatives	Carboxylic acids and derivatives	Amino acids, peptides, and analogues	379339	482749	453541	359017	486917	576277	1.33777e+06	434416	613143	295197	560126	547297	547154
M490T358	[M+H]+	Trp-Glu-Arg	0.343571	1.50789	0.21201	490.223	357.601			Organic acids and derivatives	Carboxylic acids and derivatives	Amino acids, peptides, and analogues	12419.5	1337.21	10215.4	2057.13	6340.13	11461.7	5610.13	10878.1	10434.9	10424.7	9797.97	9798.45	9972.4
M285T199	[M-H]-	Hexadecanedioic acid	0.630398	1.51434	0.153704	285.205	198.8	HMDB0000672	C19615	Lipids and lipid-like molecules	Fatty Acyls	Fatty acids and conjugates	12364	17133.1	10225.9	45694.3	16490.3	27059.6	33885.4	27737.2	30568.2	35072	31671.1	31755.4	34658.8
M230T387	[M+2H]2+	Arg-Gln-Arg	0.303779	1.52014	0.140701	230.148	387.117			Organic acids and derivatives	Carboxylic acids and derivatives	Amino acids, peptides, and analogues	3491.98	3146.53	4896.92	8200.46	6609.04	11359.1	6573.49	3635.6	10372.6	8107.05	7254.74	7391.12	7391.03
M249T273	[M-H]-	NCGC00169093-01	0.22426	1.52516	0.539967	249.126	273.498			Lipids and lipid-like molecules	Prenol lipids	Sesquiterpenoids	768.784	798.663	729.864	11812.8	730.731	7147.13	3530.22	1658.34	6551.25	3747.63	4379.93	4537.57	4379.69
M174T196	[M+H]+	Quinaldic acid	0.270858	1.52696	0.432061	174.053	195.949	HMDB0000842	C06325	Organoheterocyclic compounds	Quinolines and derivatives	Quinoline carboxylic acids	4137.53	5409.52	6508.74	10408.3	7475.1	7404.88	27031.2	5005.71	6968.43	5413.38	6007.85	6004.05	5617.73
M176T405	[M+H]+	L-citrulline	0.710317	1.53102	0.546155	176.101	405.051	HMDB0000904	C00327	Organic acids and derivatives	Carboxylic acids and derivatives	Amino acids, peptides, and analogues	68208.9	67479.5	231025	45447.9	30715.6	18514.3	361870	32109.5	64128.1	201432	205101	203307	89723
M156T197	[M-H]-	3-methylcrotonylglycine	0.518963	1.53139	0.165342	156.066	197.082	HMDB0000459		Organic acids and derivatives	Carboxylic acids and derivatives	Amino acids, peptides, and analogues	3569.96	11738.4	17052.1	29218.4	8957.67	30137.2	19584	16757.7	21110.9	20429.3	16940.1	16884.3	16943
M116T406	[M+H-NH3]+	D-ornithine	0.819631	1.53252	0.163001	116.069	406.429	HMDB0003374	C00515	Organic acids and derivatives	Carboxylic acids and derivatives	Amino acids, peptides, and analogues	47309.3	41192.5	37950.7	56397.4	34242.5	53863.3	118241	36016.9	76874.5	47702.9	53813.8	52774.5	53810.9
M109T34	[M+H-C7H14O]+	Patchouli alcohol	0.97015	1.53442	0.233861	109.099	33.789		C09705	Organic oxygen compounds	Organooxygen compounds	Alcohols and polyols	52093.6	77333.9	95730.3	179610	16464.8	184236	57460.8	164054	120076	120522	145272	157444	145597
M144T95	[M+H-CH4O]+	L-glutamic acid, dimethyl ester	0.804228	1.53586	0.334144	144.064	94.577			Organic acids and derivatives	Carboxylic acids and derivatives	Amino acids, peptides, and analogues	136836	32423.2	58198.3	73708	34133.3	38552.8	58074.5	132258	84132	201954	115423	114983	114995
M757T139_1	(M+Na)+	PC(16:0/16:0)	5.42784	1.53595	0.0677015	756.55	138.775	HMDB0000564/HMDB0007878/HMDB0007879/HMDB0007880/HMDB0007882/HMDB0007884/HMDB0007886/HMDB0007887/HMDB0007897/HMDB0007898/HMDB0007911/HMDB0007912/HMDB0007913/HMDB0007914/HMDB0007936/HMDB0007937/HMDB0007938/HMDB0007939/HMDB0007940/HMDB0007958/HMDB0007959/HMDB0007960/HMDB0007961/HMDB0007964/HMDB0007966/HMDB0007967/HMDB0007981/HMDB0007982/HMDB0007983/HMDB0007984/HMDB0007985/HMDB0008002/HMDB0008003/HMD…	C00157	Lipids and lipid-like molecules	Glycerophospholipids	Glycerophosphocholines	563317	1.85516e+06	1.927e+06	2.57825e+06	1.37057e+06	3.40762e+06	2.16828e+06	2.39974e+06	1.96602e+06	2.79794e+06	2.09733e+06	2.12183e+06	2.09713e+06
M178T187	[M-H-CH3]-	3-hydroxy-4-methoxycinnamic acid	0.48951	1.53622	0.290028	178.049	186.516	HMDB0000955	C10470	Phenylpropanoids and polyketides	Cinnamic acids and derivatives	Hydroxycinnamic acids and derivatives	15077.1	5875.9	17123.2	20839.2	18803	50638.9	23059.7	16098.1	16420.7	13175.2	19559.1	19547.9	19202.6
M428T511	[M+H]+	Arg-Pro-Arg	0.194532	1.54284	0.283545	428.283	510.58			Organic acids and derivatives	Carboxylic acids and derivatives	Amino acids, peptides, and analogues	1741.6	1755.18	7064.87	4163.11	774.749	8334.51	3171.66	4659.76	3689.01	4058.26	3805.95	3940.19	3936.19
M677T441	[M-H]-	2-(3,4-dihydroxyphenyl)ethyl (4s,5z,6s)-4-[2-[2-(3,4-dihydroxyphenyl)ethoxy]-2-oxoethyl]-5-(2-hydroxyethylidene)-6-[(2s,3r,4s,5s,6r)-3,4,5-trihydroxy-6-(hydroxymethyl)oxan-2-yl]oxy-4h-pyran-3-carboxylate	0.207595	1.54928	0.355492	677.193	441.115			Lipids and lipid-like molecules	Prenol lipids	Terpene glycosides	4804.72	1844.46	3894.83	2449.73	5667.98	4602.97	8246.8	12137	1606.98	2318.49	5715.52	6125.92	5756.92
M359T377	(2M-H)-	D-Allose	0.414278	1.55089	0.333398	359.123	376.529	HMDB0001151	C01487	Organic oxygen compounds	Organooxygen compounds	Carbohydrates and carbohydrate conjugates	12751.9	8879.84	16783.6	14316.4	7857.32	11237.8	7951.84	17857.4	13916.6	43003.1	11719.4	12705.8	11767.3
M442T166	[M+H]+	3-hydroxyoleylcarnitine	0.460483	1.55325	0.355186	442.349	166.181			Lipids and lipid-like molecules	Fatty Acyls	Fatty acid esters	40387	14530.2	7746.03	8483.59	3771.77	19397	41623.3	9890.45	26597.5	18858.8	23987.1	23982.9	24903.2
M748T60	[M-H]-	1-palmitoyl-2-oleoyl-phosphatidylglycerol	3.15875	1.55491	0.176319	747.516	60.1615			Lipids and lipid-like molecules	Glycerophospholipids	Glycerophosphoglycerols	123424	1.30556e+06	689109	384931	855639	1.03437e+06	969973	1.59312e+06	935253	689679	500147	474727	516360
M141T330	[M-H]-	Cis,cis-muconic acid	11.9784	1.56149	0.0539842	141.017	329.605	HMDB0006331	C02480	Lipids and lipid-like molecules	Fatty Acyls	Fatty acids and conjugates	3.55048e+06	6.67066e+06	5.00144e+06	9.68102e+06	6.2628e+06	8.59553e+06	7.04127e+06	8.96985e+06	1.00761e+07	1.39834e+07	8.29632e+06	8.29633e+06	8.30848e+06
M229T437	[M-H]-	D-ribose 1-phosphate	0.838953	1.56784	0.0760925	229.011	436.827	HMDB0001489	C00620	Organic oxygen compounds	Organooxygen compounds	Carbohydrates and carbohydrate conjugates	24789.7	22118.6	30746.4	58073.7	17277.1	49118.1	39739.7	36275.8	61581.8	53173.3	38208	38270.8	40295.8
M229T417	[M+H]+	Pro-hyp	0.72942	1.57111	0.0365145	229.116	417.069	HMDB0006695		Organic acids and derivatives	Carboxylic acids and derivatives	Amino acids, peptides, and analogues	22981.1	20838.3	22931.9	40167.5	20013	39712.9	56968	34280.3	35129.3	33333.7	37892.7	37988.7	41737.5
M424T164	[M+H]+	Linoleoylcarnitine	1.78997	1.57681	0.206184	424.339	164.204	HMDB0006469		Lipids and lipid-like molecules	Fatty Acyls	Fatty acid esters	83232.2	201354	186221	278043	127215	241504	490096	92817.9	329436	227529	225745	228860	228032
M428T34	[M+H]+	Stearoylcarnitine	0.875556	1.58247	0.125963	428.35	34.44	HMDB0000848		Lipids and lipid-like molecules	Fatty Acyls	Fatty acid esters	7042.47	50734.8	63530.7	48928.9	30136.3	48243.6	91642.9	38753.9	76275.6	62168.9	40872.3	25469.6	40396.7
M531T23	[M-H]-	9cl-pf3ons (9-chlorohexadecafluoro-3-oxanonane-1-sulfonate) (major component of f-53b)	0.35793	1.58251	0.267734	530.892	22.615			Organic acids and derivatives	Organic sulfonic acids and derivatives	Organosulfonic acids and derivatives	2093.75	4205.87	1955.77	15609.5	7686.4	12200.2	3527.25	9079.09	12238.4	12885.3	8861.61	8868.72	9322.57
M236T31	[M-H]-	3-(cyclohexylamino)-2-hydroxy-1-propanesulfonic acid	0.73774	1.58874	0.0422044	236.095	30.521			Organic nitrogen compounds	Organonitrogen compounds	Cyclohexylamines	20299.8	51810.9	27681.3	22692.5	19864.6	47945.4	42888.7	42167.6	57023.3	36130.3	42842.3	42845.7	44696.2
M348T430	[M+H]+	Adenosine 5'-monophosphate	1.40129	1.59031	0.0882524	348.067	429.628	HMDB0000045	C00020	Nucleosides, nucleotides, and analogues	Purine nucleotides	Purine ribonucleotides	61607.7	66119.5	155642	104812	65878.1	189459	144678	82567	190018	115375	111341	117787	117765
M393T225	[M+Na]+	6-ketoprostaglandin f1.alpha.	0.613892	1.59216	0.0299876	393.222	224.871	HMDB0002886	C05961	Lipids and lipid-like molecules	Fatty Acyls	Eicosanoids	17824	11072.7	24586.6	17801.7	10579.7	32579.9	22081.9	25050.1	31528.8	19100.8	21884.3	20757.4	20654.4
M193T362	[M-H]-	2-keto-l-gulonic acid	0.980144	1.59776	0.303353	193.034	361.557		C15673	Organic oxygen compounds	Organooxygen compounds	Carbohydrates and carbohydrate conjugates	11554.7	54916.1	32200.8	145748	12462.8	110962	47159.8	109013	81858.7	61444.4	73343.2	73465.2	78133.9
M229T52	(M+H)+	L-leucyl-L-proline	0.347076	1.59778	0.0897245	229.152	52.219						11842.6	9652.65	11944.9	4465.2	3076.15	14387.4	6263.58	14417.4	14820.2	15591	14292.2	12436.4	14256
M789T62	[M-H]-	Pe(18:2e/16,17-epdpe)	1.19489	1.60046	0.00495693	788.522	62.222			Lipids and lipid-like molecules	Glycerophospholipids	Glycerophosphoethanolamines	51312.1	82741.9	62706.8	44460.3	62611.1	117512	92434.4	107536	91162.8	77625.7	50847.4	51478.7	46139.6
M136T164	[M+H-C5H8O3]+	Deoxyadenosine	0.725457	1.60444	0.199462	136.06	164.031	HMDB0000101	C00559	Nucleosides, nucleotides, and analogues	Purine nucleosides	Purine 2'-deoxyribonucleosides	29028.4	26620	38910.5	20824.1	57623.1	63406.9	103713	31858.6	30137.4	48462.2	51585.1	51451.2	49954.4
M295T507	[M+Cl]-	Propanoic acid, 3-[[[2-[(aminoiminomethyl)amino]-4-thiazolyl]methyl]thio]-	0.223568	1.60744	0.392397	294.992	506.787			Organoheterocyclic compounds	Azoles	Thiazoles	4881.49	5457.5	6541.29	2607.63	5015.77	4477.47	3858.22	5008.36	5285.07	20758.9	5789.79	6592.44	5482.49
M511T25	[M-H]-	Pirinixic acid aminothiazole	0.775927	1.61144	0.360304	511.111	25.312						7333.44	10554.3	25473.9	98203.2	4410.76	60407.3	28642	49973.5	44538	51670.8	57841.9	57841.3	57297.3
M313T159	(M+H-H2O)+	1-Palmitoylglycerol	0.752251	1.61581	0.0295121	313.271	158.533						20346.7	17612.2	30566.2	39186.4	16250.7	30892.6	36080.1	48501.2	49472.6	35353.5	31301.2	33710.9	33692.4
M367T462	[2M+H]+	Phosphocholine	2.29797	1.61614	0.0496249	367.137	461.868	HMDB0001565	C00588	Organic nitrogen compounds	Organonitrogen compounds	Quaternary ammonium salts	298605	117365	206737	284166	164557	410393	344072	304520	469174	203419	274446	281127	281098
M474T408	(M+H)+	Folinic acid	0.315464	1.61677	0.0482504	474.169	407.549	HMDB0001562/HMDB0062757	C03479	Organoheterocyclic compounds	Pteridines and derivatives	Pterins and derivatives	6058.19	3606.31	6105.1	2314.33	4399.21	10669	6081.83	6382.02	7862.71	5354.43	3802.81	3950.4	3816.61
M589T450	[M+K]+	Convallatoxin	0.224419	1.61686	0.148854	589.253	449.759		C08858	Lipids and lipid-like molecules	Steroids and steroid derivatives	Steroid lactones	4100.25	1729.5	4238.12	1274.72	3058.57	4998.31	2321.07	3710.02	4299.81	7955.51	4875.98	4707.89	4687.66
M319T110	[M+H-2H2O]+	Prostaglandin e1	0.886394	1.61724	0.204731	319.224	109.572	HMDB0001442	C04741	Lipids and lipid-like molecules	Fatty Acyls	Eicosanoids	22514.5	98779.4	56403.5	48235.3	69040.2	39910.7	126412	40467.2	118387	151865	77204.8	77505.5	69055.9
M527T372	[M+Na]+	Gentianose	0.282242	1.61931	0.232406	527.138	371.981		C08239	Organic oxygen compounds	Organooxygen compounds	Carbohydrates and carbohydrate conjugates	7520.8	7030.77	1550.2	3171.31	11262.2	15386.2	15712.1	7491.63	4226.82	6629.38	8194.87	8224.3	8502.17
M260T280	[M+H]+	D-glucosamine 6-phosphate	0.687733	1.63274	0.0731753	260.072	279.897	HMDB0001254	C00352	Organic oxygen compounds	Organooxygen compounds	Carbohydrates and carbohydrate conjugates	8770.8	34931.3	9401.78	48647.9	26072.9	37608.9	40177.6	48582	40847.2	41489.2	44205.2	43834.5	43832.7
M154T281	(M+H)+	3-Hydroxyanthranilic acid	0.243988	1.63989	0.0757942	154.048	281.332	HMDB0001476	C00632	Benzenoids	Benzene and substituted derivatives	Benzoic acids and derivatives	1734.04	2434	1992.39	4716.26	1468.93	3432.89	4333.63	3335.25	5927.03	3216.62	3468.1	3561.37	3563.07
M219T312	(M+CH3CN+H)+	N-Formylmethionine	0.214279	1.64085	0.497139	219.083	311.675	HMDB0001015	C03145	Organic acids and derivatives	Carboxylic acids and derivatives	"Amino acids, peptides, and analogues"	2055.88	774.412	4732.52	7459.5	1332.56	1039.45	339.925	1958.62	13406.8	10091.1	1040.34	1040.2	1141.57
M213T412	[M+H]+	Pro-pro	1.76955	1.64204	0.299228	213.121	411.939			Organic acids and derivatives	Carboxylic acids and derivatives	Amino acids, peptides, and analogues	411249	46669.6	306252	121088	88681.1	312931	56082	393823	242833	593581	293833	278471	295439
M786T397	(M+H)+	Flavin adenine dinucleotide (FAD)	0.491549	1.6458	0.0161151	786.16	397.372	HMDB0001248	C00016	Organic oxygen compounds	Organooxygen compounds	Carbohydrates and carbohydrate conjugates	7887.59	10336.1	8592.54	12611.3	10063	21346.8	12321.1	13137	20626.4	14020.2	11892.3	12330	11902.6
M157T180_2	[M-H]-	L-dihydroorotate	5.23445	1.64801	0.18795	157.036	180.041	HMDB0003349	C00337	Organic acids and derivatives	Carboxylic acids and derivatives	Amino acids, peptides, and analogues	216300	1.86059e+06	555456	2.88245e+06	385786	2.31146e+06	1.69339e+06	1.7318e+06	2.2001e+06	1.78748e+06	1.66434e+06	1.67334e+06	1.68459e+06
M251T126	[M+H-2H2O]+	Orcinol .beta.-d-glucoside	0.676667	1.65258	0.0574536	251.076	125.751			Organic oxygen compounds	Organooxygen compounds	Carbohydrates and carbohydrate conjugates	17741.4	7421.5	26266.3	26973.2	18861.8	33963.3	26645.6	17851.5	39534.7	42741.6	35434.5	34148.3	34168.2
M707T142	[M+H]+	1,2-dipentadecanoyl-sn-glycero-3-phosphocholine	1.60732	1.66203	0.0639952	706.534	142.197	HMDB0007934		Lipids and lipid-like molecules	Glycerophospholipids	Glycerophosphocholines	12949.9	201883	156910	65643	151795	172122	162316	221222	205588	217990	118800	119780	118800
M181T186	[M-H]-	Hydroxyphenyllactic acid	0.619208	1.66705	0.340486	181.049	185.822	HMDB0000755	C03672	Phenylpropanoids and polyketides	Phenylpropanoic acids		18381.2	14211.7	41372.8	48377.3	5984.13	100848	20352.1	25179.3	30186.1	37362.6	38722.1	39247.3	39230.9
M443T31	[M+H]+	Betulin	0.952274	1.67169	0.528781	443.384	31.1865		C08618	Lipids and lipid-like molecules	Prenol lipids	Triterpenoids	23981.1	299715	37811.9	3644.13	14562.7	283747	18026.5	25424.3	88064.7	219505	108916	108899	111116
M168T286	[M+H-C2HO2N]+	Nitrofurantoin	0.455393	1.68433	0.062061	168.042	286.025		C07268	Organoheterocyclic compounds	Azolidines	Imidazolidines	7127.49	8290.35	8465.67	10841.2	7629.09	12101.5	23070.1	9075.7	17060.2	10030.2	12931.2	12973.5	13758.2
M496T37	[M-2H]2-	Microcystin lr	0.988029	1.69002	0.161843	496.272	37.321		C05371	Organic acids and derivatives	Peptidomimetics	Hybrid peptides	67718.3	19429.1	51164.3	28240.3	75276.5	89900.1	43391.1	50663.9	75969.4	148771	72821	72646	77420.5
M155T44	[M+H-H2O]+	4-hydroperoxy-2-nonenal	1.36064	1.69108	0.061018	155.105	43.923	HMDB0060287		Organic oxygen compounds	Organooxygen compounds	Carbonyl compounds	82846.9	42247.8	58363.9	148989	56855.7	194873	119969	116341	115586	111573	101818	101838	104144
M227T49	(M-H)-	Myristic acid	5.46806	1.69319	0.026924	227.2	49.064	HMDB0000806	C06424	Lipids and lipid-like molecules	Fatty Acyls	Fatty acids and conjugates	1.07841e+06	1.78787e+06	1.03014e+06	1.42146e+06	1.27971e+06	1.65461e+06	1.43334e+06	3.05866e+06	2.74064e+06	2.28371e+06	2.09715e+06	2.09554e+06	1.97742e+06
M259T65	[M-H]-	Beta-D-Fructose 6-phosphate	0.452359	1.69544	0.213555	259.011	64.728	HMDB0003971	C05345	Organic oxygen compounds	Organooxygen compounds	Carbohydrates and carbohydrate conjugates	15273.3	2604.61	15795.6	1473.59	12576.3	16351.1	14848.3	13289.1	29825.3	6598.46	15176.3	15471.9	15164.5
M245T419	[M+H]+	Pyroglu-Asp	0.385602	1.70546	0.593668	245.076	418.892			Organic acids and derivatives	Carboxylic acids and derivatives	Amino acids, peptides, and analogues	26033.9	4574.18	24869.9	9445.75	10119.4	6469.28	99615.6	11153.2	3247.56	7497.24	11435.9	12911.1	12895.2
M158T192	[M-H]-	Isovalerylglycine	1.66134	1.71036	0.0888374	158.081	191.677	HMDB0000678		Organic acids and derivatives	Carboxylic acids and derivatives	Amino acids, peptides, and analogues	31073.4	87014.9	93016.8	219993	75117.6	223429	109225	164427	202646	166087	142327	146601	146595
M173T318_1	[M-H]-	N-acetylasparagine	0.478262	1.71063	0.0365007	173.055	317.665	HMDB0006028		Organic acids and derivatives	Carboxylic acids and derivatives	Amino acids, peptides, and analogues	9608.79	9153.35	10525.4	8143.35	8598.56	25264.2	12528.9	16464.2	10414.2	14067.8	10662.1	10586.6	10662.6
M213T118	[M+H-C3H6O2]+	16.alpha.-hydroxyestrone	0.694289	1.71653	0.0584517	213.147	118.103	HMDB0000335	C05300	Lipids and lipid-like molecules	Steroids and steroid derivatives	Estrane steroids	4373.29	31414.2	21300.2	35717	12514.9	34038.5	28584.8	29195.4	41858.6	47107	30107.7	32032.9	30207.1
M322T455	[M-H]-	Cmp	0.76056	1.72121	0.290062	322.043	454.708	HMDB0000095	C00055	Nucleosides, nucleotides, and analogues	Pyrimidine nucleotides	Pyrimidine ribonucleotides	28455.1	22009.3	60711.8	22622.7	20653.2	125690	37129.3	32271.8	35884.7	34869.1	34503	34527.8	33642.7
M219T336	[M-H]-	Ser-Asp	0.585554	1.73857	0.129761	219.041	336.448			Organic acids and derivatives	Carboxylic acids and derivatives	Amino acids, peptides, and analogues	7919.72	10476.4	22688.2	23240.2	11358.3	49095.6	21314.3	18706.8	18755.3	23707.8	22416.2	23016	22991.2
M323T342	(M+Na-2H)-	Hesperetin	0.266237	1.73892	0.246222	323.06	341.779						2271.84	2333.74	3004.59	4432.92	3967.03	4306.57	9376.04	2684.93	10389.4	1083.27	2026.66	2178.73	3939.11
M293T450	[M-H]-	(1e,4e)-1,5-bis(4-methoxyphenyl)penta-1,4-dien-3-one	0.440373	1.74181	0.278836	293.134	450.24			Benzenoids	Phenol ethers	Anisoles	4899.76	1852.82	19705.1	1366.83	14034.9	25934.3	21117.6	12102.9	4534.56	9221.65	6615.98	5682.9	5636.33
M558T180	[M+Cl]-	1-stearoyl-2-hydroxy-sn-glycero-3-phosphocholine	5.21337	1.74448	0.0322366	558.33	180.054	HMDB0010384	C04230	Lipids and lipid-like molecules	Glycerophospholipids	Glycerophosphocholines	805670	748162	455848	1.54593e+06	811991	1.16682e+06	1.10557e+06	1.51756e+06	1.86594e+06	1.96333e+06	1.02962e+06	1.07699e+06	1.02966e+06
M517T467	[M-H]-	[6-[3,4-dihydroxy-2,5-bis(hydroxymethyl)oxolan-2-yl]oxy-3,4,5-trihydroxyoxan-2-yl]methyl (e)-3-(4-hydroxy-3-methoxyphenyl)prop-2-enoate	0.272505	1.74529	0.0626633	517.139	466.52	HMDB0125608		Phenylpropanoids and polyketides	Cinnamic acids and derivatives	Hydroxycinnamic acids and derivatives	1876.4	2233.21	1605.75	5844.79	2323.67	6256.54	4582.92	5363.24	2889.16	5139.43	3958.89	3958.83	3973.14
M351T112	[M+H-H2O]+	6-ketoprostaglandin e1	0.711408	1.75227	0.0483953	351.214	112.299	HMDB0004241	C05962	Lipids and lipid-like molecules	Fatty Acyls	Eicosanoids	17531.1	19426.1	18697.1	31912.6	9269	29676.8	27919.2	22828.5	52194.8	37063.1	26354.7	28438.5	28620.9
M730T169	[M+H]+	N-oleoyl-d-erythro-sphingosylphosphorylcholine	0.505004	1.75279	0.0999792	729.585	168.693	HMDB0012101		Lipids and lipid-like molecules	Sphingolipids	Phosphosphingolipids	20290.4	40895.8	10883.7	11391.6	12123.7	24219.2	40237.4	22499.1	30272.9	50312.2	17292.4	16657.4	16668.7
M301T50	(M+H)+	4-Oxoretinol	0.930683	1.76065	0.19032	301.214	50.413	HMDB0012329	C16683	Lipids and lipid-like molecules	Prenol lipids	Retinoids	34796.1	54389.8	32413.5	63972.7	27400.3	37968.5	152558	36584.4	88011.7	59845.9	65732.7	67226.3	65739
M499T23	[M-H]-	D-myo-inositol-3,4,5,6-tetraphosphate	1.53472	1.76334	0.282298	498.928	23.1	HMDB0003848	C04520	Organic oxygen compounds	Organooxygen compounds	Alcohols and polyols	23335.4	78637.4	24865.2	316268	87573.9	349925	90749.1	148721	138379	207997	151846	152408	152409
M793T129	[M+H]+	1-o-hexadecyl-2-o-(4z,7z,10z,13z,16z,19z-docosahexaenoyl)-sn-glyceryl-3-phosphorylcholine	1.1827	1.76429	0.0143628	792.583	128.635	HMDB0013409		Lipids and lipid-like molecules	Glycerophospholipids	Glycerophosphocholines	36080.8	15999.9	57295.1	36993.3	66082.9	70910.1	85289.1	80813.6	54836.3	82978	63465.3	62940.1	69979.7
M361T169	[M-H]-	Humulone	0.809864	1.7668	0.147621	361.2	168.555		C10695	Organic oxygen compounds	Organooxygen compounds	Carbonyl compounds	13845.2	14681.8	15124.1	59966.5	30267.2	56364.5	48173.3	30470	24998.1	76542.3	32240.6	35236.5	32196.7
M263T196	[M+H]+	.alpha.-L-Glu-L-Asp	0.993652	1.76829	0.134815	263.094	195.732	HMDB0028815		Organic acids and derivatives	Peptidomimetics	Hybrid peptides	7136.47	18908.3	56898.3	76005.1	14784.7	90651.3	68995.7	40812.4	59740.4	47010.5	65672.7	71189.4	65748.1
M205T465	[M-H]-	Homocitrate	0.562378	1.76903	0.00982483	205.034	464.847	HMDB0003518	C01251	Organic acids and derivatives	Carboxylic acids and derivatives	Tricarboxylic acids and derivatives	9741.65	11907	13200.9	13981.5	6816.9	17613.2	26993.8	22310.1	15379.9	16145.9	16970.7	16619.5	16497.4
M351T410_1	[2M-H]-	Vitamin c	1.3733	1.77539	0.00824425	351.055	409.687	HMDB0000044	C00072	Organoheterocyclic compounds	Dihydrofurans	Furanones	17184.3	55629.8	57078.8	88890.5	60789.4	111183	87468.9	102674	107045	87981.7	76547.4	78244.4	76565.5
M606T432	(M-H)-	UDP-N-acetylglucosamine	0.428	1.78236	0.140313	606.072	432.27	HMDB0000290	C00043	Nucleosides, nucleotides, and analogues	Pyrimidine nucleotides	Pyrimidine nucleotide sugars	5658.72	3154.33	19651.4	511.264	8010.88	13962.6	16131.1	10087.2	15318.9	10423.7	10014.6	10022.1	11057.5
M159T181	[M+H]+	Allantoin	0.994991	1.79072	0.168575	159.049	180.578	HMDB0000462	C01551	Organoheterocyclic compounds	Azoles	Imidazoles	4733.29	63170.5	14619.1	120527	11083.7	88475.1	64616.1	73154.6	79117.5	78090.3	63716.9	65571.4	63733.1
M730T480	[M+Na]+	Lnt	0.375197	1.81529	0.100379	730.232	479.911	HMDB0006566		Organic oxygen compounds	Organooxygen compounds	Carbohydrates and carbohydrate conjugates	2453.03	8442.44	6122.1	8393.58	3938.75	5834.85	19067.3	7676.84	11159	9540.6	8623.69	8708.43	8803.93
M426T162	[M+H]+	Oleoyl-l-carnitine	2.34538	1.82287	0.100329	426.354	162.383	HMDB0005065		Lipids and lipid-like molecules	Fatty Acyls	Fatty acid esters	148915	377481	216696	283860	130882	375311	728799	169084	485700	351687	312577	320929	312552
M457T32_2	[M+H]+	Betulinic acid	0.714948	1.84177	0.42119	457.366	31.898	HMDB0030094	C08619	Lipids and lipid-like molecules	Prenol lipids	Triterpenoids	17944	127308	12553.9	13426.3	10113.8	144738	17551.8	14027	34290.7	123390	58110.4	60104.9	60086.6
M760T139	[M-H]-	2-oleoyl-1-palmitoyl-sn-glycero-3-phosphoserine	1.72743	1.84328	0.0546101	760.491	138.791	HMDB0012357		Lipids and lipid-like molecules	Glycerophospholipids	Glycerophosphoserines	37884.9	191623	70151.4	166972	94525.2	270908	157351	290645	150991	164475	85489.8	85548	83093.6
M290T238	[M+H]+	3-methylglutarylcarnitine	0.337022	1.85316	0.48975	290.157	238.11	HMDB0000552		Lipids and lipid-like molecules	Fatty Acyls	Fatty acid esters	20811.4	986.228	2641.36	519.519	7362.56	7910.62	38143.2	5127.71	2126.55	6587.91	8730.35	8631.69	8729.7
M813T188	[M+H]+	1-stearoyl-2-arachidonoyl-sn-glycero-3-phosphoserine	0.72081	1.86137	0.182564	812.538	187.604	HMDB0012383		Lipids and lipid-like molecules	Glycerophospholipids	Glycerophosphoserines	21403	92744.5	17956.8	26142.3	11670.1	48828.9	113168	41764.4	69661.1	42855.6	41557.3	38847.1	38843.1
M733T141	[M+H]+	1-oleoyl-2-myristoyl-sn-glycero-3-phosphocholine	5.16503	1.86629	0.0507132	732.55	140.804	HMDB0008097		Lipids and lipid-like molecules	Glycerophospholipids	Glycerophosphocholines	485701	1.64395e+06	1.19455e+06	1.1864e+06	867352	2.21777e+06	1.41069e+06	3.29605e+06	1.75904e+06	1.35331e+06	1.29959e+06	1.29975e+06	1.28183e+06
M195T367	[M+OH]-	L-gulono-1,4-lactone	6.82266	1.87021	0.136027	195.051	367.413	HMDB0003466	C01040	Organoheterocyclic compounds	Lactones	Gamma butyrolactones	2.35844e+06	809150	2.35974e+06	726372	2.31575e+06	6.35165e+06	2.47926e+06	2.2808e+06	1.82237e+06	3.09254e+06	2.35634e+06	2.56762e+06	2.37444e+06
M193T386	[M-H]-	2-keto-d-gluconic acid	2.07694	1.87365	0.0359886	193.035	385.586		C06473				58454.1	205185	119740	181031	139436	304544	347173	340494	168870	157682	220174	210207	209635
M484T495	[M+NH4]+	Androstan-3-ol-17-one 3-glucuronide	0.565243	1.87633	0.0117755	484.273	495.386	HMDB0004484	C11136	Lipids and lipid-like molecules	Steroids and steroid derivatives	Steroidal glycosides	5720.13	16232.9	4516	15117.7	9792.79	19555.6	24315.3	15587.4	18965.6	17980.9	16970.2	16689.9	16687
M583T243_2	[M-H-CO2]-	Gambogic acid	0.197013	1.89291	0.0905544	583.322	243.131		C10062	Organoheterocyclic compounds	Benzopyrans	1-benzopyrans	249.62	1047.76	1611.68	2597.21	514.756	2838.16	1016.49	2220.3	2147.94	3174.34	1429.24	1425.5	1522.63
M745T365	[M+Na]+	Prosapogenin a	0.355929	1.89942	0.123684	745.415	364.594			Lipids and lipid-like molecules	Steroids and steroid derivatives	Steroidal glycosides	6307.12	3054.5	6946.01	364.465	4889.96	15455.2	7756.34	6288.38	7233.5	4221.94	6584.19	6419.55	6419.71
M393T204	[M+H]+	Dfplnnh	0.884524	1.90581	0.0427712	393.222	204.483	HMDB0015364	C15643	Lipids and lipid-like molecules	Steroids and steroid derivatives	Hydroxysteroids	8039.12	24561	54418.7	15907.2	13768	45780.7	48718	44522.5	50643.1	32732.1	46360.6	46115.9	39731.6
M102T315	(M+H)+	Betaine aldehyde	2.31748	1.90593	0.282629	102.09	315.396	HMDB0001252	C00576	Organic nitrogen compounds	Organonitrogen compounds	Quaternary ammonium salts	21328.2	136746	18267.7	569349	43308.4	237312	297088	134890	536288	298200	205691	177881	204593
M146T365_2	[M]+	Acetylcholine	3.26572	1.91541	0.0595275	146.116	365.127	HMDB0000895	C01996	Organic nitrogen compounds	Organonitrogen compounds	Quaternary ammonium salts	249979	188986	611877	235306	236352	458405	836026	481389	807181	333205	461304	461299	465733
M188T225	[M+H]+	Molinate	0.398874	1.91542	0.00255928	188.126	224.544		C11086				5347.99	7178.39	5176.87	2489.12	3935.86	8546.22	7039.9	9907.62	10854.4	9867.67	6738.95	6695.09	6609.04
M344T79	[M+H]+	Dibucaine	1.56362	1.9228	0.0624835	344.225	79.148	HMDB0014668	C07879	Organoheterocyclic compounds	Quinolines and derivatives	Quinolones and derivatives	31743.3	79440.2	35195.9	176401	36441	153707	120306	101270	179007	136423	105775	105892	102372
M464T246	[M-H]-	Glycocholic acid	0.577433	1.92411	0.0570412	464.299	245.868	HMDB0000138	C01921	Lipids and lipid-like molecules	Steroids and steroid derivatives	Bile acids, alcohols and derivatives	11565	7360.72	7060.01	12274.3	10915.2	17356.6	10643.8	15811.8	16855.1	33951.3	16108	15498.2	15504.8
M731T141	[M+H]+	1,2-dipalmitoleoyl-sn-glycero-3-phosphocholine	3.27928	1.92543	0.00302631	730.534	140.775	HMDB0008002		Lipids and lipid-like molecules	Glycerophospholipids	Glycerophosphocholines	86373.6	318908	330458	242349	328125	548271	541046	581711	430869	413128	342731	353470	342587
M445T443	[M-H]-	Cdp-ethanolamine	0.262684	1.92942	0.10335	445.051	443.351	HMDB0001564	C00570	Nucleosides, nucleotides, and analogues	Pyrimidine nucleotides	Pyrimidine ribonucleotides	452.8	2932.79	1563.17	2166.33	4889.49	7565.86	2025.42	3526.35	5894.03	4150.23	3284.45	3302.01	3301.83
M317T32_1	[M+H]+	Pregnenolone	1.50587	1.93447	0.250455	317.245	31.827	HMDB0000253	C01953	Lipids and lipid-like molecules	Steroids and steroid derivatives	Pregnane steroids	116061	288205	94956.1	61010.1	126089	133769	639069	124215	242475	188137	194789	197732	197759
M266T228	[M-H]-	S-(2,3,4-trihydroxybutyl)mercapturic acid	0.398314	1.93795	0.135059	266.088	228.075			Organic acids and derivatives	Carboxylic acids and derivatives	Amino acids, peptides, and analogues	2601.76	4715.27	3850.82	9965.64	2683.88	7764.5	3821.57	8028.51	8682.51	17859.9	6255.2	6359.46	6359.63
M377T461	[M-2H]2-	Diadenosine triphosphate	0.232237	1.94772	0.0126315	377.01	460.937		C06197				955.709	2147.56	1588.39	452.151	2134.2	2874.73	3405.27	1829.77	3244.9	2820.9	3091.83	2427.82	2414.69
M565T447	(M-H)-	Uridine diphosphate glucose(UDP-D-Glucose)	0.316054	1.94936	0.04188	565.045	446.519	HMDB0000286/HMDB0060079	C00029	Nucleosides, nucleotides, and analogues	Pyrimidine nucleotides	Pyrimidine nucleotide sugars	3193.17	1959.08	2627.4	2493.27	3827.11	5362.28	9042.09	3486.91	6353.5	3241.3	3892.35	3894.52	3736.18
M187T395	(M-H)-	alpha-N-Acetyl-L-glutamine	0.216269	1.9494	0.0139475	187.071	395.185						1497.94	697.983	1295.38	1374.85	1478.46	3373.84	3084.22	2063.14	1391.74	2455.24	1867.57	1826.49	1866.56
M142T456	(M+K)+	gamma-Aminobutryic acid	0.739358	1.95014	0.111245	142.024	455.666						16026.6	17391.6	19777.4	22377.9	12435.8	23729	67471.2	22300.9	40861.5	17267.8	28695.1	29518.7	28689.1
M444T429	[M+OH]-	Adenosine 5'-phosphosulfate	0.336325	1.96564	0.0185049	444.021	429.15	HMDB0001003	C00224	Nucleosides, nucleotides, and analogues	Purine nucleotides	Purine ribonucleotides	1452.59	2947.16	4350.08	3892.79	1979.48	7009.78	6210.25	3319.61	7580.94	4621.21	4588.68	4588.64	4618.38
M487T274	[M+FA-H]-	Cinobufagin	0.32951	1.96733	0.28659	487.235	273.506		C16931	Lipids and lipid-like molecules	Steroids and steroid derivatives	Steroid lactones	8026.38	2020.68	6532.38	4250.55	3466.84	13322.4	3641.81	3261.51	4008.77	23565.5	8692.2	8303.97	8305.22
M271T210	[M-H]-	Angolensin (r)	0.341091	1.98075	0.00438357	271.108	210.181						2427.12	2867.05	1740.7	4522.66	3016.15	6788.91	5195.57	7150.48	4004.86	5727.05	6068.37	5049.41	6112.01
M183T149	[M+H]+	L-iditol	0.658794	1.98933	0.0906537	183.111	149.044	HMDB0011632	C01507	Organic oxygen compounds	Organooxygen compounds	Carbohydrates and carbohydrate conjugates	24176.8	50260.1	5675.39	18071.1	11245.3	36658.5	66671.7	20616.7	36777.1	56965.3	20465.5	21492.5	20505.3
M140T454	[M-H]-	O-phosphoethanolamine	1.07234	2.01163	0.0929959	140.011	453.677	HMDB0000224	C00346	Organic acids and derivatives	Organic phosphoric acids and derivatives	Phosphate esters	36168.6	33913.5	41893.2	41346.8	21890.4	54808	134324	40884.4	86540.7	35905.3	48106.3	48945.9	48959.7
M273T213	[M+H]+	(3s)-vestitol	0.592983	2.01727	0.0204154	273.121	212.667	HMDB0133781		Phenylpropanoids and polyketides	Isoflavonoids	O-methylated isoflavonoids	6584.17	7689.12	11869.5	11928.5	9694.85	20700.3	16049.9	25363.6	8602.58	25640.8	22284.6	22202.5	22275.9
M102T273	[M+H-CH2O2]+	4-hydroxy-l-isoleucine	5.50579	2.0218	0.167951	102.09	272.596			Organic acids and derivatives	Carboxylic acids and derivatives	Amino acids, peptides, and analogues	34401.4	1.17156e+06	81840.6	2.43767e+06	337167	2.01629e+06	1.7665e+06	781340	2.49522e+06	1.15451e+06	1.45898e+06	1.45882e+06	1.47741e+06
M625T386	[M+H]+	Dauricine	0.305793	2.04374	0.0278022	625.327	386.255		C09419	Organoheterocyclic compounds	Isoquinolines and derivatives	Benzylisoquinolines	2426.1	2589.07	4264.8	2382.72	992.212	6179.83	2619.96	3915.3	7259.91	5888.34	3541.61	3720.11	3537.58
M193T437	(M-H)-	D-Glucuronate	0.387515	2.04399	0.304374	193.035	436.508	HMDB0000127	C00191	Organic oxygen compounds	Organooxygen compounds	Carbohydrates and carbohydrate conjugates	3108.68	12747.8	4653.42	17267.7	4501.22	10087.5	6724.03	47293.2	11580.5	10732.4	7350.28	7523.81	7350.43
M371T482	[2M-H]-	3-phosphoglyceric acid	0.295711	2.06201	0.0983319	370.974	482.279			Organic oxygen compounds	Organooxygen compounds	Carbohydrates and carbohydrate conjugates	723.554	4502.62	2028.84	3184.91	1452.84	5054.82	9075.49	2433.55	5065.61	2893.54	3645.19	3588.31	3588.41
M762T170	[M+CH3COOH-H]-	Sm d34:1	2.16816	2.06328	0.0304517	761.58	170.492			Lipids and lipid-like molecules	Sphingolipids	Phosphosphingolipids	54255.4	278026	143668	48768.6	145820	186296	372514	206244	306109	312347	109915	109918	111501
M372T169	[M+H]+	Myristoyl-l-carnitine	0.68467	2.07053	0.0871114	372.309	168.702	HMDB0005066		Lipids and lipid-like molecules	Fatty Acyls	Fatty acid esters	5989.79	29274.7	16675.1	7634.65	14612.6	24445.5	52055.2	12859.7	41306.7	22938.6	20509.6	20317.6	23086.7
M385T457	[M-H-H2O]-	Uridine 5'-diphosphate	0.24695	2.07841	0.0462673	384.982	456.988	HMDB0000295	C00015	Nucleosides, nucleotides, and analogues	Pyrimidine nucleotides	Pyrimidine ribonucleotides	793.114	2172.76	1935.19	2026.76	1264.23	3611.52	2303.62	2315.53	6049.84	2745.9	2098.58	2097.59	1998.83
M244T232	[M+H]+	Cytidine	0.641606	2.08	0.00946228	244.091	232.093	HMDB0000089	C00475	Nucleosides, nucleotides, and analogues	Pyrimidine nucleosides		3323.85	10206.3	11500	14525.2	5566.22	21964.6	18963.8	11068.6	19523.9	22331.9	14842.9	14833.7	14272.1
M704T171	[M+H]+	Palmitoyl sphingomyelin	5.93699	2.08174	0.0855849	703.571	170.613	HMDB0061712		Lipids and lipid-like molecules	Sphingolipids	Phosphosphingolipids	68870.2	2.82958e+06	1.30971e+06	369173	1.26075e+06	1.77654e+06	3.89353e+06	1.41588e+06	2.38171e+06	2.68571e+06	917879	902918	917845
M114T255	(M+H-H2O)+	Hydroxyproline	0.828404	2.08629	0.225286	114.053	254.989	HMDB0000725/HMDB0036576	C01157	Organic acids and derivatives	Carboxylic acids and derivatives	"Amino acids, peptides, and analogues"	743.659	23415.2	6366.83	46800.2	8460.36	36115.3	68666.3	8530.12	52869.3	12793.5	26813.7	28442.5	28438.3
M172T43	[M+H]+	Gabapentin	2.15074	2.09065	0.00100583	172.132	43.328	HMDB0005015	C07018	Organic acids and derivatives	Carboxylic acids and derivatives	Amino acids, peptides, and analogues	93619.9	52158.8	90810	87762.4	107990	195199	235344	162987	170769	139574	146909	145192	143923
M112T243	[M+H]+	Cytosine	0.815514	2.09595	0.0140756	112.049	243.119	HMDB0000630	C00380	Organoheterocyclic compounds	Diazines	Pyrimidines and pyrimidine derivatives	5451.97	12107.3	18675.7	21490.1	10832.9	36784.2	31309	14156.6	32420	29024.4	20768.3	20800.6	20517.7
M207T225	[M+H]+	Ser-Thr	0.251906	2.10435	0.189764	207.111	225.25			Organic acids and derivatives	Carboxylic acids and derivatives	Amino acids, peptides, and analogues	2688.84	2678.3	1365.03	2316.18	2938.3	11273.7	6660.85	4155.98	1149.77	1983.89	2964.6	2825.09	2824.29
M487T438	(M-H)-	Cytidine 5'-diphosphocholine (CDP-choline)	0.317432	2.10607	0.123853	487.098	437.859	HMDB0001413	C00307	Nucleosides, nucleotides, and analogues	Pyrimidine nucleotides	Pyrimidine ribonucleotides	1838.3	1259.98	7187.15	772.325	3826.08	11607.7	3290.4	4630.66	7562.21	4255.47	4716.22	4760.82	4717.08
M230T317	[M+H]+	Ergothioneine	1.54208	2.10713	0.0518558	230.094	316.693	HMDB0003045	C05570	Organic acids and derivatives	Carboxylic acids and derivatives	Amino acids, peptides, and analogues	20454.7	115604	44904.4	14200.7	114107	176785	169710	94947.3	74484	135748	74131.1	74156.2	72069.9
M298T315	(M+CH3CN+Na)+	Ile-Cys	0.250528	2.10891	0.0113208	298.124	314.905						2396.12	560.44	371.652	1209.81	2395.33	3439.85	2435.63	2910.86	2661.34	3174.16	1958.13	1656.49	2558.19
M213T392	(M+K)+	L-Arginine	0.298522	2.11097	0.325293	213.074	391.61	HMDB0000517	C00062	Organic acids and derivatives	Carboxylic acids and derivatives	"Amino acids, peptides, and analogues"	3034.68	2494.02	2799.9	2716.56	4972.7	1778.5	18753.3	1186.03	9645.63	2449.69	5501.87	5453.22	5453.16
M514T196	[M-H]-	Taurocholate	18.8937	2.11402	0.00626116	514.284	195.549	HMDB0000036	C05122	Lipids and lipid-like molecules	Steroids and steroid derivatives	Bile acids, alcohols and derivatives	6.97649e+06	4.743e+06	1.18567e+07	4.29294e+06	1.20007e+07	1.53338e+07	1.6458e+07	1.42027e+07	1.46421e+07	2.36489e+07	1.23544e+07	1.23545e+07	1.2219e+07
M271T313	[M-H-H2O]-	.gamma.-glutamyl-(s)-allyl-l-cysteine	0.297253	2.11877	0.000143016	271.066	313.433			Organic acids and derivatives	Carboxylic acids and derivatives	Amino acids, peptides, and analogues	1160.01	1349.82	2242.67	2020.46	1918.49	3279.84	3832.37	3325.15	4377.17	3600.65	3686.75	3700.25	3690.54
M271T26	[M+H]+	Genistein	0.228717	2.11988	0.0105097	271.058	25.917	HMDB0003217	C06563	Phenylpropanoids and polyketides	Isoflavonoids	Isoflav-2-enes	1014.13	1511.53	1343.31	1115.72	1279.43	2641.81	1181.63	2900.59	3730.03	2825.12	1838.2	1837.4	1975.95
M416T188	[M+H]+	3-hydroxyhexadecanoylcarnitine	0.720653	2.12738	0.139272	416.333	188.19			Lipids and lipid-like molecules	Fatty Acyls	Fatty acid esters	26688.2	25141.4	19064.7	10989.2	11199.4	29028.1	85792	11928.5	34069.1	37204.9	24778	27179.9	27358
M579T479	[M-H]-	Uridine 5'-diphosphoglucuronic acid (UDP-D-glucuronate)	0.172175	2.15654	0.0348961	579.023	479.096			Nucleosides, nucleotides, and analogues	Pyrimidine nucleotides	Pyrimidine nucleotide sugars	475.694	613.922	631.893	845.701	775.745	2116.39	2217.22	937.999	1059.86	877.763	991.551	991.717	1048.47
M776T35	[M-H]-	1-stearoyl-2-oleoyl-sn-glycero-3-phospho-(1'-sn-glycerol)	2.1065	2.16459	0.143965	775.536	34.64			Lipids and lipid-like molecules	Glycerophospholipids	Glycerophosphoglycerols	105616	144742	104957	73402.2	167148	206724	585688	162742	221592	113056	120587	120491	134399
M535T436_1	[M-H]-	Udp-xylose	0.254159	2.18362	0.0219071	535.035	435.691		C00190	Nucleosides, nucleotides, and analogues	Pyrimidine nucleotides	Pyrimidine ribonucleotides	568.998	961.801	1042.79	2712.64	1717.38	4561.07	1998.9	3162.52	3262.31	2308.39	2254.37	2334.55	2332.69
M271T61	[M-H]-	16-hydroxyhexadecanoic acid	3.20172	2.18607	0.0166659	271.226	61.358	HMDB0006294	C18218	Lipids and lipid-like molecules	Fatty Acyls	Fatty acids and conjugates	65129.6	313851	157763	351960	275694	571721	359279	573204	319787	721471	330912	365161	329206
M575T407	[2M-H]-	Fustin	0.191574	2.18854	0.231748	575.128	406.567		C01378	Phenylpropanoids and polyketides	Flavonoids	Flavans	350.869	1397.53	398.953	1765.72	1227.79	1485.1	5529.88	861.16	2772.76	602.104	1640.23	1677.03	1677.55
M487T372	[M-H]-	Blood group b trisaccharide	3.34959	2.20434	0.164265	487.176	371.537			Organic oxygen compounds	Organooxygen compounds	Carbohydrates and carbohydrate conjugates	384112	269669	59326.8	20054	673073	981542	1.04724e+06	699837	188207	183003	558013	517328	510450
M707T383	[2M+Na]+	3.alpha.-galactobiose	1.99219	2.20976	0.187035	707.217	382.914			Organic oxygen compounds	Organooxygen compounds	Carbohydrates and carbohydrate conjugates	147813	47947.2	83168.5	1954.51	309345	284647	477336	398487	49111	94682.8	354811	354996	343293
M165T77	[M+H-C10H14S]+	Pyributicarb	1.2558	2.21296	0.235821	165.074	76.675		C18422	Benzenoids	Benzene and substituted derivatives	Phenylpropanes	28625.8	146433	28862.5	38563.1	50820.5	316343	128166	38012.9	128644	37905.2	88498.8	88582.1	97230.7
M323T461_3	(M+NH4-2H)-	2'-Deoxycytidine 5'-monophosphate (dCMP)	0.364516	2.2145	0.0528331	323.076	460.963	HMDB0001202	C00239	Nucleosides, nucleotides, and analogues	Pyrimidine nucleotides	Pyrimidine deoxyribonucleotides	2884.12	2823.35	3728.65	3323.16	2530.59	6260.69	12185	4164.74	8234.76	3014.31	4592.2	4299.55	4297.4
M335T179	(M+K)+	Phe-Met	0.501392	2.21991	0.0350702	335.085	178.746						9029.19	4939.26	997.612	13830.6	2149.98	12929.5	11079.1	9082.14	16407.3	19200.6	10511	9726.12	9718.51
M489T439	[M+H]+	Cytidine 5'-diphosphocholine	0.544404	2.23062	0.111139	489.111	439.079	HMDB0001413	C00307	Nucleosides, nucleotides, and analogues	Pyrimidine nucleotides	Pyrimidine ribonucleotides	3426.96	2549.67	19139.5	927.29	7831.16	26054.7	7281.37	12335.6	18654.7	11235	11710.8	11591.5	11709.4
M391T150	[M-H]-	Deoxycholic acid	2.44677	2.23084	0.0304739	391.283	150.306	HMDB0000626	C04483	Lipids and lipid-like molecules	Steroids and steroid derivatives	Bile acids, alcohols and derivatives	4350.52	153630	73591.6	268096	114585	341440	165563	241336	248775	373186	195179	196559	196573
M136T337	[M+H]+	Dl-homocysteine	1.48733	2.23976	0.0171101	136.046	336.833	HMDB0000742	C05330	Organic acids and derivatives	Carboxylic acids and derivatives	Amino acids, peptides, and analogues	27150.6	30163.3	40531	63804.6	40422.2	69058.4	131009	58017.2	124721	69785.9	72072.1	73913.8	73885.7
M363T461_2	[M-H]-	Xanthosine 5'-monophosphate	0.385304	2.24856	0.00741961	363.032	460.986	HMDB0001554	C00655	Nucleosides, nucleotides, and analogues	Purine nucleotides	Purine ribonucleotides	1588.8	4254.94	3366.96	1301.13	4092.04	7840.61	8674.36	3948.7	6026.27	6347.73	4550.01	4515.1	4463.51
M319T419	[M+H]+	Asp-Gly-Lys	0.838448	2.25866	0.0406898	319.148	418.939			Organic acids and derivatives	Carboxylic acids and derivatives	Amino acids, peptides, and analogues	16274	13583.1	3609.85	31796.9	6617.11	41794.1	45965.4	20548.5	35606.9	18440.1	21332.9	21735.8	21708
M488T450	[M+H-2H2O]+	Calcimycin	0.543346	2.25931	0.415347	488.249	449.759		C11309				19493.4	11941.4	22291.6	2204.56	17960.9	8282.99	118286	8990.3	9619.16	21765.9	42777.7	65669.6	65674.5
M154T337	[M+H]+	3-nitrobenzyl alcohol	1.27005	2.29285	0.0241034	154.057	336.818			Benzenoids	Benzene and substituted derivatives	Nitrobenzenes	20014.2	22636.6	26624.5	47033.4	27820.6	53444.2	100653	38538	91540.2	46290.8	49807.4	51166.2	51148.2
M442T33	[M+NH4]+	4,4'-methylenebis(2,6-di-tert-butylphenol)	1.50179	2.29305	0.0754972	442.368	33.46		C14287	Benzenoids	Benzene and substituted derivatives	Diphenylmethanes	19688.3	172966	46549	69465.7	16877.8	220532	99970.7	64813.6	157963	203216	122291	120947	120928
M479T27	[M-H-C6H10O5]-	Steviolbioside	1.7526	2.30429	0.00221192	479.281	27.304			Lipids and lipid-like molecules	Prenol lipids	Terpene glycosides	33310.9	54636.7	55808.7	81111.1	57195.9	121975	96574.8	159822	169288	102296	97036.2	99116.6	99085.9
M232T318	(M+CH3COO)-	Hexanoylglycine	0.161692	2.3062	0.154181	232.117	318.2	HMDB0000701		Organic acids and derivatives	Carboxylic acids and derivatives	"Amino acids, peptides, and analogues"	670.124	556.533	1015.37	631.424	445.459	3561.17	1692.06	1066.55	543.367	790.928	1219.29	1146.61	1146.5
M431T222	[M+Na]+	(4r)-4-((3s,5r,6s,7r,9s,10r,13r,14s,17r)-3,6,7-trihydroxy-10,13-dimethylhexadecahydro-1h-cyclopenta[a]phenanthren-17-yl)pentanoic acid	0.36994	2.32025	0.0256878	431.274	221.98			Lipids and lipid-like molecules	Steroids and steroid derivatives	Bile acids, alcohols and derivatives	890.668	3828.28	1630.66	6104.93	2118.97	9481.47	4630.24	5140.4	5393.77	9168.26	5166.3	4891.54	4861.57
M319T54	(M-H)-	12(R)-HETE	6.00782	2.32336	0.129221	319.226	54.129						324246	1.87112e+06	711449	870767	733367	1.24956e+06	4.63196e+06	1.08184e+06	2.09221e+06	1.42498e+06	1.30559e+06	1.31907e+06	1.30528e+06
M353T434	[M+H+K]2+	Laminaritetraose	0.460424	2.32431	0.067452	353.11	434.09			Organic oxygen compounds	Organooxygen compounds	Carbohydrates and carbohydrate conjugates	2042.05	4195.84	3957.4	7722.5	5770.25	21997	7407.86	9425.79	6525.55	9702.13	6272.99	6521.42	6520.85
M517T151	(M+NH4)+	Taurodeoxycholic acid	3.33303	2.32979	0.00416084	517.327	150.788	HMDB0000896	C05463	Lipids and lipid-like molecules	Steroids and steroid derivatives	"Bile acids, alcohols and derivatives"	192449	100785	291025	71345.6	258860	434789	263892	436009	467940	527881	323580	323518	318460
M142T225	[M+H-C13H18O2]+	Octanoic acid, 4-[(1-oxo-7-phenylheptyl)amino]-, (4r)-	0.391396	2.33669	0.00206537	142.121	224.963			Organic acids and derivatives	Carboxylic acids and derivatives	Amino acids, peptides, and analogues	3421.11	508.747	3587.08	3131.28	1618.67	5890.22	4197.99	6069.05	6772.23	5734.43	4647.35	4253.8	4250.44
M426T221	[M+NH4]+	Cholic acid	1.47435	2.33885	0.238589	426.318	220.974	HMDB0000619	C00695	Lipids and lipid-like molecules	Steroids and steroid derivatives	Bile acids, alcohols and derivatives	8757.45	87653.9	23942.3	237188	47180.1	211842	63091.6	101655	100148	469844	170903	193178	193110
M290T392_2	[M+H]+	Adipoyl-l-carnitine	6.91798	2.34319	0.333416	290.159	391.61			Lipids and lipid-like molecules	Fatty Acyls	Fatty acid esters	1.49782e+06	1.10451e+06	1.22784e+06	1.02613e+06	2.17329e+06	653312	9.7228e+06	493590	5.01616e+06	585820	2.53779e+06	2.53779e+06	2.52401e+06
M664T432	(M+H)+	Nicotinamide adenine dinucleotide (NAD)	0.667953	2.35356	0.00159661	664.112	432.139	HMDB0000902	C00003	Nucleosides, nucleotides, and analogues	(5'->5')-dinucleotides		5596.67	5596.01	6104.46	10579.9	6772.71	21296.9	14987.5	10752.8	18618.8	15894	9994.77	10474.1	9939.32
M315T32_1	[M+H-H2O]+	17.alpha.-hydroxypregnenolone	0.990855	2.3583	0.06728	315.229	31.84		C05138	Lipids and lipid-like molecules	Steroids and steroid derivatives	Pregnane steroids	17785.8	40511.4	19695.3	14324.6	25591.5	60602	106949	19698	44731	46083.6	32398.6	33386.1	32956.6
M423T32	[M+H-C6H16O8]+	Ginsenoside f1	1.52814	2.40224	0.359742	423.359	31.843			Lipids and lipid-like molecules	Prenol lipids	Terpene glycosides	25964	403054	6612.05	45.0044	15170	520443	24865.4	27217.2	100227	410283	195253	195257	196564
M560T444	[M+H]+	Adenosine 5'-diphosphoribose	2.33443	2.41209	0.00750528	560.075	444.179	HMDB0001178	C00301	Nucleosides, nucleotides, and analogues	Purine nucleotides	Purine nucleotide sugars	7157.29	84487.4	137453	147483	70641.9	173841	222219	154250	230971	297459	160809	160755	170271
M441T32_3	[2M+H]+	(-)-caryophyllene oxide	1.67324	2.43978	0.360251	441.37	31.843		C16908	Lipids and lipid-like molecules	Prenol lipids	Sesquiterpenoids	10987.2	459996	17878.1	11105.5	10100.6	588675	21648.1	32574.3	102474	499082	189706	200606	200478
M567T28_3	[M-H]-	Chenodeoxycholic acid 24-acyl-.beta.-d-glucuronide	1.23558	2.44596	0.00783138	567.297	28.09			Lipids and lipid-like molecules	Steroids and steroid derivatives	Steroidal glycosides	5309.56	34283.5	28408.2	39605.5	26097	92921.8	72386.4	72334	41961.4	47429.9	49509.6	48648	48498.5
M134T28	[M+H-CH6O2]+	Dl-normetanephrine	0.509365	2.49718	0.0269952	134.058	28.008	HMDB0000819	C05589	Benzenoids	Phenols	Methoxyphenols	4917.51	2720.6	7269.16	2307.01	3908.04	13374.1	17149.7	5403.89	10229.7	6588.99	7628.88	7062.96	7629.33
M558T443	[M-H]-	Adp-ribose	2.90432	2.4981	0.00840443	558.063	442.67	HMDB0001178	C00301	Nucleosides, nucleotides, and analogues	Purine nucleotides	Purine nucleotide sugars	7987.44	124143	215138	231773	100691	292247	230739	329549	361355	484153	249628	242895	242964
M194T269	[M+2H]2+	Val-Leu-Arg	0.450321	2.56026	0.0506025	194.136	268.541			Organic acids and derivatives	Carboxylic acids and derivatives	Amino acids, peptides, and analogues	934.006	827.672	2476.63	7617.36	3664.19	11624.1	11014.3	2227.46	8347.63	6521.33	4781.34	4790.38	4024.54
M187T310	[M-H]-	N-acetylglutamine	1.64651	2.59438	0.0385196	187.071	309.89	HMDB0006029		Organic acids and derivatives	Carboxylic acids and derivatives	"Amino acids, peptides, and analogues"	21045	78826.9	51224.5	59474.4	35129.5	236158	140671	101752	59073.3	99786	84332.6	86632.6	85162.3
M471T104	[M-H-C2H2O]-	3-ketofusidic acid	1.02526	2.60407	0.104558	471.309	104.176			Lipids and lipid-like molecules	Steroids and steroid derivatives	Steroid esters	14436.5	19886.9	20777.5	27346.8	29641.2	132628	33307.1	28470.7	35563.2	61918.4	36758.5	33588.6	36975.7
M407T32	[M+H-2H2O]+	Erythrodiol	1.19071	2.60934	0.313518	407.364	31.828		C20945	Lipids and lipid-like molecules	Prenol lipids	Triterpenoids	5240.28	199526	7889.39	5039.15	5318.13	264550	13180.4	19099.9	54093.8	230992	88098.6	90949.8	88193.6
M178T182	[M+H]+	4-benzofuranethanamine, 2,3-dihydro-.alpha.-methyl-	2.22174	2.61647	0.12362	178.132	181.583						4509.14	94617.2	6662.84	302870	8262.58	308293	130164	119297	381340	151771	137957	137980	140584
M145T426	(M-H)-	L-Glutamine	1.03028	2.62197	0.319317	145.061	426.014	HMDB0000641	C00064	Organic acids and derivatives	Carboxylic acids and derivatives	"Amino acids, peptides, and analogues"	12518	32340.2	11633.3	57431.5	31710.1	251076	30244.4	29166.3	36528.5	34831	25530.1	25552.3	20806.1
M732T170	[M+H]+	N-(octadecanoyl)sphing-4-enine-1-phosphocholine	1.27804	2.63729	0.0358714	731.601	169.973	HMDB0001348	C00550	Lipids and lipid-like molecules	Sphingolipids	Phosphosphingolipids	4632.78	71406.4	30568.4	9115.51	35241.6	48887.6	134126	52087.2	91543.2	71494.4	28488.5	27854.2	28484.1
M384T468	(M-H2O-H)-	Cytidine diphosphate (CDP)	0.165067	2.638	0.0234123	383.998	467.967						349.096	484.132	554.752	505.22	382.178	1595.66	620.479	743.794	2014.59	1027.93	830.026	889.701	829.095
M655T482_1	[M-H+2Na]+	1-(1,2-dihexanoylphosphatidyl)inositol-4-phosphate	0.799558	2.65616	0.0202906	655.167	482.127			Lipids and lipid-like molecules	Glycerophospholipids	Glycerophosphoinositol phosphates	5267.48	11161	12249.8	13365.6	6557.55	46825.9	22654.1	21357.9	21307.5	16948.1	15323.1	16485.8	16497.8
M144T212	[M-H]-	Isobutyrylglycine	1.66172	2.67776	0.0111208	144.066	212.211	HMDB0000730		Organic acids and derivatives	Carboxylic acids and derivatives	Amino acids, peptides, and analogues	19277.3	33499	50360.3	77553.1	28277.4	178518	63945.2	106280	114180	96641	85455.5	85478.3	89272.3
M237T271	[M+H]+	(.+/-.)-dropropizine	6.54076	2.70269	0.023034	237.179	270.706			Organoheterocyclic compounds	Diazinanes	Piperazines	123915	725205	186587	1.59823e+06	286760	1.56968e+06	2.09e+06	992665	2.06805e+06	1.17333e+06	1.53958e+06	1.51765e+06	1.5177e+06
M103T190	[M-H]-	Dl-a-hydroxybutyric acid	1.8582	2.70921	0.0402424	103.039	189.683	HMDB0000008	C05984	Organic acids and derivatives	Hydroxy acids and derivatives	Alpha hydroxy acids and derivatives	81106.8	26469.6	35431	94780.4	59055	119812	302900	86239	188157	107101	114820	115895	117684
M180T184	[M+H]+	Benzenemethanol, .alpha.-[(1r)-1-(methylamino)propyl]-, (.alpha.s)-rel-	1.78947	2.72194	0.106627	180.137	183.86			Organic nitrogen compounds	Organonitrogen compounds	Amines	6094.33	77799.1	8608.07	159558	7365.9	173404	81546	94858.9	279716	76615.3	125644	118206	125662
M321T312	[M-H]-	Chloramphenicol	0.516872	2.75271	0.0108756	321.022	312.03	HMDB0014589	C00918	Benzenoids	Benzene and substituted derivatives	Nitrobenzenes	5546.2	432.997	7092.81	418.096	5580.52	12818.8	8249.91	7666.02	15043.5	8717.65	7352.2	7689.84	7791.27
M425T109	[M-H]-	Lanosterol	0.434083	2.75782	0.299865	425.362	108.608	HMDB0001251	C01724	Lipids and lipid-like molecules	Prenol lipids	Triterpenoids	4562.32	1126.04	321.165	9169.83	9169.83	16287.2	4562.32	316.382	4562.32	41422.4	4538.77	4878.73	4468
M369T205	(M-H)-	6-Keto-PGF1a	2.02524	2.76864	0.00578786	369.226	204.549						38971.3	80847.9	78152.6	61849.6	38566.2	136462	143469	157378	269509	119308	104003	108047	103966
M405T391	[M+H]+	hydrocortisone 21-acetate	1.11007	2.81461	0.000759776	405.206	390.97		C02821	Lipids and lipid-like molecules	Steroids and steroid derivatives	Pregnane steroids	13610.9	17693.9	15110.5	14015.1	14142.7	43472.6	33378.3	27537.9	53339.8	52165.7	29453.5	29455.1	29062.6
M212T29	[M-H]-	Indoxyl sulfate	4.00808	2.85967	0.0149439	212.001	29.274	HMDB0000682		Organic acids and derivatives	Organic sulfuric acids and derivatives	Arylsulfates	295815	111520	387339	112152	177806	770487	990308	393842	593331	353724	420821	432391	409738
M353T159	(M+H)+	Prostaglandin I2	1.93705	3.02706	0.00192934	353.229	159.174	HMDB0001335	C01312	Lipids and lipid-like molecules	Fatty Acyls	Eicosanoids	10967.6	82904.2	38684.5	65781.3	27279.7	94048.2	109852	163802	175377	139877	117731	115631	115681
M418T243	[M+H-4H2O]+	Borrelidin	0.251467	3.07879	0.252494	418.278	243.027		C15687				1205.88	880.574	1023.49	814.178	2166.66	942.973	11693.3	1345.6	3532.08	1238.3	1649.81	1679.79	1650.01
M275T205	[M+H]+	Gigantol	1.29754	3.09291	0.00123575	275.14	204.849						27756.7	5472.12	24849.3	6578.08	17281	65042	53184.7	57611.8	42706.5	34879.1	30213	27692.3	27665.8
M317T172	[M+H]+	All-trans-5,6-epoxyretinoic acid	0.919582	3.11434	0.00285062	317.187	171.848	HMDB0012451	C16680	Lipids and lipid-like molecules	Prenol lipids	Retinoids	3562.25	6437.63	14168.8	3949.21	13801.4	32431.2	26232.5	33819.2	23565.3	14502.5	15239.1	15230.2	15727.4
M136T86	[M-H-C13H17O3]-	(+)-pinoresinol	1.99397	3.19044	0.0420932	136.006	86.371		C05366				19572.5	24777.4	73740.7	56170.2	71770.3	177493	297334	53094.2	176619	80408.4	81721.5	86078	79567.9
M779T347	[M+H]+	Vinorelbinetartrate	0.28385	3.19664	0.023727	779.386	346.928						215.081	2180.45	2180.45	650.147	117.75	2763.77	2180.45	2703.18	3289.13	6145.89	1491.37	1515.14	947.65
M157T452	[M-H]-	Phenylphosphonic acid	0.422147	3.20016	0.0723731	157.013	452.208						3786.9	3768.51	3946.21	2266.97	1193.88	8792.56	5383.2	21691.5	7772.8	4242.25	6089.89	6088.69	5933.82
M439T33	[M-H]-	Roburic acid	0.51346	3.25211	0.288109	439.355	32.671			Lipids and lipid-like molecules	Prenol lipids	Triterpenoids	9227.64	20840.4	1757.58	326.292	1430.82	35344.7	3230.74	716.14	4009.27	65913.9	9283.84	9020.53	6642.45
M349T146	[M-H]-	Tetrahydrocorticosterone	0.557702	3.30176	0.0243341	349.236	146.462	HMDB0000268	C05476	Lipids and lipid-like molecules	Steroids and steroid derivatives	Hydroxysteroids	3138.49	4545.18	5886.59	4145.49	1663.26	6897.89	22285.2	9465.26	18219.7	7116.79	7815.77	8212.61	7828.1
M162T406	[M+H]+	2-aminoadipic acid	2.57603	3.45316	0.15199	162.074	406.281	HMDB0000510	C00956	Organic acids and derivatives	Carboxylic acids and derivatives	Amino acids, peptides, and analogues	81178.1	86345.1	23061.2	192386	43378.5	75698.6	757351	74719.2	385261	179218	210808	212346	210812
M498T152	[M-H]-	Taurochenodeoxycholate	10.9908	3.56007	0.00546696	498.288	152.386	HMDB0000951	C05465	Lipids and lipid-like molecules	Steroids and steroid derivatives	Bile acids, alcohols and derivatives	1.03376e+06	575879	2.25559e+06	457160	1.77571e+06	4.11682e+06	2.2128e+06	5.29783e+06	3.48685e+06	6.59536e+06	2.80673e+06	2.67613e+06	2.5643e+06
M365T201	[M-H]-	15-cyclohexylpentanorprostaglandin f2.alpha.	0.583617	3.58645	0.0140384	365.231	200.678			Lipids and lipid-like molecules	Fatty Acyls	Eicosanoids	5154.53	1625.66	2591.74	7338.69	757.317	19915.7	12991.3	7257.79	6162.7	16320.3	9075.26	9793.62	9096.71
M427T460	[M-H]-	Inosine 5'-diphosphate	0.439219	3.61984	0.000619149	427.002	460.416	HMDB0003335	C00104	Nucleosides, nucleotides, and analogues	Purine nucleotides	Purine ribonucleotides	1561.72	2107.26	3090.42	668.117	1224.71	6062.62	8455.76	3899.84	6404.12	6497.33	4221.7	4404.27	4221.81
M277T449_2	[M+H]+	L-saccharopine	2.72684	3.63636	0.00333895	277.137	448.597	HMDB0062698	C00449	Organic acids and derivatives	Carboxylic acids and derivatives	Amino acids, peptides, and analogues	42813.2	35901	40177.5	94636.8	82215.1	155814	312567	164655	292059	150337	146165	147421	147092
M1030T196	[2M-H]-	Taurocholic acid	2.70251	3.64053	0.0219291	1029.57	195.555	HMDB0000036	C05122	Lipids and lipid-like molecules	Steroids and steroid derivatives	Bile acids, alcohols and derivatives	67106.4	27289.7	125264	24652.1	149333	237065	267026	158390	218245	552351	159124	160532	159108
M351T150	[M-H]-	Lipoxin a4	2.19832	3.68869	0.0293241	351.216	149.754	HMDB0004385	C06314	Lipids and lipid-like molecules	Fatty Acyls	Eicosanoids	36975	34907.6	94554.2	37228.2	65542	148304	394394	83491.2	148332	218501	144335	121055	144431
M506T499	(M-H)-	Adenosine 5'-triphosphate (ATP)	0.701709	3.6906	0.00234132	505.985	498.636	HMDB0000538	C00002	Nucleosides, nucleotides, and analogues	Purine nucleotides	Purine ribonucleotides	4461.49	4933.92	3140.89	2746.6	6046.92	23419.7	16020.9	9032.56	18670.1	11576.5	9288.69	9235.3	5335.38
M515T36	[M-H]-	Probucol	1.43714	3.74745	0.0162634	515.302	35.842	HMDB0015537	C07373	Benzenoids	Benzene and substituted derivatives	Phenylpropanes	23213.5	16783.8	25476.5	6988.85	29100.4	54033.2	138854	52256	93619.1	41840.1	76923.4	65095.2	70715.3
M695T31	[M+HCOO]-	S4:18(p3:16/f1:2)	2.522	3.77838	0.00285851	695.31	31.284						16362.6	75254.2	39037.8	70902.4	67781.1	264745	248604	81222.4	239375	183715	127821	136554	128266
M501T232	[M-H]-	Propanoic acid, 2-[[4-[2-[[(cyclohexylamino)carbonyl](4-cyclohexylbutyl)amino]ethyl]phenyl]thio]-2-methyl-	0.354693	3.87288	0.0412254	501.318	232.27		C15622	Organosulfur compounds	Thioethers	Aryl thioethers	634.763	1390.24	643.1	3108.8	811.907	10592.5	1575.01	4584.38	4009.13	4756.67	2022.32	2600.47	2599.69
M160T53	[M+H]+	Pregabalin	0.940877	3.96314	0.00135157	160.132	52.879	HMDB0014375		Organic acids and derivatives	Carboxylic acids and derivatives	Amino acids, peptides, and analogues	7479.24	6036.02	10112.3	5288.86	3694.74	24684	16508.2	35125.7	34366.3	18558.6	16582.7	14533.4	14517.3
M257T447	(M-H)-	3-Deoxy-2-keto-6-phosphogluconic acid	0.737362	4.0101	0.00517169	257.113	446.557	HMDB0001376	C04442	Organic acids and derivatives	Keto acids and derivatives	Medium-chain keto acids and derivatives	4470.38	3390.26	2836.65	8918.72	3279.69	11520.6	21089.7	13826.9	30584.7	14792.2	11291.3	11478.4	11479.9
M483T457	[M-H]-	Uridine 5'-triphosphate	0.168372	4.04319	0.00617634	482.957	456.651	HMDB0000285	C00075	Nucleosides, nucleotides, and analogues	Pyrimidine nucleotides	Pyrimidine ribonucleotides	98.9052	113.212	431.773	426.221	71.2994	1245.7	651.887	618.947	1419.17	679.242	527.989	516.683	516.656
M167T460	[M-H]-	Phosphoenolpyruvate	1.8295	4.0453	0.0007375	166.974	460.448	HMDB0000263	C00074	Organic acids and derivatives	Organic phosphoric acids and derivatives	Phosphate esters	28962.2	37491.3	25769.5	8464.7	28200.6	97958	114804	53903.6	117425	137302	61300.7	62569.7	61235.3
M493T26_1	[M-H]-	(2s,3r,5r,10r,13r,14s,17s)-2,3,14-trihydroxy-10,13-dimethyl-17-[(2r,3r,5r)-2,3,6-trihydroxy-5,6-dimethylheptan-2-yl]-2,3,4,5,9,11,12,15,16,17-decahydro-1h-cyclopenta[a]phenanthren-6-one	2.27377	4.06113	0.0772453	493.332	25.974			Lipids and lipid-like molecules	Steroids and steroid derivatives	Bile acids, alcohols and derivatives	33243.1	81050	56962.6	67797.6	40185.9	56902.9	502204	156938	332555	85425.2	100085	101475	101520
M433T100	[M-H]-	Philanthotoxin 74	1.4518	4.08981	0.0952242	433.33	100.197			Organic acids and derivatives	Carboxylic acids and derivatives	Amino acids, peptides, and analogues	2305.41	20028.9	10977.5	66246.1	15387	35793.3	25143.7	114900	222917	71349.9	63238.7	63245.4	61886.7
M285T314	(M+H)+	His-Glu	0.688931	4.55418	0.14588	285.119	314.136						393.737	1476.25	336.152	692.377	18416.2	46271.2	20291.3	765.842	604.913	29137.8	23707.2	24349.4	24328.9
M713T465	[2M-H]-	Indomethacin	0.199006	4.5928	0.016339	713.168	465.464	HMDB0014473	C01926	Organoheterocyclic compounds	Indoles and derivatives	Benzoylindoles	378.715	396.905	485.136	40.6724	239.731	995.695	1543.62	453.197	1473.91	2611.82	1061.22	1108.8	1059.51
M185T478	[M-H]-	D-2-phosphoglyceric acid	1.85261	4.67221	0.000174118	184.985	478.419	HMDB0003391	C00197	Organic oxygen compounds	Organooxygen compounds	Carbohydrates and carbohydrate conjugates	12027.2	12274.8	34851.1	9404.22	37378.7	90494	113977	66483.1	125392	98609.6	66679	66668.2	65323.2
M160T405	(M-H)-	DL-2-Aminoadipic acid	2.55582	4.71007	0.142568	160.061	404.665	HMDB0000510	C00956				62778.2	59364.4	18590.9	160578	28131.8	54804.9	845261	63181.2	408727	179726	177526	180291	177608
M551T28	[M+Cl]-	Ganoderic acid a	1.36731	5.137	0.0335081	551.266	28.261			Lipids and lipid-like molecules	Prenol lipids	Triterpenoids	22420	6502.31	14558.9	10703.1	17089	23116.3	50751.1	113897	140486	37880.8	41128.6	41054.9	41129.3
M405T140	[M-H]-	3-dehydrocholic acid	2.3328	5.26663	0.0120891	405.262	140.075						23943.6	32031.7	27461.2	63130.8	21876.4	344699	149045	177810	111125	104452	117815	118823	116328
M549T27_2	[M-H-H2O]-	Leukotriene f4	1.07281	6.1505	0.0314134	549.285	27.169		C06462	Lipids and lipid-like molecules	Fatty Acyls	Eicosanoids	13363.1	7717.13	5376.22	5794.84	2836.26	13204.2	25087.3	66847.4	84563.2	26104.2	23220.1	24735.6	23212.6
M188T387	[M-H]-	N-acetyl-l-glutamate	3.32057	6.26881	0.0144193	188.056	387.044	HMDB0001138	C00624	Organic acids and derivatives	Carboxylic acids and derivatives	Amino acids, peptides, and analogues	41704.3	44283.2	46194	129388	9835.34	420743	629960	125599	341603	183484	160971	160978	166658
M537T28	[M-H]-	Phe(benzoyl)-leu-arg	1.39447	6.34542	0.0203657	537.285	28.369			Organic acids and derivatives	Carboxylic acids and derivatives	Amino acids, peptides, and analogues	4469.06	9185.25	9861.24	23880.3	6395.71	16110.8	67789.9	91622.2	127738	38069.3	40729.2	40017.4	39944.7
M393T227	[M-H-H2O]-	3-methoxylimaprost	0.812083	7.20579	0.173784	393.262	226.781			Lipids and lipid-like molecules	Fatty Acyls	Eicosanoids	389.28	18043.9	287.822	687.546	247.411	1164.57	83738.8	4584.72	44900.7	7247.72	14853.2	15408.6	14863.6
M723T36	[M-2H]2-	1',3'-bis[1,2-dilinoleoyl-sn-glycero-3-phospho]-sn-glycerol	3.60619	7.50108	0.309586	723.495	35.668	HMDB0010692		Lipids and lipid-like molecules	Glycerophospholipids	Glycerophosphoglycerophosphoglycerols	28032.9	134503	86565.3	21084.6	158084	42058.1	2.68579e+06	288387	85389.2	110854	203456	212870	212248
M302T385	[M+NH4]+	Phenylethyl 2-glucoside	1.94148	7.81594	0.186937	302.157	385.248			Organic oxygen compounds	Organooxygen compounds	Carbohydrates and carbohydrate conjugates	22592.2	8963.51	28004.6	15222.7	17254.8	18262.8	468005	22120.5	183975	26996.8	83567	83564.2	90473.7
M547T26	[M-H]-	1-[2,4,6-trihydroxy-3-[7-hydroxy-2-(4-hydroxyphenyl)-3,4-dihydro-2h-chromen-4-yl]phenyl]dodecan-1-one	1.02198	7.95514	0.0821566	547.271	26.492			Phenylpropanoids and polyketides	Flavonoids	Hydroxyflavonoids	3685.45	6554.26	7600.94	5714.67	3457.38	5254.77	23029.5	54261.4	111533	20811.4	20673	22791.6	20676.3
M221T312	[M-H]-	Ethyl glucuronide	1.88686	9.66667	0.0208949	221.065	311.772	HMDB0010325		Organic oxygen compounds	Organooxygen compounds	Carbohydrates and carbohydrate conjugates	26923.5	3481.03	18722.8	3082.98	8066.99	173188	128499	211964	24660.6	44368.9	62341.7	62329.2	61680.5
M132T250_2	[M+H]+	Alanine betaine	2.2983	16.3912	0.353561	132.079	249.932			Organic acids and derivatives	Carboxylic acids and derivatives	Amino acids, peptides, and analogues	16477.5	9038.03	22692	4418.81	9320.81	8868.99	7147.66	11720.3	977480	10169.1	10229.9	9685.7	9694.39
M519T26_1	[M-H]-	3-hydroxystanozolol glucuronide	3.94949	42.9819	0.0895117	519.276	25.907			Lipids and lipid-like molecules	Steroids and steroid derivatives	Steroidal glycosides	5154.56	15313.4	7360.21	25461.5	9746.93	28782.1	1.27775e+06	157023	1.14037e+06	105502	255140	259045	259099

## Sheet: Differential metabolites.
Supplementary Table 2-2. Differential hydrophilic metabolites in HCC tissues from PMVK hepatocyte-specific CKO mice and WT mice.
ID	0	Name	VIP	Fold change	p-value	m/z	rt(s)	HMDB	KEGG	SuperClass	Class	SubClass	ctrl-1	ctrl-2	ctrl-3	ctrl-4	ctrl-5	CKO-1	CKO-2	CKO-3	CKO-4	CKO-5	QC-1	QC-2	QC-3
M278T314_1	(M+NH4)+	D-Mannose 1-phosphate	0.676629	0.240456	0.0290553	278.06	314.024	HMDB0006330	C00636	Organic oxygen compounds	Organooxygen compounds	Carbohydrates and carbohydrate conjugates	23560.8	11966.9	10809.6	3333.03	15368.5	571.715	2548.21	448.17	2184.43	9886.51	9637.13	9184.31	9201.44
M243T206	[M+H-H2O]+	D-glucose 6-phosphate	0.547719	0.319502	0.0148421	243.016	206.12		C00092	Organic oxygen compounds	Organooxygen compounds	Carbohydrates and carbohydrate conjugates	9566.84	5772.32	14770	8045.63	18670.3	3979.49	1311.24	2745.23	6518.49	3601.28	1777.23	2872.31	2866.31
M784T357	[M-H]-	Rifaximin	0.177305	0.350066	0.0447192	784.361	356.543						1152.03	1077.3	2645.93	2172.98	612.493	299.198	200.43	858.921	239.887	1083.33	952.571	952.565	1047.78
M242T402	M+	Nname,Clomipramine	0.589292	0.38651	0.0395416	242.077	402.491						21202.6	6577.11	11311.7	13727	5970.74	3894.53	2164.01	7821.89	3421.92	5420.24	8229.72	9414.87	9362.73
M146T322	(M+H)+	4-acetamidobutanoate	0.37752	0.389989	0.0252677	146.079	322.435						6251.45	4838.63	6790.37	4728.97	4365.9	2868.13	1758.18	2242.99	2289.99	1360.79	2343.02	2153.12	2327.15
M218T173	[M-H]-	O-succinyl-l-homoserine	1.37006	0.417774	0.0387782	218.081	173.061		C01118	Organic acids and derivatives	Carboxylic acids and derivatives	Amino acids, peptides, and analogues	117254	51371.6	167518	72036.9	82993	34061.4	15246.7	47316.1	28282.7	80292.4	61811.6	66877.9	61877.3
M298T241	(M+H)+	1-methylguanosine	0.762461	0.435363	0.00417419	298.113	240.999	HMDB0001563		Nucleosides, nucleotides, and analogues	Purine nucleosides		23172.3	10614.1	24471.7	22847.4	26901.9	6776.31	13461.1	9839.85	7183.56	9761.63	15207.7	15193	14371.1
M595T34	[M+CH3COOH-H]-	Cer[ns] d34:2	1.03144	0.538959	0.0327195	594.507	34.23			Organic oxygen compounds	Organooxygen compounds	Alcohols and polyols	109362	53791.3	49890.3	54037.9	87524.8	30201.6	28419.4	54357.3	42313.2	35826.9	26104.3	26900.3	26957.6
M298T191	[M+H]+	7-methylguanosine	1.35887	0.550855	0.0148757	298.112	191.422	HMDB0001107	C20674	Nucleosides, nucleotides, and analogues	Purine nucleosides		74824	72979.5	80283.3	115228	46225.8	39141.2	38787.1	51062.9	38916	46673	59074.6	61033.6	61022.3
M284T368	[M+H]+	His-Gln	0.686963	0.558491	0.0303304	284.132	367.673			Organic acids and derivatives	Carboxylic acids and derivatives	Amino acids, peptides, and analogues	30074.4	18626.2	21516.1	13911	33180.4	17681.7	14010.2	14577.3	7852.08	11394.2	19350.2	19359.2	18535.4
M538T398	[M+NH4]+	Pinoresinol 4-o-glucoside	0.390716	0.622112	0.0105333	538.203	398.124						8592.6	6232.14	8751.57	7946.66	6773.45	4004.55	4972.76	7459.1	3528.08	3860.18	8039.19	8164.96	7723.77
M267T37	[M+H]+	Phe-thr	1.39205	0.739109	0.0403932	267.12	37.023			Organic acids and derivatives	Carboxylic acids and derivatives	Amino acids, peptides, and analogues	184241	209824	133210	140747	129998	113580	99694.3	120647	118101	137802	138140	140401	140369
M80T63	[M+H]+	Pyridine	2.39351	1.34866	0.0140813	80.048	63.312	HMDB0000926	C00747				460221	386760	421703	572700	374671	611346	591060	529825	719727	536750	631695	617128	631684
M123T63_2	[M+H]+	Niacinamide	16.0026	1.35214	0.0142378	123.054	63.326	HMDB0001406	C00153	Organoheterocyclic compounds	Pyridines and derivatives	Pyridinecarboxylic acids and derivatives	2.00703e+07	1.59924e+07	1.79926e+07	2.55658e+07	1.64247e+07	2.76072e+07	2.56628e+07	2.22462e+07	2.9798e+07	2.45528e+07	2.67973e+07	2.68062e+07	2.68432e+07
M168T462_2	[M-H]-	6-Hydroxydopamine	2.00905	1.37225	0.0366819	168.043	461.659	HMDB0001537		Benzenoids	Phenols	Benzenediols	307601	200059	242484	347898	226448	409670	386031	339765	418151	263919	325759	328738	328831
M132T399	[M-H]-	Aspartic acid	4.28542	1.39123	0.0366437	132.03	399.229	HMDB0000191	C00049	Organic acids and derivatives	Carboxylic acids and derivatives	Amino acids, peptides, and analogues	914228	969057	840687	1.62519e+06	921623	1.5344e+06	1.30552e+06	1.47704e+06	1.29358e+06	1.72231e+06	1.25063e+06	1.26663e+06	1.26662e+06
M181T330	[M-H]-	3,4-dihydroxyhydrocinnamic acid	1.28277	1.39987	0.0301452	181.008	329.586	HMDB0000423	C10447				62944	121668	83557.7	134225	99734.9	138549	113177	142639	143266	165284	119102	121790	118866
M809T133	[M+Na]+	1,2-dioleoyl-sn-glycero-3-phosphatidylcholine	9.25062	1.4008	0.0250492	808.58	132.785	HMDB0062690		Lipids and lipid-like molecules	Glycerophospholipids	Glycerophosphocholines	4.34798e+06	6.29898e+06	6.94049e+06	6.6999e+06	7.29568e+06	8.41265e+06	7.15381e+06	9.57574e+06	1.14209e+07	7.67843e+06	7.46641e+06	7.4751e+06	7.46757e+06
M468T190	[M+H]+	1-myristoyl-sn-glycero-3-phosphocholine	1.61832	1.40139	0.0303455	468.305	189.546	HMDB0010379		Lipids and lipid-like molecules	Glycerophospholipids	Glycerophosphocholines	104518	172020	233748	191234	203726	261757	198255	305966	258225	244397	214910	214914	212830
M205T32	[M-H-CO2]-	3,5-di-tert-butyl-4-hydroxybenzoic acid	1.51576	1.41371	0.0453413	205.159	31.971			Benzenoids	Benzene and substituted derivatives	Benzoic acids and derivatives	95402.2	160975	142271	105399	190325	237413	217465	208901	175042	142818	161892	159018	161888
M293T26	[M-H]-	Cinchonine	2.95059	1.42338	0.0397814	293.178	25.574	HMDB0030282	C06528				420524	800801	529377	625884	598507	748228	701523	825101	797951	1.16188e+06	845965	845975	851735
M324T393	[M-H]-	N-glycolylneuraminic acid	2.06482	1.42934	0.022459	324.092	393.452	HMDB0000833	C03410	Organic oxygen compounds	Organooxygen compounds	Carbohydrates and carbohydrate conjugates	298664	167361	195107	313349	218728	336217	378770	277955	400638	311923	287147	288860	287153
M198T457	[M+H]+	Creatinol o-phosphate	0.328092	1.44705	0.0472018	198.087	457.025			Organic acids and derivatives	Organic phosphoric acids and derivatives	Phosphate esters	9718.97	5973.22	10938.5	7106.49	3800.76	11356.5	13123	10349.6	9665.11	9825.28	10595	10628.7	9247.64
M227T329	(2M+K)+	Dimethyl sulfone	1.86033	1.46421	0.0397255	226.986	328.793	HMDB0004983	C11142	Organosulfur compounds	Sulfonyls	Sulfones	162197	236669	206887	360592	248455	317148	269339	349541	383050	459644	324783	320529	320515
M265T26	[M-H]-	Zinniol	3.73167	1.48176	0.0462319	265.147	25.722		C10840	Benzenoids	Benzene and substituted derivatives	Benzyl alcohols	655749	1.48823e+06	761940	969537	933199	1.26324e+06	1.27697e+06	1.61898e+06	1.1161e+06	1.84998e+06	1.32882e+06	1.37265e+06	1.37265e+06
M865T134	[M+Hac-H]-	Pc(16:1e/17-hdohe)	4.55957	1.50016	0.0185907	864.575	133.966			Lipids and lipid-like molecules	Glycerophospholipids	Glycerophosphocholines	462622	1.01214e+06	1.09979e+06	1.03216e+06	1.31271e+06	1.46052e+06	1.77842e+06	1.31701e+06	1.54834e+06	1.27566e+06	855648	896544	855931
M229T417	[M+H]+	Pro-hyp	0.72942	1.57111	0.0365145	229.116	417.069	HMDB0006695		Organic acids and derivatives	Carboxylic acids and derivatives	Amino acids, peptides, and analogues	22981.1	20838.3	22931.9	40167.5	20013	39712.9	56968	34280.3	35129.3	33333.7	37892.7	37988.7	41737.5
M236T31	[M-H]-	3-(cyclohexylamino)-2-hydroxy-1-propanesulfonic acid	0.73774	1.58874	0.0422044	236.095	30.521			Organic nitrogen compounds	Organonitrogen compounds	Cyclohexylamines	20299.8	51810.9	27681.3	22692.5	19864.6	47945.4	42888.7	42167.6	57023.3	36130.3	42842.3	42845.7	44696.2
M393T225	[M+Na]+	6-ketoprostaglandin f1.alpha.	0.613892	1.59216	0.0299876	393.222	224.871	HMDB0002886	C05961	Lipids and lipid-like molecules	Fatty Acyls	Eicosanoids	17824	11072.7	24586.6	17801.7	10579.7	32579.9	22081.9	25050.1	31528.8	19100.8	21884.3	20757.4	20654.4
M789T62	[M-H]-	Pe(18:2e/16,17-epdpe)	1.19489	1.60046	0.00495693	788.522	62.222			Lipids and lipid-like molecules	Glycerophospholipids	Glycerophosphoethanolamines	51312.1	82741.9	62706.8	44460.3	62611.1	117512	92434.4	107536	91162.8	77625.7	50847.4	51478.7	46139.6
M313T159	(M+H-H2O)+	1-Palmitoylglycerol	0.752251	1.61581	0.0295121	313.271	158.533						20346.7	17612.2	30566.2	39186.4	16250.7	30892.6	36080.1	48501.2	49472.6	35353.5	31301.2	33710.9	33692.4
M367T462	[2M+H]+	Phosphocholine	2.29797	1.61614	0.0496249	367.137	461.868	HMDB0001565	C00588	Organic nitrogen compounds	Organonitrogen compounds	Quaternary ammonium salts	298605	117365	206737	284166	164557	410393	344072	304520	469174	203419	274446	281127	281098
M474T408	(M+H)+	Folinic acid	0.315464	1.61677	0.0482504	474.169	407.549	HMDB0001562/HMDB0062757	C03479	Organoheterocyclic compounds	Pteridines and derivatives	Pterins and derivatives	6058.19	3606.31	6105.1	2314.33	4399.21	10669	6081.83	6382.02	7862.71	5354.43	3802.81	3950.4	3816.61
M786T397	(M+H)+	Flavin adenine dinucleotide (FAD)	0.491549	1.6458	0.0161151	786.16	397.372	HMDB0001248	C00016	Organic oxygen compounds	Organooxygen compounds	Carbohydrates and carbohydrate conjugates	7887.59	10336.1	8592.54	12611.3	10063	21346.8	12321.1	13137	20626.4	14020.2	11892.3	12330	11902.6
M227T49	(M-H)-	Myristic acid	5.46806	1.69319	0.026924	227.2	49.064	HMDB0000806	C06424	Lipids and lipid-like molecules	Fatty Acyls	Fatty acids and conjugates	1.07841e+06	1.78787e+06	1.03014e+06	1.42146e+06	1.27971e+06	1.65461e+06	1.43334e+06	3.05866e+06	2.74064e+06	2.28371e+06	2.09715e+06	2.09554e+06	1.97742e+06
M173T318_1	[M-H]-	N-acetylasparagine	0.478262	1.71063	0.0365007	173.055	317.665	HMDB0006028		Organic acids and derivatives	Carboxylic acids and derivatives	Amino acids, peptides, and analogues	9608.79	9153.35	10525.4	8143.35	8598.56	25264.2	12528.9	16464.2	10414.2	14067.8	10662.1	10586.6	10662.6
M558T180	[M+Cl]-	1-stearoyl-2-hydroxy-sn-glycero-3-phosphocholine	5.21337	1.74448	0.0322366	558.33	180.054	HMDB0010384	C04230	Lipids and lipid-like molecules	Glycerophospholipids	Glycerophosphocholines	805670	748162	455848	1.54593e+06	811991	1.16682e+06	1.10557e+06	1.51756e+06	1.86594e+06	1.96333e+06	1.02962e+06	1.07699e+06	1.02966e+06
M351T112	[M+H-H2O]+	6-ketoprostaglandin e1	0.711408	1.75227	0.0483953	351.214	112.299	HMDB0004241	C05962	Lipids and lipid-like molecules	Fatty Acyls	Eicosanoids	17531.1	19426.1	18697.1	31912.6	9269	29676.8	27919.2	22828.5	52194.8	37063.1	26354.7	28438.5	28620.9
M793T129	[M+H]+	1-o-hexadecyl-2-o-(4z,7z,10z,13z,16z,19z-docosahexaenoyl)-sn-glyceryl-3-phosphorylcholine	1.1827	1.76429	0.0143628	792.583	128.635	HMDB0013409		Lipids and lipid-like molecules	Glycerophospholipids	Glycerophosphocholines	36080.8	15999.9	57295.1	36993.3	66082.9	70910.1	85289.1	80813.6	54836.3	82978	63465.3	62940.1	69979.7
M205T465	[M-H]-	Homocitrate	0.562378	1.76903	0.00982483	205.034	464.847	HMDB0003518	C01251	Organic acids and derivatives	Carboxylic acids and derivatives	Tricarboxylic acids and derivatives	9741.65	11907	13200.9	13981.5	6816.9	17613.2	26993.8	22310.1	15379.9	16145.9	16970.7	16619.5	16497.4
M351T410_1	[2M-H]-	Vitamin c	1.3733	1.77539	0.00824425	351.055	409.687	HMDB0000044	C00072	Organoheterocyclic compounds	Dihydrofurans	Furanones	17184.3	55629.8	57078.8	88890.5	60789.4	111183	87468.9	102674	107045	87981.7	76547.4	78244.4	76565.5
M193T386	[M-H]-	2-keto-d-gluconic acid	2.07694	1.87365	0.0359886	193.035	385.586		C06473				58454.1	205185	119740	181031	139436	304544	347173	340494	168870	157682	220174	210207	209635
M484T495	[M+NH4]+	Androstan-3-ol-17-one 3-glucuronide	0.565243	1.87633	0.0117755	484.273	495.386	HMDB0004484	C11136	Lipids and lipid-like molecules	Steroids and steroid derivatives	Steroidal glycosides	5720.13	16232.9	4516	15117.7	9792.79	19555.6	24315.3	15587.4	18965.6	17980.9	16970.2	16689.9	16687
M393T204	[M+H]+	Dfplnnh	0.884524	1.90581	0.0427712	393.222	204.483	HMDB0015364	C15643	Lipids and lipid-like molecules	Steroids and steroid derivatives	Hydroxysteroids	8039.12	24561	54418.7	15907.2	13768	45780.7	48718	44522.5	50643.1	32732.1	46360.6	46115.9	39731.6
M188T225	[M+H]+	Molinate	0.398874	1.91542	0.00255928	188.126	224.544		C11086				5347.99	7178.39	5176.87	2489.12	3935.86	8546.22	7039.9	9907.62	10854.4	9867.67	6738.95	6695.09	6609.04
M731T141	[M+H]+	1,2-dipalmitoleoyl-sn-glycero-3-phosphocholine	3.27928	1.92543	0.00302631	730.534	140.775	HMDB0008002		Lipids and lipid-like molecules	Glycerophospholipids	Glycerophosphocholines	86373.6	318908	330458	242349	328125	548271	541046	581711	430869	413128	342731	353470	342587
M377T461	[M-2H]2-	Diadenosine triphosphate	0.232237	1.94772	0.0126315	377.01	460.937		C06197				955.709	2147.56	1588.39	452.151	2134.2	2874.73	3405.27	1829.77	3244.9	2820.9	3091.83	2427.82	2414.69
M565T447	(M-H)-	Uridine diphosphate glucose(UDP-D-Glucose)	0.316054	1.94936	0.04188	565.045	446.519	HMDB0000286/HMDB0060079	C00029	Nucleosides, nucleotides, and analogues	Pyrimidine nucleotides	Pyrimidine nucleotide sugars	3193.17	1959.08	2627.4	2493.27	3827.11	5362.28	9042.09	3486.91	6353.5	3241.3	3892.35	3894.52	3736.18
M187T395	(M-H)-	alpha-N-Acetyl-L-glutamine	0.216269	1.9494	0.0139475	187.071	395.185						1497.94	697.983	1295.38	1374.85	1478.46	3373.84	3084.22	2063.14	1391.74	2455.24	1867.57	1826.49	1866.56
M444T429	[M+OH]-	Adenosine 5'-phosphosulfate	0.336325	1.96564	0.0185049	444.021	429.15	HMDB0001003	C00224	Nucleosides, nucleotides, and analogues	Purine nucleotides	Purine ribonucleotides	1452.59	2947.16	4350.08	3892.79	1979.48	7009.78	6210.25	3319.61	7580.94	4621.21	4588.68	4588.64	4618.38
M271T210	[M-H]-	Angolensin (r)	0.341091	1.98075	0.00438357	271.108	210.181						2427.12	2867.05	1740.7	4522.66	3016.15	6788.91	5195.57	7150.48	4004.86	5727.05	6068.37	5049.41	6112.01
M273T213	[M+H]+	(3s)-vestitol	0.592983	2.01727	0.0204154	273.121	212.667	HMDB0133781		Phenylpropanoids and polyketides	Isoflavonoids	O-methylated isoflavonoids	6584.17	7689.12	11869.5	11928.5	9694.85	20700.3	16049.9	25363.6	8602.58	25640.8	22284.6	22202.5	22275.9
M625T386	[M+H]+	Dauricine	0.305793	2.04374	0.0278022	625.327	386.255		C09419	Organoheterocyclic compounds	Isoquinolines and derivatives	Benzylisoquinolines	2426.1	2589.07	4264.8	2382.72	992.212	6179.83	2619.96	3915.3	7259.91	5888.34	3541.61	3720.11	3537.58
M762T170	[M+CH3COOH-H]-	Sm d34:1	2.16816	2.06328	0.0304517	761.58	170.492			Lipids and lipid-like molecules	Sphingolipids	Phosphosphingolipids	54255.4	278026	143668	48768.6	145820	186296	372514	206244	306109	312347	109915	109918	111501
M385T457	[M-H-H2O]-	Uridine 5'-diphosphate	0.24695	2.07841	0.0462673	384.982	456.988	HMDB0000295	C00015	Nucleosides, nucleotides, and analogues	Pyrimidine nucleotides	Pyrimidine ribonucleotides	793.114	2172.76	1935.19	2026.76	1264.23	3611.52	2303.62	2315.53	6049.84	2745.9	2098.58	2097.59	1998.83
M244T232	[M+H]+	Cytidine	0.641606	2.08	0.00946228	244.091	232.093	HMDB0000089	C00475	Nucleosides, nucleotides, and analogues	Pyrimidine nucleosides		3323.85	10206.3	11500	14525.2	5566.22	21964.6	18963.8	11068.6	19523.9	22331.9	14842.9	14833.7	14272.1
M172T43	[M+H]+	Gabapentin	2.15074	2.09065	0.00100583	172.132	43.328	HMDB0005015	C07018	Organic acids and derivatives	Carboxylic acids and derivatives	Amino acids, peptides, and analogues	93619.9	52158.8	90810	87762.4	107990	195199	235344	162987	170769	139574	146909	145192	143923
M112T243	[M+H]+	Cytosine	0.815514	2.09595	0.0140756	112.049	243.119	HMDB0000630	C00380	Organoheterocyclic compounds	Diazines	Pyrimidines and pyrimidine derivatives	5451.97	12107.3	18675.7	21490.1	10832.9	36784.2	31309	14156.6	32420	29024.4	20768.3	20800.6	20517.7
M298T315	(M+CH3CN+Na)+	Ile-Cys	0.250528	2.10891	0.0113208	298.124	314.905						2396.12	560.44	371.652	1209.81	2395.33	3439.85	2435.63	2910.86	2661.34	3174.16	1958.13	1656.49	2558.19
M514T196	[M-H]-	Taurocholate	18.8937	2.11402	0.00626116	514.284	195.549	HMDB0000036	C05122	Lipids and lipid-like molecules	Steroids and steroid derivatives	Bile acids, alcohols and derivatives	6.97649e+06	4.743e+06	1.18567e+07	4.29294e+06	1.20007e+07	1.53338e+07	1.6458e+07	1.42027e+07	1.46421e+07	2.36489e+07	1.23544e+07	1.23545e+07	1.2219e+07
M271T313	[M-H-H2O]-	.gamma.-glutamyl-(s)-allyl-l-cysteine	0.297253	2.11877	0.000143016	271.066	313.433			Organic acids and derivatives	Carboxylic acids and derivatives	Amino acids, peptides, and analogues	1160.01	1349.82	2242.67	2020.46	1918.49	3279.84	3832.37	3325.15	4377.17	3600.65	3686.75	3700.25	3690.54
M271T26	[M+H]+	Genistein	0.228717	2.11988	0.0105097	271.058	25.917	HMDB0003217	C06563	Phenylpropanoids and polyketides	Isoflavonoids	Isoflav-2-enes	1014.13	1511.53	1343.31	1115.72	1279.43	2641.81	1181.63	2900.59	3730.03	2825.12	1838.2	1837.4	1975.95
M579T479	[M-H]-	Uridine 5'-diphosphoglucuronic acid (UDP-D-glucuronate)	0.172175	2.15654	0.0348961	579.023	479.096			Nucleosides, nucleotides, and analogues	Pyrimidine nucleotides	Pyrimidine nucleotide sugars	475.694	613.922	631.893	845.701	775.745	2116.39	2217.22	937.999	1059.86	877.763	991.551	991.717	1048.47
M535T436_1	[M-H]-	Udp-xylose	0.254159	2.18362	0.0219071	535.035	435.691		C00190	Nucleosides, nucleotides, and analogues	Pyrimidine nucleotides	Pyrimidine ribonucleotides	568.998	961.801	1042.79	2712.64	1717.38	4561.07	1998.9	3162.52	3262.31	2308.39	2254.37	2334.55	2332.69
M271T61	[M-H]-	16-hydroxyhexadecanoic acid	3.20172	2.18607	0.0166659	271.226	61.358	HMDB0006294	C18218	Lipids and lipid-like molecules	Fatty Acyls	Fatty acids and conjugates	65129.6	313851	157763	351960	275694	571721	359279	573204	319787	721471	330912	365161	329206
M335T179	(M+K)+	Phe-Met	0.501392	2.21991	0.0350702	335.085	178.746						9029.19	4939.26	997.612	13830.6	2149.98	12929.5	11079.1	9082.14	16407.3	19200.6	10511	9726.12	9718.51
M391T150	[M-H]-	Deoxycholic acid	2.44677	2.23084	0.0304739	391.283	150.306	HMDB0000626	C04483	Lipids and lipid-like molecules	Steroids and steroid derivatives	Bile acids, alcohols and derivatives	4350.52	153630	73591.6	268096	114585	341440	165563	241336	248775	373186	195179	196559	196573
M136T337	[M+H]+	Dl-homocysteine	1.48733	2.23976	0.0171101	136.046	336.833	HMDB0000742	C05330	Organic acids and derivatives	Carboxylic acids and derivatives	Amino acids, peptides, and analogues	27150.6	30163.3	40531	63804.6	40422.2	69058.4	131009	58017.2	124721	69785.9	72072.1	73913.8	73885.7
M363T461_2	[M-H]-	Xanthosine 5'-monophosphate	0.385304	2.24856	0.00741961	363.032	460.986	HMDB0001554	C00655	Nucleosides, nucleotides, and analogues	Purine nucleotides	Purine ribonucleotides	1588.8	4254.94	3366.96	1301.13	4092.04	7840.61	8674.36	3948.7	6026.27	6347.73	4550.01	4515.1	4463.51
M319T419	[M+H]+	Asp-Gly-Lys	0.838448	2.25866	0.0406898	319.148	418.939			Organic acids and derivatives	Carboxylic acids and derivatives	Amino acids, peptides, and analogues	16274	13583.1	3609.85	31796.9	6617.11	41794.1	45965.4	20548.5	35606.9	18440.1	21332.9	21735.8	21708
M154T337	[M+H]+	3-nitrobenzyl alcohol	1.27005	2.29285	0.0241034	154.057	336.818			Benzenoids	Benzene and substituted derivatives	Nitrobenzenes	20014.2	22636.6	26624.5	47033.4	27820.6	53444.2	100653	38538	91540.2	46290.8	49807.4	51166.2	51148.2
M479T27	[M-H-C6H10O5]-	Steviolbioside	1.7526	2.30429	0.00221192	479.281	27.304			Lipids and lipid-like molecules	Prenol lipids	Terpene glycosides	33310.9	54636.7	55808.7	81111.1	57195.9	121975	96574.8	159822	169288	102296	97036.2	99116.6	99085.9
M431T222	[M+Na]+	(4r)-4-((3s,5r,6s,7r,9s,10r,13r,14s,17r)-3,6,7-trihydroxy-10,13-dimethylhexadecahydro-1h-cyclopenta[a]phenanthren-17-yl)pentanoic acid	0.36994	2.32025	0.0256878	431.274	221.98			Lipids and lipid-like molecules	Steroids and steroid derivatives	Bile acids, alcohols and derivatives	890.668	3828.28	1630.66	6104.93	2118.97	9481.47	4630.24	5140.4	5393.77	9168.26	5166.3	4891.54	4861.57
M517T151	(M+NH4)+	Taurodeoxycholic acid	3.33303	2.32979	0.00416084	517.327	150.788	HMDB0000896	C05463	Lipids and lipid-like molecules	Steroids and steroid derivatives	"Bile acids, alcohols and derivatives"	192449	100785	291025	71345.6	258860	434789	263892	436009	467940	527881	323580	323518	318460
M142T225	[M+H-C13H18O2]+	Octanoic acid, 4-[(1-oxo-7-phenylheptyl)amino]-, (4r)-	0.391396	2.33669	0.00206537	142.121	224.963			Organic acids and derivatives	Carboxylic acids and derivatives	Amino acids, peptides, and analogues	3421.11	508.747	3587.08	3131.28	1618.67	5890.22	4197.99	6069.05	6772.23	5734.43	4647.35	4253.8	4250.44
M664T432	(M+H)+	Nicotinamide adenine dinucleotide (NAD)	0.667953	2.35356	0.00159661	664.112	432.139	HMDB0000902	C00003	Nucleosides, nucleotides, and analogues	(5'->5')-dinucleotides		5596.67	5596.01	6104.46	10579.9	6772.71	21296.9	14987.5	10752.8	18618.8	15894	9994.77	10474.1	9939.32
M560T444	[M+H]+	Adenosine 5'-diphosphoribose	2.33443	2.41209	0.00750528	560.075	444.179	HMDB0001178	C00301	Nucleosides, nucleotides, and analogues	Purine nucleotides	Purine nucleotide sugars	7157.29	84487.4	137453	147483	70641.9	173841	222219	154250	230971	297459	160809	160755	170271
M567T28_3	[M-H]-	Chenodeoxycholic acid 24-acyl-.beta.-d-glucuronide	1.23558	2.44596	0.00783138	567.297	28.09			Lipids and lipid-like molecules	Steroids and steroid derivatives	Steroidal glycosides	5309.56	34283.5	28408.2	39605.5	26097	92921.8	72386.4	72334	41961.4	47429.9	49509.6	48648	48498.5
M134T28	[M+H-CH6O2]+	Dl-normetanephrine	0.509365	2.49718	0.0269952	134.058	28.008	HMDB0000819	C05589	Benzenoids	Phenols	Methoxyphenols	4917.51	2720.6	7269.16	2307.01	3908.04	13374.1	17149.7	5403.89	10229.7	6588.99	7628.88	7062.96	7629.33
M558T443	[M-H]-	Adp-ribose	2.90432	2.4981	0.00840443	558.063	442.67	HMDB0001178	C00301	Nucleosides, nucleotides, and analogues	Purine nucleotides	Purine nucleotide sugars	7987.44	124143	215138	231773	100691	292247	230739	329549	361355	484153	249628	242895	242964
M187T310	[M-H]-	N-acetylglutamine	1.64651	2.59438	0.0385196	187.071	309.89	HMDB0006029		Organic acids and derivatives	Carboxylic acids and derivatives	"Amino acids, peptides, and analogues"	21045	78826.9	51224.5	59474.4	35129.5	236158	140671	101752	59073.3	99786	84332.6	86632.6	85162.3
M732T170	[M+H]+	N-(octadecanoyl)sphing-4-enine-1-phosphocholine	1.27804	2.63729	0.0358714	731.601	169.973	HMDB0001348	C00550	Lipids and lipid-like molecules	Sphingolipids	Phosphosphingolipids	4632.78	71406.4	30568.4	9115.51	35241.6	48887.6	134126	52087.2	91543.2	71494.4	28488.5	27854.2	28484.1
M384T468	(M-H2O-H)-	Cytidine diphosphate (CDP)	0.165067	2.638	0.0234123	383.998	467.967						349.096	484.132	554.752	505.22	382.178	1595.66	620.479	743.794	2014.59	1027.93	830.026	889.701	829.095
M655T482_1	[M-H+2Na]+	1-(1,2-dihexanoylphosphatidyl)inositol-4-phosphate	0.799558	2.65616	0.0202906	655.167	482.127			Lipids and lipid-like molecules	Glycerophospholipids	Glycerophosphoinositol phosphates	5267.48	11161	12249.8	13365.6	6557.55	46825.9	22654.1	21357.9	21307.5	16948.1	15323.1	16485.8	16497.8
M144T212	[M-H]-	Isobutyrylglycine	1.66172	2.67776	0.0111208	144.066	212.211	HMDB0000730		Organic acids and derivatives	Carboxylic acids and derivatives	Amino acids, peptides, and analogues	19277.3	33499	50360.3	77553.1	28277.4	178518	63945.2	106280	114180	96641	85455.5	85478.3	89272.3
M237T271	[M+H]+	(.+/-.)-dropropizine	6.54076	2.70269	0.023034	237.179	270.706			Organoheterocyclic compounds	Diazinanes	Piperazines	123915	725205	186587	1.59823e+06	286760	1.56968e+06	2.09e+06	992665	2.06805e+06	1.17333e+06	1.53958e+06	1.51765e+06	1.5177e+06
M103T190	[M-H]-	Dl-a-hydroxybutyric acid	1.8582	2.70921	0.0402424	103.039	189.683	HMDB0000008	C05984	Organic acids and derivatives	Hydroxy acids and derivatives	Alpha hydroxy acids and derivatives	81106.8	26469.6	35431	94780.4	59055	119812	302900	86239	188157	107101	114820	115895	117684
M321T312	[M-H]-	Chloramphenicol	0.516872	2.75271	0.0108756	321.022	312.03	HMDB0014589	C00918	Benzenoids	Benzene and substituted derivatives	Nitrobenzenes	5546.2	432.997	7092.81	418.096	5580.52	12818.8	8249.91	7666.02	15043.5	8717.65	7352.2	7689.84	7791.27
M369T205	(M-H)-	6-Keto-PGF1a	2.02524	2.76864	0.00578786	369.226	204.549						38971.3	80847.9	78152.6	61849.6	38566.2	136462	143469	157378	269509	119308	104003	108047	103966
M405T391	[M+H]+	hydrocortisone 21-acetate	1.11007	2.81461	0.000759776	405.206	390.97		C02821	Lipids and lipid-like molecules	Steroids and steroid derivatives	Pregnane steroids	13610.9	17693.9	15110.5	14015.1	14142.7	43472.6	33378.3	27537.9	53339.8	52165.7	29453.5	29455.1	29062.6
M212T29	[M-H]-	Indoxyl sulfate	4.00808	2.85967	0.0149439	212.001	29.274	HMDB0000682		Organic acids and derivatives	Organic sulfuric acids and derivatives	Arylsulfates	295815	111520	387339	112152	177806	770487	990308	393842	593331	353724	420821	432391	409738
M353T159	(M+H)+	Prostaglandin I2	1.93705	3.02706	0.00192934	353.229	159.174	HMDB0001335	C01312	Lipids and lipid-like molecules	Fatty Acyls	Eicosanoids	10967.6	82904.2	38684.5	65781.3	27279.7	94048.2	109852	163802	175377	139877	117731	115631	115681
M275T205	[M+H]+	Gigantol	1.29754	3.09291	0.00123575	275.14	204.849						27756.7	5472.12	24849.3	6578.08	17281	65042	53184.7	57611.8	42706.5	34879.1	30213	27692.3	27665.8
M317T172	[M+H]+	All-trans-5,6-epoxyretinoic acid	0.919582	3.11434	0.00285062	317.187	171.848	HMDB0012451	C16680	Lipids and lipid-like molecules	Prenol lipids	Retinoids	3562.25	6437.63	14168.8	3949.21	13801.4	32431.2	26232.5	33819.2	23565.3	14502.5	15239.1	15230.2	15727.4
M136T86	[M-H-C13H17O3]-	(+)-pinoresinol	1.99397	3.19044	0.0420932	136.006	86.371		C05366				19572.5	24777.4	73740.7	56170.2	71770.3	177493	297334	53094.2	176619	80408.4	81721.5	86078	79567.9
M779T347	[M+H]+	Vinorelbinetartrate	0.28385	3.19664	0.023727	779.386	346.928						215.081	2180.45	2180.45	650.147	117.75	2763.77	2180.45	2703.18	3289.13	6145.89	1491.37	1515.14	947.65
M349T146	[M-H]-	Tetrahydrocorticosterone	0.557702	3.30176	0.0243341	349.236	146.462	HMDB0000268	C05476	Lipids and lipid-like molecules	Steroids and steroid derivatives	Hydroxysteroids	3138.49	4545.18	5886.59	4145.49	1663.26	6897.89	22285.2	9465.26	18219.7	7116.79	7815.77	8212.61	7828.1
M498T152	[M-H]-	Taurochenodeoxycholate	10.9908	3.56007	0.00546696	498.288	152.386	HMDB0000951	C05465	Lipids and lipid-like molecules	Steroids and steroid derivatives	Bile acids, alcohols and derivatives	1.03376e+06	575879	2.25559e+06	457160	1.77571e+06	4.11682e+06	2.2128e+06	5.29783e+06	3.48685e+06	6.59536e+06	2.80673e+06	2.67613e+06	2.5643e+06
M365T201	[M-H]-	15-cyclohexylpentanorprostaglandin f2.alpha.	0.583617	3.58645	0.0140384	365.231	200.678			Lipids and lipid-like molecules	Fatty Acyls	Eicosanoids	5154.53	1625.66	2591.74	7338.69	757.317	19915.7	12991.3	7257.79	6162.7	16320.3	9075.26	9793.62	9096.71
M427T460	[M-H]-	Inosine 5'-diphosphate	0.439219	3.61984	0.000619149	427.002	460.416	HMDB0003335	C00104	Nucleosides, nucleotides, and analogues	Purine nucleotides	Purine ribonucleotides	1561.72	2107.26	3090.42	668.117	1224.71	6062.62	8455.76	3899.84	6404.12	6497.33	4221.7	4404.27	4221.81
M277T449_2	[M+H]+	L-saccharopine	2.72684	3.63636	0.00333895	277.137	448.597	HMDB0062698	C00449	Organic acids and derivatives	Carboxylic acids and derivatives	Amino acids, peptides, and analogues	42813.2	35901	40177.5	94636.8	82215.1	155814	312567	164655	292059	150337	146165	147421	147092
M1030T196	[2M-H]-	Taurocholic acid	2.70251	3.64053	0.0219291	1029.57	195.555	HMDB0000036	C05122	Lipids and lipid-like molecules	Steroids and steroid derivatives	Bile acids, alcohols and derivatives	67106.4	27289.7	125264	24652.1	149333	237065	267026	158390	218245	552351	159124	160532	159108
M351T150	[M-H]-	Lipoxin a4	2.19832	3.68869	0.0293241	351.216	149.754	HMDB0004385	C06314	Lipids and lipid-like molecules	Fatty Acyls	Eicosanoids	36975	34907.6	94554.2	37228.2	65542	148304	394394	83491.2	148332	218501	144335	121055	144431
M506T499	(M-H)-	Adenosine 5'-triphosphate (ATP)	0.701709	3.6906	0.00234132	505.985	498.636	HMDB0000538	C00002	Nucleosides, nucleotides, and analogues	Purine nucleotides	Purine ribonucleotides	4461.49	4933.92	3140.89	2746.6	6046.92	23419.7	16020.9	9032.56	18670.1	11576.5	9288.69	9235.3	5335.38
M515T36	[M-H]-	Probucol	1.43714	3.74745	0.0162634	515.302	35.842	HMDB0015537	C07373	Benzenoids	Benzene and substituted derivatives	Phenylpropanes	23213.5	16783.8	25476.5	6988.85	29100.4	54033.2	138854	52256	93619.1	41840.1	76923.4	65095.2	70715.3
M695T31	[M+HCOO]-	S4:18(p3:16/f1:2)	2.522	3.77838	0.00285851	695.31	31.284						16362.6	75254.2	39037.8	70902.4	67781.1	264745	248604	81222.4	239375	183715	127821	136554	128266
M501T232	[M-H]-	Propanoic acid, 2-[[4-[2-[[(cyclohexylamino)carbonyl](4-cyclohexylbutyl)amino]ethyl]phenyl]thio]-2-methyl-	0.354693	3.87288	0.0412254	501.318	232.27		C15622	Organosulfur compounds	Thioethers	Aryl thioethers	634.763	1390.24	643.1	3108.8	811.907	10592.5	1575.01	4584.38	4009.13	4756.67	2022.32	2600.47	2599.69
M160T53	[M+H]+	Pregabalin	0.940877	3.96314	0.00135157	160.132	52.879	HMDB0014375		Organic acids and derivatives	Carboxylic acids and derivatives	Amino acids, peptides, and analogues	7479.24	6036.02	10112.3	5288.86	3694.74	24684	16508.2	35125.7	34366.3	18558.6	16582.7	14533.4	14517.3
M257T447	(M-H)-	3-Deoxy-2-keto-6-phosphogluconic acid	0.737362	4.0101	0.00517169	257.113	446.557	HMDB0001376	C04442	Organic acids and derivatives	Keto acids and derivatives	Medium-chain keto acids and derivatives	4470.38	3390.26	2836.65	8918.72	3279.69	11520.6	21089.7	13826.9	30584.7	14792.2	11291.3	11478.4	11479.9
M483T457	[M-H]-	Uridine 5'-triphosphate	0.168372	4.04319	0.00617634	482.957	456.651	HMDB0000285	C00075	Nucleosides, nucleotides, and analogues	Pyrimidine nucleotides	Pyrimidine ribonucleotides	98.9052	113.212	431.773	426.221	71.2994	1245.7	651.887	618.947	1419.17	679.242	527.989	516.683	516.656
M167T460	[M-H]-	Phosphoenolpyruvate	1.8295	4.0453	0.0007375	166.974	460.448	HMDB0000263	C00074	Organic acids and derivatives	Organic phosphoric acids and derivatives	Phosphate esters	28962.2	37491.3	25769.5	8464.7	28200.6	97958	114804	53903.6	117425	137302	61300.7	62569.7	61235.3
M713T465	[2M-H]-	Indomethacin	0.199006	4.5928	0.016339	713.168	465.464	HMDB0014473	C01926	Organoheterocyclic compounds	Indoles and derivatives	Benzoylindoles	378.715	396.905	485.136	40.6724	239.731	995.695	1543.62	453.197	1473.91	2611.82	1061.22	1108.8	1059.51
M185T478	[M-H]-	D-2-phosphoglyceric acid	1.85261	4.67221	0.000174118	184.985	478.419	HMDB0003391	C00197	Organic oxygen compounds	Organooxygen compounds	Carbohydrates and carbohydrate conjugates	12027.2	12274.8	34851.1	9404.22	37378.7	90494	113977	66483.1	125392	98609.6	66679	66668.2	65323.2
M551T28	[M+Cl]-	Ganoderic acid a	1.36731	5.137	0.0335081	551.266	28.261			Lipids and lipid-like molecules	Prenol lipids	Triterpenoids	22420	6502.31	14558.9	10703.1	17089	23116.3	50751.1	113897	140486	37880.8	41128.6	41054.9	41129.3
M405T140	[M-H]-	3-dehydrocholic acid	2.3328	5.26663	0.0120891	405.262	140.075						23943.6	32031.7	27461.2	63130.8	21876.4	344699	149045	177810	111125	104452	117815	118823	116328
M549T27_2	[M-H-H2O]-	Leukotriene f4	1.07281	6.1505	0.0314134	549.285	27.169		C06462	Lipids and lipid-like molecules	Fatty Acyls	Eicosanoids	13363.1	7717.13	5376.22	5794.84	2836.26	13204.2	25087.3	66847.4	84563.2	26104.2	23220.1	24735.6	23212.6
M188T387	[M-H]-	N-acetyl-l-glutamate	3.32057	6.26881	0.0144193	188.056	387.044	HMDB0001138	C00624	Organic acids and derivatives	Carboxylic acids and derivatives	Amino acids, peptides, and analogues	41704.3	44283.2	46194	129388	9835.34	420743	629960	125599	341603	183484	160971	160978	166658
M537T28	[M-H]-	Phe(benzoyl)-leu-arg	1.39447	6.34542	0.0203657	537.285	28.369			Organic acids and derivatives	Carboxylic acids and derivatives	Amino acids, peptides, and analogues	4469.06	9185.25	9861.24	23880.3	6395.71	16110.8	67789.9	91622.2	127738	38069.3	40729.2	40017.4	39944.7
M221T312	[M-H]-	Ethyl glucuronide	1.88686	9.66667	0.0208949	221.065	311.772	HMDB0010325		Organic oxygen compounds	Organooxygen compounds	Carbohydrates and carbohydrate conjugates	26923.5	3481.03	18722.8	3082.98	8066.99	173188	128499	211964	24660.6	44368.9	62341.7	62329.2	61680.5
