# Supplementary material for: Increases in 4‐Acetaminobutyric Acid Generated by Phosphomevalonate Kinase Suppress CD8+ T Cell Activation and Allow Tumor Immune Escape
Source: Adv Sci (Weinh). 2024 Sep 26;11(43):2403629. doi: 10.1002/advs.202403629 (PMC11578309; doi:10.1002/advs.202403629)
Supplement: Supplementary file 4 — Supporting Information [file ADVS-11-2403629-s003.xlsx]

## Sheet: Extended Data Figure 1A
ID	race	age	gender	stage	Grade	futime	fustat	MRPL51	ATP6V1F	NAA38	PSMB6	NOP10	SF3B5	PSMG3	PMVK	HRAS	PSMA4	PGLS	TXNDC17	NDUFB11	PSMB1	IER2	CCDC167	TRIR	ROMO1	SEC61G	RBM42	RPL36AL	COPS9	MAP2K2	ATP5F1E	UXT	PSENEN	MYL6	CLTB	DYNLRB1	SDHAF2	SDHAF1	TSSC4	MYDGF	CIB1	FRG1	VAMP8
TCGA-DD-A1EA	ASIAN	68	MALE	Stage II	G2	2415	0	31.0267	11.5025	0.1062	0.0893	0.3031	0	0.2137	0	0.1011	0.1757	2.3593	0.2975	1.3528	2.8542	0.0276	0	1.8923	0.7236	0	0.6917	0.2506	0	0.5192	0.5454	5.7762	0.1074	19.1196	29.8254	1.8327	0.1716	0.2142	0.0155	6.8996	0	15.5216	34.0322
TCGA-KR-A7K0	ASIAN	65	MALE	Stage I	G1	65	1	28.4426	70.8867	0.2282	0.5438	1.0786	0	2.4008	0.1058	0.2405	0.4239	5.7938	0.3412	3.6285	4.4152	0.0924	0.0364	2.3734	0.07	0	6.075	0.8274	0.0152	1.2224	2.3854	10.6153	0.3722	41.5957	46.5789	4.0889	0.8915	1.0802	6.7679	17.98	0	4.8625	29.982
TCGA-DD-A4NS	WHITE	61	FEMALE	Stage I	G2	2456	1	45.7461	70.5429	0.1224	3.0145	1.5194	0	3.5398	0	0.0202	0.0217	5.8011	0.0709	9.455	6.1663	0.1509	0.0813	3.3841	0.2866	0	0.4403	0.0583	0.0085	1.5104	1.9068	7.5768	0.0103	13.3725	37.514	7.5748	1.8	0.9463	0.0401	24.4178	0	6.6656	36.4506
TCGA-CC-A5UC	WHITE	63	MALE	Stage IIIA	G3	347	1	21.4152	67.7915	0.4444	0.1413	0.4725	6.91	1.8726	0.0091	0.2827	0.2282	6.0999	0.3375	2.8283	6.1786	0.008	0	0.8351	0.1218	0	4.0961	0.918	0	1.366	1.9866	5.3939	0.6611	16.1811	30.4745	3.6305	1.078	1.1543	13.4852	23.3087	0.0314	4.7518	30.7602
TCGA-G3-AAV7	WHITE	38	MALE	Stage II	G2	361	0	30.9119	88.8316	1.5405	2.3274	0.1504	0.0141	1.6253	53.2673	0.0193	0.0363	4.8906	2.1822	3.3435	3.9831	3.3962	0.0875	5.0616	13.4265	0	5.2843	1.0251	0.4092	2.2226	1.6951	15.1237	3.3075	34.8027	43.496	3.6243	1.1118	0.4872	0.8925	19.0519	0.0075	7.5741	39.6304
TCGA-DD-AAED	WHITE	51	MALE	Stage I	G3	763	0	12.1729	110.071	1.0578	2.9247	1.5467	27.2433	2.7	29.8807	0.4476	0.3355	14.9445	1.1738	5.6988	8.8414	0.2344	0.0343	3.6743	9.486	0	5.7654	0.2915	0.3086	3.6397	1.9121	14.8981	10.8315	16.0199	76.6177	5.5021	2.0633	2.4928	18.9469	22.7815	0.1057	6.0864	38.0213
TCGA-DD-AAE0	WHITE	45	FEMALE	Stage IIIA	G4	555	0	24.6794	44.0351	33.4557	16.0707	0.2013	6.321	3.0279	0.0175	1.6709	1.771	21.8104	4.316	5.0545	2.6648	1.7461	0.052	7.3306	25.6309	0	29.0891	4.6631	0.2288	2.8963	2.6557	27.4579	4.9141	97.5908	65.6417	2.8551	1.7506	3.1149	7.6342	38.3505	0.01	8.3194	22.6288
TCGA-CC-A3M9	ASIAN	45	MALE	Stage IIIA	G3	300	1	75.3879	70.1179	1.0179	2.3352	0.8717	1.8213	4.2469	0.0288	3.3051	4.9962	6.0299	1.7558	7.7413	8.5498	137.421	11.1102	3.5216	0.0619	0.1562	61.0138	6.0939	1.6182	1.2122	3.0365	11.1759	42.886	98.1118	95.1247	4.1754	1.7515	2.396	0.5085	15.273	1.523	5.9193	47.775
TCGA-DD-A3A4	ASIAN	37	MALE	Stage IIIA	G3	612	1	30.6623	100.857	0.1209	0.3582	0.5481	0.0685	1.8278	0.038	0.1265	0.0933	5.9832	0.1422	2.784	3.6555	0.7143	0.0094	1.5147	1.0418	0	0.6455	0.7319	0.4926	1.2723	1.6925	9.3357	0.0192	23.8762	36.0534	2.5667	1.3999	0.6552	0.5968	15.0623	0	6.804	31.6098
TCGA-DD-AADB	WHITE	51	MALE	Stage I	G4	1242	0	24.16	234.693	0.3209	2.428	4.5915	0.0243	6.0842	2.7933	0.7877	1.0845	31.3737	2.1882	8.23	17.5053	36.474	0.2843	4.3952	22.5436	0.365	13.3162	2.1947	0.105	5.4294	2.7112	26.0587	0.8144	60.4469	92.5258	6.7107	4.3286	4.6551	16.7271	38.3097	0.4513	6.2389	47.5689
TCGA-G3-A25V	BLACK OR AFRICAN AMERICAN	68	MALE	Stage I	G2	860	0	27.713	52.4871	0.3108	0.4206	0.2957	0.0665	3.1224	50.4699	0.0607	0.0327	12.5007	0.1201	4.5766	1.7403	10.9168	0.0306	6.8637	23.1189	0.1113	6.1168	0.2445	1.6812	2.5466	0.8194	20.792	2.3665	56.311	145.608	4.9932	1.7102	1.3702	9.5476	43.5194	0.1533	8.9351	24.4539
TCGA-DD-AAE7	WHITE	72	MALE	Stage I	G2	644	0	51.0762	52.4765	0.2352	1.5272	0.4304	0.2607	2.4451	0.023	0.1358	0.4592	6.0248	1.0922	5.0447	2.143	2.0218	0.1284	2.6211	13.7855	0	3.105	0.5157	0	2.0265	2.1821	12.5984	0.3344	47.5199	66.1218	5.9522	2.3901	1.1266	100.186	30.4628	0.0528	5.4583	17.0168
TCGA-LG-A9QC	ASIAN	48	MALE	Stage I	G2	425	0	20.2384	78.7366	0.0253	0.0944	0.2166	0	0.8653	3.1936	0.0222	0.0359	5.2703	0.066	2.3889	6.8826	0.0066	0.0448	4.2752	0	0	0.2923	0.093	0.007	0.5494	1.2831	9.9724	0.0057	12.1391	24.5371	4.7242	0.7056	0.5329	0.0221	14.1388	0	7.7262	38.1102
TCGA-DD-AAEH	WHITE	73	MALE	Stage I	G2	784	0	43.3955	65.5883	0.2849	4.336	0.1985	55.911	2.1862	0.0086	0.2545	0.678	10.242	3.7187	2.892	4.0876	0.3233	0.0385	1.698	0.8471	0	1.2387	8.2853	10.4521	1.8854	1.3184	10.6699	0.8071	63.7207	16.4818	2.0561	1.629	0.5909	7.414	24.123	0	4.1329	22.312
TCGA-DD-AAW1	ASIAN	55	MALE	Stage IIIA	G2	1989	0	21.4883	26.2077	0.352	0.6954	0.8122	0.0277	2.1254	0.2049	0.1988	0.0764	15.4699	0.1124	5.0677	2.1724	0.1343	0.2291	5.0091	3.5248	0	3.5461	0.1232	0.024	1.935	1.1794	24.0478	7.5837	27.4002	124.618	8.5395	1.3955	1.9713	14.0287	20.481	0	14.3734	22.893
TCGA-2Y-A9H9	ASIAN	70	MALE	Stage I	G2	697	0	14.1691	20.1308	0.1022	0.4888	0.4199	0.105	1.1806	0.1214	0.1256	0.3091	5.2213	0.592	2.3929	0.4118	0.0742	0.0543	3.3228	4.6173	0	1.129	0.4839	0.0682	1.0645	1.5159	11.2975	0.56	14.3738	23.0963	2.7638	0.49	1.2183	16.6646	21.7801	0	6.6092	21.2157
TCGA-5C-AAPD	WHITE	61	MALE	Stage II	G1	20	0	20.2233	129.331	0.05	0.5464	0.548	0.0128	2.5612	0.0059	0.4567	0.3002	9.7254	0.3535	5.7188	5.2403	0.109	0	2.2494	2.992	0	1.0189	1.5871	0.0445	3.241	2.6913	10.7303	0.1932	51.6861	39.5508	5.901	2.2925	1.3538	20.2882	22.2179	0	5.303	21.4514
TCGA-EP-A2KA	WHITE	52	FEMALE	Stage IIIA	G3	627	1	25.1657	46.4605	0.359	0.0651	0.2673	0.02	2.0191	0	0.0548	0.5276	4.8239	0.0904	1.9051	3.4606	0	0	1.6686	0.3102	0	0.4788	0.3612	0	0.5354	0.8844	7.8487	3.2366	12.7882	16.571	2.7569	0.4713	0.7277	0.1842	11.9322	0.4157	3.3965	37.5983
TCGA-DD-A73B	ASIAN	72	FEMALE	Stage I	G2	283	1	9.79	239.42	0.1561	6.4328	1.0205	0.0547	1.9863	34.2433	0.0561	0.0838	5.5285	0.1233	6.7661	7.7214	10.089	0.0503	4.2867	1.3211	0	0.7572	0.533	0.1184	3.0271	4.5949	23.2354	0.4877	30.0323	72.4096	4.2794	2.1104	1.1322	0.6759	31.7984	0	7.753	15.1651
TCGA-UB-A7MD	WHITE	67	MALE	Stage I	G3	52	1	45.9727	67.142	0.3508	0.6694	0.5747	0.0392	2.3677	34.7183	0.1474	0.3209	4.0119	1.5379	3.5459	2.4594	0.0792	0.1216	5.9051	3.6458	0.1966	3.9736	1.1751	0.0085	3.3764	1.5691	18.1294	0.5894	58.0792	46.2735	3.4385	1.2812	0.7863	2.9666	17.6757	0.1042	4.8926	34.6626
TCGA-DD-A113	ASIAN	55	FEMALE	Stage II	G3	2425	0	31.934	66.4145	0.0326	1.4488	0.239	34.797	3.9441	0.0829	0.2758	0.4256	5.7757	0.3316	7.8646	2.8132	0.0217	0.0124	3.2376	0.0792	0.0899	4.9176	0.9195	0.0854	3.2329	3.3215	13.6008	0.2634	97.1253	73.9985	6.6247	2.69	2.8219	17.8803	28.3234	0.1811	7.1394	28.332
TCGA-5C-A9VH	WHITE	70	MALE	Stage I	G2	322	0	25.9404	61.8621	0.25	3.0385	0.2106	0.0158	1.7462	21.078	0.6372	1.2121	13.9054	1.1187	3.8449	1.9828	1.4105	0.1743	5.9178	7.8612	0.7923	7.6082	0.9976	0.0958	1.4901	0.9841	21.4331	0.6906	28.7701	67.6268	3.8477	1.036	0.8654	3.8374	19.8478	0.0672	7.01	29.5632
TCGA-ED-A5KG	ASIAN	60	FEMALE	Stage II	G2	854	0	15.6902	148.83	0.2745	1.7366	0.7911	0.0387	3.3718	12.7212	0.1896	0.1353	7.4622	0.71	8.9301	3.0362	5.8326	0.0356	2.1927	0.5702	0	2.1689	0.5905	0.0335	2.5917	1.7657	15.928	2.7163	8.9189	52.5022	7.847	3.0972	2.2149	5.7104	28.0327	0.0069	3.5936	65.7378
TCGA-BC-A10U	ASIAN	69	MALE	unknow	G2	837	1	58.6019	76.4804	0.0441	1.7546	0.7011	0.0155	3.7938	0	0.0846	0.0968	7.6059	0.0907	3.8317	7.2811	0.3312	0.0107	1.0636	1.6408	0.0776	0.8222	0.4688	0	1.2488	3.7056	4.4687	0.303	1.6037	23.7649	4.1778	2.4225	1.2901	0.4316	25.812	0	5.5058	63.9773
TCGA-DD-A39V	ASIAN	77	MALE	Stage II	G3	643	1	14.5307	66.2853	0.0284	0.6005	0.125	0.1562	2.734	0	0.1656	0.069	3.9766	1.9734	4.7537	2.4514	0.0316	0.0539	1.2751	0.221	0.3135	4.0986	0.4039	0	2.5928	2.5088	10.1715	1.4918	44.5576	39.6028	5.4071	2.3349	0.9923	0.2817	24.6753	0	3.947	29.8246
TCGA-ED-A627	BLACK OR AFRICAN AMERICAN	74	MALE	Stage I	G2	423	0	38.0399	68.4612	0.0275	2.1735	0.8885	44.5086	1.5727	0.035	0.1087	0.0418	3.639	0.5329	3.6593	4.04	0.0245	0.0313	2.4138	0.2745	0	0.4385	0.1252	0.0197	1.4212	1.0668	10.1802	0.0265	68.7102	47.4844	4.4331	1.2497	0.9303	7.1734	23.8569	0	7.3423	35.1466
TCGA-G3-AAV2	ASIAN	50	MALE	Stage I	G1	372	0	31.5902	295.07	2.2966	6.6736	0.6072	0.0304	1.6478	0.6671	0.0986	0.7152	11.7951	0.4863	5.7221	13.8168	5.3922	0.178	4.2929	94.5436	0	29.9291	1.1937	2.4788	1.5857	2.5029	18.777	0.0372	9.8479	59.0055	6.4189	2.5246	1.7484	12.4392	21.9186	0.0081	25.1793	19.3961
TCGA-ZS-A9CD		73	MALE	Stage II	G2	1386	1	33.9126	56.1875	1.3141	0.171	0.3736	0	2.7058	0.0185	0.0479	0.0442	8.4383	0.1174	3.7815	5.0257	0.0404	0.0276	4.3996	0.3628	0	11.2696	0.1273	0.052	1.7661	2.9636	6.7982	0.0245	34.2145	46.5169	7.8532	1.6847	0.8942	0.3406	25.6642	0.0213	7.5193	23.8675
TCGA-GJ-A9DB	ASIAN	68	MALE	Stage I	G2	67	1	46.2434	113.148	1.5707	10.5521	0.7282	0.0303	3.2256	0.0561	0.9233	0.4244	7.7755	0.3901	10.7468	8.0943	3.6476	0.1465	4.7581	28.7691	0.2283	138.836	1.9775	0.0854	2.8399	6.6275	15.9107	0.0637	7.1546	68.3154	6.3632	4.814	2.9757	5.689	36.613	0	19.0515	27.3984
TCGA-G3-AAV4	WHITE	83	FEMALE	Stage I	G1	27	1	31.2125	150.607	0.4701	0.1898	0.6836	0	1.8933	0.0158	0.3038	0.8775	7.113	0.2236	3.4218	5.3635	0.0414	0	2.6799	1.745	0	1.0483	0.4926	0.2369	1.0728	0.7657	18.1734	0.0299	9.5624	42.9874	2.8183	1.073	0.9305	4.0009	16.0805	0	8.3642	46.8205
TCGA-DD-AADP	ASIAN	45	MALE	Stage I	G3	458	0	29.0905	97.1742	0.2046	0.6877	0.3319	0.0415	1.1608	12.6106	0.0922	0.3742	5.7489	0.4586	2.6755	4.2323	0.0419	0.0715	2.3134	3.0355	0	2.2906	0.5277	0.009	0.6473	1.3957	9.259	0.3121	22.8015	33.7114	2.6309	0.5439	0.6444	1.6449	13.8864	0.0552	4.6084	28.6755
TCGA-DD-A4NL	WHITE	46	MALE	Stage I	G1	1711	0	26.3487	65.3936	0.0387	2.6588	0.2485	0.0745	1.0887	0.0086	0.0191	0.0137	13.6193	0.0168	3.1456	3.217	0.1205	0.0129	3.2819	0.552	0	0.1006	0.0316	3.802	5.0238	1.3488	8.9892	0.8117	38.0271	46.6797	2.5255	0.3408	1.3009	5.8599	13.6158	1.0801	3.5161	18.6387
TCGA-CC-5261	ASIAN	44	MALE	Stage II	G2	97	1	24.7632	73.0739	0.0319	2.8708	0.3693	0.0308	1.5531	0	0.0473	1.3932	3.8695	0.2499	1.5596	3.6218	0.0062	0	1.0729	0.068	0	0.3272	0.1468	0	0.7124	2.7384	3.2193	4.7878	2.3727	22.7626	3.3685	0.8753	0.7679	1.0315	14.34	0	5.4261	52.002
TCGA-UB-A7MC	WHITE	59	MALE	Stage IIIA	G3	500	0	26.4602	71.7224	1.2251	0.344	0.7619	0.0544	1.0232	12.0089	0.0837	0.3155	17.4965	0.178	2.7613	4.4837	0.6103	0.0094	5.4653	9.6952	0	5.6907	0.15	0.0177	1.0375	1.0091	20.0109	0.4474	138.671	15.334	2.4343	0.7858	1.6431	3.6206	18.4272	0	9.0042	38.918
TCGA-CC-A7IF	ASIAN	59	MALE	Stage IIIA	G1	649	1	35.8723	73.8568	0.2456	0.6292	0.3804	0.1426	3.886	0	0.0975	0.2315	6.2739	36.5701	4.6882	6.1045	0.0052	0.0179	2.096	19.781	0	5.2326	0.2996	0.0281	3.1669	4.637	26.7507	0.7394	46.1542	45.5878	4.4974	2.4701	2.4032	29.0696	18.3646	0.0138	4.3504	18.3917
TCGA-4R-AA8I	ASIAN	66	MALE	Stage II	G2	262	1	11.0415	112.858	0.0194	1.9083	0.199	15.4724	1.3027	0.0345	0.2892	1.2406	8.0061	0.2581	3.4499	4.6842	0	0.0686	4.1167	6.7844	0	0.7121	0.2267	0.0215	2.1482	1.4059	13.1134	3.5503	43.135	37.7142	4.7043	1.2057	1.3978	5.5867	17.2957	0	6.9407	16.7719
TCGA-DD-A73C	WHITE	65	FEMALE	Stage IIIA	G1	701	0	54.5109	49.8726	0.2643	0.721	0.1663	6.6939	2.4473	5.5679	0.064	0.0956	10.1322	1.36	3.3676	2.2835	0.0588	0.043	3.3602	1.6816	0.1043	0.5781	0.2115	0.2971	1.0948	2.668	10.9286	1.1417	42.6	22.9538	2.4054	1.2811	0.9069	7.1306	20.5524	0.0553	4.5655	31.2251
TCGA-CC-5259	WHITE	60	FEMALE	Stage IIIC	G2	250	0	10.7405	201.151	7.2318	4.1947	1.996	0	7.8065	0.1962	0.2389	0.2939	6.4566	1.2382	10.4206	10.9628	17.7347	0.0516	5.3558	6.86	0	15.7614	1.3062	0.0324	3.1698	1.7782	22.4237	1.1739	5.5823	67.2575	7.5855	4.41	2.3163	42.1877	28.3223	0.0663	12.7542	21.3538
TCGA-2Y-A9GW	ASIAN	64	MALE	Stage I	G2	1271	1	22.4782	55.4861	0.0207	0.216	0.8911	57.798	2.8177	0.0134	0.0844	0.0187	11.2714	0.3868	4.4098	4.446	0.047	0.01	1.9329	0.2441	0	2.6166	0.3095	0	1.5838	2.1912	6.2757	4.7827	41.4619	34.6018	4.2458	1.8864	1.25	25.0222	29.4703	0.0116	5.4397	19.171
TCGA-BC-A10S	WHITE	81	MALE	unknow	G1	1423	1	54.5722	70.4843	0.0905	0.0624	0.443	0.0664	2.0968	0.1306	0.0227	0.0795	11.3497	0.1424	3.3937	6.7773	0.2148	0.0573	1.4786	6.5057	0	0.3587	0.8309	0.1079	1.7621	2.5967	8.1922	0.0378	87.1473	51.3439	5.3841	2.5086	1.0436	8.6822	23.2242	0	3.6272	25.1131
TCGA-UB-A7ME	ASIAN	51	MALE	Stage I	G2	486	0	31.1405	100.722	0.2662	0.2913	0.2946	6.0928	2.0242	0.1971	0.4101	0.8511	6.4699	0.5341	3.4319	4.2108	0.0446	0.1088	1.6333	5.4004	0	2.1533	1.007	0	0.9416	1.6472	5.5134	1.3417	22.0575	22.9136	3.0782	1.1437	1.1955	17.177	21.6455	0.0587	5.2757	22.8717
TCGA-ED-A97K	WHITE	54	MALE	Stage IIIA	G2	6	0	34.0106	79.8409	0.0633	0.1833	0.3467	0.0488	2.0334	0.0601	0.1723	0.2752	6.2878	0.374	3.9273	4.0808	0.0985	0.2466	1.6086	6.1931	0.0815	1.4835	2.749	0.0352	1.2353	1.7544	9.9779	0.1763	44.1256	30.5603	3.2428	1.4277	0.7772	7.5273	17.449	0	4.365	55.2514
TCGA-XR-A8TF	ASIAN	74	MALE	Stage I	G1	693	1	43.3858	104.016	0.0441	6.2018	1.036	0.0364	3.5267	8.1373	0.0083	0.0559	2.7184	0.2739	8.5312	4.3816	1.3638	0.067	1.9116	3.5525	0.0609	4.3806	0.4451	0.021	1.6256	1.7455	23.8385	6.8118	7.5899	55.84	2.9904	1.8522	0.5423	0.9171	26.0864	0	18.6175	32.0045
TCGA-CC-A7II	ASIAN	54	MALE	Stage IIIA	G3	399	0	32.3147	66.3239	0.1134	4.1437	1.0488	0	3.6626	0.0202	1.2177	1.4516	4.6905	1.7744	3.8855	4.1144	0.2914	0.0452	3.974	0	0	3.2094	2.9267	0.0189	1.2134	5.4999	8.016	0.0459	61.061	134.368	3.2842	1.5536	1.8836	3.9554	24.2455	0	14.6148	33.0095
TCGA-DD-AADQ	ASIAN	59	MALE	Stage II	G3	436	0	31.1882	145.713	2.1003	4.4623	0.4005	0.0334	3.7089	5.7128	0.8616	0.5221	10.3583	0.4292	5.9393	10.2135	10.2911	0.023	3.6253	22.0499	0.0837	2.0992	2.8651	0.0361	2.1639	1.8727	13.4387	4.1975	33.9528	39.7854	3.5266	2.1005	1.5552	4.793	20.9204	5.7146	4.6146	28.175
TCGA-K7-A6G5	ASIAN	66	MALE	Stage I	G2	512	0	21.9877	80.0979	0.432	4.0864	0.7335	3.605	1.2183	0.0134	0.2475	3.6635	7.7817	0.3854	2.401	3.635	0.041	0.0399	1.8516	0.2304	0	0.4381	1.1906	1.2604	1.5105	1.1077	6.7285	1.7169	36.3565	65.8343	4.0729	0.8418	0.8438	6.7789	9.357	1.0546	5.7959	19.5987
TCGA-CC-5264	ASIAN	71	MALE	Stage IIIA	G2	102	1	35.2858	22.9634	0.1153	0.1645	0.1975	0.0741	2.0552	0.0171	0.1772	0.1022	9.8282	0.2339	3.2086	1.1621	0.6135	0.0255	3.6529	0.8511	0	0.3513	0.2904	2.566	2.6524	0.6993	10.4273	0.0842	33.6985	41.9101	3.3365	0.7523	0.8271	7.0183	15.8635	0.1575	10.3006	32.5829
TCGA-DD-A39Y	WHITE	67	MALE	Stage I	G3	171	1	13.9979	114.563	0.1584	0.2546	0.3351	0.3411	2.3667	0.0166	0.0552	0.1289	10.0953	0.3564	3.4811	3.9442	0.0653	0.0248	2.1	0.5635	0	1.0954	0.5061	0.5599	2.0747	2.4947	13.0366	0.0597	46.3292	35.6664	6.1567	1.7803	1.2156	3.018	25.8369	0.105	4.2583	26.4258
TCGA-ED-A8O6		50	FEMALE	Stage IIIA	G3	56	1	32.0994	57.9385	0.4158	1.1165	0.1676	0	3.0516	21.9305	0.2793	0.6244	5.904	4.1531	3.682	4.4371	0.0381	0	3.8263	12.6238	0.1576	2.5284	2.1108	0.7212	1.682	1.8277	10.0901	1.7584	31.9075	17.1408	3.1577	0.924	0.9869	8.6275	14.5321	0	4.5341	33.154
TCGA-DD-A1E9	WHITE	70	MALE	Stage I	G2	2759	1	29.6697	286.827	3.4243	1.0385	2.8259	0	4.6539	0.037	0.1367	0.2981	10.0824	2.0116	7.7129	19.7669	0.097	0	2.7114	10.1729	0	12.5882	4.4963	0.0779	2.9219	1.538	22.78	3.8889	63.3279	30.8005	7.6125	4.1859	2.4215	22.194	32.409	0	5.997	#N/A
TCGA-DD-A1EC	ASIAN	20	FEMALE	Stage I	G3	602	0	25.057	201.103	0.431	0.7628	0.0952	0.0357	3.2535	0.0413	0.6045	0.5028	4.6938	0.427	6.5335	9.2481	0.7217	0.197	3.0186	6.4732	0	7.2153	1.7525	0.0077	1.4175	4.7145	9.5767	63.1782	12.4763	49.966	5.8278	2.9406	1.3463	1.0209	26.3744	0	6.0661	33.7397
TCGA-DD-A115	ASIAN	53	MALE	Stage IIIA	G2	2542	1	39.8469	68.3566	0.0358	5.8115	0.2046	0.1995	2.2182	0.2484	0.2308	0.5873	6.1793	3.5233	6.9563	2.4076	0	0.0317	2.4503	0.7867	0	0.2535	0.374	1.9205	1.8362	1.2056	10.9475	0.7782	34.9825	20.6234	5.3719	1.557	1.5904	7.6589	15.88	0.0082	6.5079	15.9502
TCGA-HP-A5MZ	ASIAN	78	MALE	Stage I	G2	91	1	20.6991	72.5488	0.0857	1.0487	0.5505	1.1423	1.9313	0.2292	0.0188	0.1824	7.4131	0.5464	4.3718	4.1034	0.2558	0.2942	3.3568	5.4753	0.1381	8.0233	0.6563	0.0119	1.7588	2.1477	17.0917	0.402	58.5982	39.97	4.0948	1.0545	1.8637	8.1863	17.5785	0.0073	6.3042	23.1143
TCGA-DD-A1EK	ASIAN	64	FEMALE	Stage IVB	G2	558	1	28.6951	215.447	3.3728	3.8239	0.1357	0.4072	2.5064	0.0078	0.731	0.8806	6.8892	0.5282	4.3381	12.2486	0.1988	0.0936	1.723	1.9202	0	3.4611	2.3772	0.0073	2.7952	2.4234	7.9656	10.5657	16.0775	32.6479	4.9823	2.7579	1.5694	16.2193	22.8146	0.1895	4.6706	22.3548
TCGA-DD-AAE2	WHITE	51	MALE	Stage I	G3	638	0	13.8101	90.0588	0.0153	0.0933	0.5115	0.0148	1.7469	0.0068	0.0252	0.038	5.0287	0.0865	3.7188	5.5569	0.0358	0.1323	2.0483	1.3175	0	1.728	0.1313	0	1.1987	1.4523	7.7696	0.049	12.4715	34.1779	4.1361	1.072	0.551	0.8786	22.1592	0	3.9255	11.6928
TCGA-CC-A5UE	WHITE	48	MALE	Stage IIIB	G2	272	1	15.985	44.7059	0.0672	0.2846	0.1481	34.908	2.3156	0	0.1076	0.1431	7.7127	0.1253	5.5109	1.7427	0.7779	0.0511	3.6757	1.08	0	4.3263	0.4747	0.008	2.6586	1.7248	11.2272	0.0291	33.9844	12.2076	3.8928	2.1792	0.7817	0.0882	23.7554	0	4.4133	46.8922
TCGA-NI-A8LF	WHITE	74	MALE	Stage I	G3	799	0	25.3313	213.685	0.0233	0.1936	0.4317	0.054	2.7412	0.1331	0.0799	0.0695	16.978	0.5355	4.3418	11.0072	12.5152	0.0124	3.7278	32.3497	0	4.0775	0.122	0.8569	3.9728	3.2777	12.2167	0.3523	50.929	31.9375	4.2539	2.5734	1.1236	67.0833	13.8889	0	5.5525	19.6593
TCGA-BW-A5NO	ASIAN	50	MALE	Stage IIIA	G2	20	0	54.3655	60.3874	3.1414	0.2291	0.2503	0.1207	3.9126	17.2158	0.0688	0.0444	10.0014	2.2561	5.0503	2.5246	0.0217	0.0277	7.7589	9.7308	0	20.9402	0.8638	0.0058	2.8041	1.9757	5.2368	3.379	20.7225	76.5028	3.5584	1.7626	1.0809	1.3276	29.5303	0.0356	3.6285	29.054
TCGA-CC-A5UD	ASIAN	45	MALE	Stage IIIA	G2	304	1	48.2748	99.6383	0.091	0.4136	0.7485	0.0526	1.4332	0	0.006	0.0226	9.572	0.0079	5.1204	6.332	0.0071	0.0242	0.8175	0.442	0	0.155	0.0409	0	1.0444	1.514	5.6088	0.2854	15.7295	37.291	4.1618	1.3442	0.5021	1.2776	26.0986	0	4.1538	46.2591
TCGA-DD-A1EF	WHITE	57	FEMALE	Stage I	G3	394	1	29.3842	57.718	0.0972	0.5332	0.2219	11.2132	2.058	0.0096	1.4297	6.4052	5.424	0.1596	3.7043	2.6117	0.0841	0	1.5443	0.0092	0.1044	0.7248	0.2293	0.036	1.2228	0.5334	15.5331	0.0946	17.7928	49.3614	3.3497	0.7145	1.2706	0.0354	15.1546	0	11.4004	46.999
TCGA-GJ-A3OU	WHITE	59	MALE	Stage I	G2	879	0	34.2377	53.7797	0.2209	0.99	0.2929	0.1098	1.4566	0.0127	0.169	1.0714	4.3858	0.285	2.7399	3.8783	0.0555	0.0189	1.2795	1.6387	0.4133	2.7265	0.7392	0	0.6683	1.4991	6.4698	0.0288	20.8638	32.7094	3.0127	0.9112	0.9776	2.0278	14.3303	0	3.1591	35.1947
TCGA-DD-AAVU	WHITE	46	MALE	Stage II	G2	2202	0	22.6108	31.2862	0.0995	0.1187	0.1917	0.8627	0.7669	3.8687	0.0082	0.2866	4.1418	0.2378	2.8789	5.2645	0.0484	0.0165	1.8481	0	0	1.3954	1.9402	0	0.5233	0.7201	11.7759	0.0042	4.3911	21.1049	2.581	0.3292	0.7527	0.742	14.1057	0	17.0011	25.9105
TCGA-G3-A6UC	WHITE	65	MALE	Stage IIIB	G2	671	0	25.3823	68.6848	0.046	1.7357	0.387	0	1.9127	0	0.0882	0.1335	6.3925	0.0655	4.5165	6.0729	0.0326	0.0667	4.3371	0.7556	0	0.4141	0.147	0.014	1.2356	3.7745	16.4625	0.1918	17.056	35.3327	5.4668	1.5054	0.9849	0.1811	25.7287	0	5.6189	29.2689
TCGA-CC-A9FU	WHITE	52	FEMALE	Stage IIIA	G2	0	0	10.4838	204.708	14.0362	0.2511	0.6998	0.1574	3.2889	10.9331	0.5682	0.2608	14.6876	0.9234	3.0239	7.4122	16.5422	0.0362	2.7884	21.5754	0	14.8715	0.4375	0.2425	1.3449	2.0065	8.7815	41.3939	3.9069	40.472	3.1352	2.0462	1.2883	0.2977	27.0448	0.0093	11.3578	38.7724
TCGA-DD-AAD3	WHITE	43	MALE	Stage I	G2	1295	0	9.7748	235.201	0.22	5.3517	0.5797	6.043	2.4617	0.0101	0.0372	0.064	17.1643	1.7064	5.5869	9.8921	0.1405	0	3.6812	1.1915	0	1.8489	0.0968	0.0941	2.5255	1.3634	15.5485	0.2129	43.6594	102.547	3.4435	1.8169	1.4794	7.2341	24.6253	0.0578	5.083	24.2705
TCGA-2Y-A9GU	WHITE	55	FEMALE	Stage I	G2	1939	0	15.8817	207.978	1.6534	2.0461	0.8436	13.1053	3.9343	24.9809	0.0618	0.2911	14.6179	0.5301	5.4393	9.9281	10.0802	0.1558	10.688	46.8636	0.2267	8.5894	0.8141	0.0783	4.5625	0.8223	23.5582	0.498	41.8571	143.357	5.0392	1.7488	1.246	32.7852	29.6496	0.1442	27.3353	14.3155
TCGA-MI-A75G	ASIAN	63	MALE	Stage II	G2	698	0	17.3301	49.6852	0.1344	1.3084	1.1717	0.0314	2.3707	0.0145	1.0784	0.3754	10.4527	0.3257	7.2892	7.8803	0.1141	0.0108	2.0978	1.9978	0.4723	6.9281	2.2717	0.0068	3.3548	2.1915	10.2134	0.6423	6.6499	46.8805	4.8793	3.2034	2.2785	2.3389	15.9427	0	5.6193	20.1179
TCGA-FV-A4ZP	ASIAN	78	MALE	Stage IIIA	G2	2486	1	7.8517	263.986	1.9161	0.594	4.2826	0.149	1.208	6.6401	0.0962	0.1249	6.8588	0.2988	3.0117	10.912	0.1405	0.1028	3.7881	2.0346	0	4.5037	0.4281	0.1004	2.6364	2.6521	14.7052	0.2925	10.6828	161.466	2.0979	1.3406	2.0051	1.8366	19.562	0.5546	13.7617	33.4305
TCGA-PD-A5DF	ASIAN	58	FEMALE	Stage IIIB	G2	639	1	37.4025	101.673	1.0721	1.7519	0.4038	0.0216	2.624	10.3968	0.9467	1.6242	18.5857	1.0931	4.0964	3.3945	2.4825	0.1193	2.6623	8.3764	0	11.7083	1.0362	0.2436	2.6942	1.7504	12.9186	0.2989	37.5062	37.5905	4.9606	2.0404	1.6459	82.6193	28.7209	0.0115	6.0628	39.4403
TCGA-DD-A3A9	ASIAN	64	FEMALE	Stage IVB	G2	931	1	20.5441	62.9944	0.4751	0.1015	2.7273	3.4971	1.9825	0	0.0395	0.0212	4.6672	0.0372	3.5231	5.9536	0.02	0	1.6485	0.0073	0	0.2509	0.0769	0.0071	1.9186	2.3808	7.937	0.2626	13.8685	13.9742	4.8286	1.2878	0.6275	0.0112	17.111	0	7.3903	15.6805
TCGA-DD-AACA	BLACK OR AFRICAN AMERICAN	65	MALE	Stage I	G3	2301	0	20.5828	39.4857	0.0892	1.1835	0.4258	0.2948	2.2759	0.0682	0.0336	0.2554	6.2847	0.2826	2.9065	3.4691	0.3821	0.0254	2.0562	0.3963	0.0616	1.6393	2.0017	0	1.0177	1.9199	5.3516	0.2234	19.3277	21.389	3.9697	1.7181	0.6644	2.6872	18.3545	0.0131	4.5673	36.9524
TCGA-DD-AAW2	WHITE	69	MALE	Stage I	G2	1855	0	43.0018	186.797	0.154	0.2155	0.4947	24.2088	1.7188	0.0257	0.0825	0.4677	13.048	1.3307	4.4825	6.9865	0.3373	0.0895	3.5588	0.8118	0	6.5907	3.1533	0.0161	1.227	1.294	13.4433	0.1136	74.4392	51.522	3.5287	0.8776	1.0489	32.9515	21.47	0.2762	6.084	29.44
TCGA-DD-AADD	WHITE	51	MALE	Stage I	G4	1231	0	30.746	79.9924	0.0685	0.4793	0.088	2.624	2.8477	27.0938	0.2934	0.1974	11.0727	1.3923	4.9735	4.6616	0.9803	0.1707	2.4766	8.6884	0.1656	10.0825	1.2347	0.0643	2.0204	1.2604	11.945	4.962	71.7449	27.2076	3.6673	2.2432	1.2729	23.0192	26.6073	0.0176	2.7753	42.0211
TCGA-XR-A8TG	ASIAN	58	MALE	Stage I	G2	898	0	31.8141	79.3735	0.1335	0.8338	0.4869	0.0664	2.281	15.2726	0.5675	0.9959	9.1427	5.7365	3.7292	4.4282	6.0369	0.1374	3.7605	12.1362	0.1665	4.2329	1.1716	0.4457	1.8416	2.302	16.6013	0.7694	42.9943	38.1083	4.2282	1.8227	1.2745	36.6302	21.2393	0.1147	5.555	35.0919
TCGA-UB-AA0V	WHITE	69	FEMALE	Stage I	G1	314	0	25.34	20.2131	0.1837	0.4448	0.2696	4.4234	3.1284	0	1.3827	0.5908	14.1721	0.114	4.3119	1.5866	0.0204	0.0872	2.6398	4.4693	0	1.2114	1.484	0.5912	1.8832	1.1882	9.8363	4.4697	16.0921	27.4214	4.5754	1.3474	1.4909	0.3268	14.8376	0	5.9318	26.9973
TCGA-CC-A7IE	BLACK OR AFRICAN AMERICAN	57	MALE	Stage IIIA	G2	217	1	38.2489	87.9626	0.0476	0.0713	0.356	33.524	1.2324	0	0.097	0.0737	6.6802	0.0376	2.9108	5.2371	0.0472	0.0345	1.4532	7.1992	0	3.9905	0.0707	0.0217	1.8367	1.5734	11.0657	0.0379	46.7568	58.4239	3.059	0.8927	0.6698	8.0632	14.5868	0.0089	5.6751	56.9691
TCGA-BC-A69I	ASIAN	69	MALE	Stage I	G1	387	0	14.3614	141.68	0.3025	3.4109	0.6696	0.0359	3.083	0	0.0429	0.0165	6.0434	0.7283	3.5793	6.7553	0.3697	0.0247	6.1328	0.5392	0	2.7726	0.6653	0.0622	3.0667	1.6913	19.7996	2.0361	107.781	53.0914	5.4442	1.9244	1.3397	0.0427	23.1821	0	7.7659	16.1888
TCGA-DD-AAE3	WHITE	50	MALE	Stage I	G2	566	0	17.4346	98.7177	6.6845	1.3117	1.1844	0.497	3.1572	0.0245	2.455	3.8942	12.5391	2.9914	8.9625	2.6551	0.1282	0.0802	4.907	3.5152	0.3183	20.8643	4.458	0.0137	3.0023	2.9156	11.2208	0.8194	7.3575	109.767	5.4899	2.5628	3.6576	12.5119	19.4933	0	8.551	12.7316
TCGA-CC-A1HT	WHITE	50	MALE	Stage IIIA	G3	101	1	20.0697	544.406	0.1491	0.9717	0.9192	3.3511	0.7714	0.6909	0.1113	0.8317	8.5447	1.9007	2.6602	27.9463	2.4685	0.066	2.9291	27.6458	0	4.0594	0.5682	0.1659	1.2833	0.6362	9.7414	1.8221	53.4727	60.3395	3.3323	0.6873	1.056	4.9849	18.7974	0.0102	4.6942	106.732
TCGA-ZP-A9D1	WHITE	56	FEMALE	unknow	G2	21	0	28.0505	93.7838	0.1543	1.0003	0.7206	0.018	1.7699	29.6826	0.2217	0.852	7.0568	0.6746	3.7822	4.8057	2.2566	0.2236	3.6064	5.8209	0	7.3105	1.4929	0.0156	1.1578	2.1679	18.1115	0.1134	65.6474	47.9368	4.0626	0.969	1.2512	2.5194	20.5077	0	9.0881	29.2795
TCGA-EP-A3JL	WHITE	76	MALE	Stage I	G2	303	0	15.6591	53.8531	0.0639	0.7615	0.3283	0.0493	0.981	0.0114	0.0337	0.3626	7.5264	0.0667	1.7996	4.6372	0	0.0849	1.9941	0.0327	0	0.568	0.1514	0	0.6269	1.0863	6.5883	0.4436	31.8036	61.2081	2.9036	0.4646	0.9454	0.1257	13.7435	0	4.3575	17.6515
TCGA-CC-A7IL	ASIAN	61	MALE	Stage IIIA	G1	278	1	30.961	174.775	0.0452	1.4595	1.0546	28.7901	2.1065	0.0146	0.1298	0.1863	11.0161	0.1856	5.9518	7.6952	0.0575	0.1745	6.3998	2.0488	0.1587	2.0984	0.2582	0.0754	4.0746	1.2626	30.7606	1.0514	61.6159	99.5127	4.311	1.1294	1.4023	44.5431	20.1579	0.0168	3.6858	22.1622
TCGA-CC-5263	ASIAN	35	MALE	Stage IIIA	G1	129	1	46.2086	54.7061	0.1072	0.404	0.2449	5.8088	2.5847	0.0106	0.4082	1.3817	5.9042	0.9841	3.3765	3.9632	0.2598	0.0475	3.0028	1.5325	10.3657	7.4134	1.9708	0.0298	1.424	1.4654	12.2246	0.0843	44.8372	69.6731	2.9482	0.9573	1.4264	30.0791	14.9212	0.354	6.2813	92.4483
TCGA-G3-A25X	WHITE	73	MALE	Stage II	G3	1779	0	38.1228	60.7007	0.8629	2.6354	0.9335	0	1.753	0.0911	0.1346	0.8335	17.1307	0.7304	3.3363	6.8666	3.1916	0.1509	5.6808	1.9343	0	5.1498	0.7605	0.0095	1.458	1.7342	25.3372	1.7756	82.4377	70.129	4.549	0.9969	1.573	29.9587	26.065	0.0116	17.1881	37.944
TCGA-WQ-A9G7	WHITE	71	FEMALE	unknow	G3	30	0	20.3411	7.1847	0.1277	0.177	0.4143	0.0259	0.7998	0	0.0797	0.143	4.9882	0.0584	2.0975	0.8127	0	0.1429	3.753	0.0114	0	0.1948	0.1317	0	0.5979	0.7889	10.5024	0.0272	9.2787	23.5358	3.4238	0.5086	0.714	0.1674	14.8334	0	12.9561	17.7313
TCGA-G3-A25Z	WHITE	58	MALE	Stage I	G2	655	0	18.1839	116.47	0.179	0.4713	0.8796	0.7796	3.2481	0.0555	0.0513	0.3477	6.1989	1.8399	4.5319	8.9404	0	0.2275	3.2665	1.3122	0	3.3892	0.8643	0.1558	1.5642	2.2528	12.653	0.3304	53.6588	21.6479	3.4876	0.8645	1.1512	9.4384	22.5681	0	7.7519	44.5174
TCGA-DD-AACX	ASIAN	66	MALE	Stage II	G3	170	0	18.7796	224.433	0.8496	3.07	0.5963	55.2956	2.681	15.8261	0.3058	1.2757	11.4	1.9672	5.2579	12.0307	0.2904	0.2093	5.3789	22.6565	0.0801	12.4568	0.9851	0.1453	2.4876	2.193	17.851	6.9785	58.5812	78.9585	4.0908	2.3549	1.4159	21.9957	28.1353	0.0934	3.5144	40.7711
TCGA-DD-AAE6	ASIAN	59	FEMALE	Stage I	G2	141	0	29.2071	124.883	0.0105	0.4851	0.5907	0.0201	1.2304	0	0.1584	0.3261	8.4826	0.318	5.4672	6.636	0.0244	0.0555	4.0314	0.2047	0	1.2023	0.5975	0	2.4201	2.7843	15.1594	1.835	43.098	56.761	6.4404	1.6813	2.1085	8.2982	18.0206	3.5655	8.3648	12.4142
TCGA-UB-AA0U	AMERICAN INDIAN OR ALASKA NATIVE	60	MALE	Stage II	G2	327	0	16.8205	100.04	110.813	3.1974	0.1366	0.6147	4.4215	6.5875	1.1209	1.5555	28.948	27.5788	9.4146	4.2871	0.414	0.1295	4.5871	36.3803	0.7709	50.5611	2.5767	0.0222	4.5345	3.1024	6.6297	8.3742	23.1871	59.0956	9.3613	8.8806	3.7545	13.2359	46.9367	1.6524	6.6642	35.6674
TCGA-RG-A7D4	ASIAN	69	MALE	Stage II	G2	1098	0	19.093	89.0242	0.0596	0.8018	0.4838	0.0121	2.1358	0	0.0372	0.0178	7.4621	0.1364	4.3921	7.2124	0.0342	0.1501	2.5575	0.0214	0.0607	7.3854	0.6306	0	1.2845	2.2376	8.9741	0.5712	20.6892	24.8824	4.4054	1.6276	0.629	0.6215	21.3355	0	3.815	41.6382
TCGA-MI-A75I	WHITE	61	MALE	unknow	G1	630	0	30.788	167.851	0.3245	1.9661	0.4871	0.1124	3.2106	0.065	0.2498	0.1888	19.3485	0.1712	7.9632	8.8194	11.7813	0.0581	4.0455	11.6702	0	13.3253	0.2412	0.7181	4.338	2.5296	22.505	2.0004	51.358	76.805	6.09	2.6248	4.4135	79.4248	33.4273	0.0448	8.3697	26.6487
TCGA-DD-AAVX	ASIAN	38	MALE	Stage II	G2	1718	0	40.9171	131.659	0.0326	0.1341	0.1674	0	1.925	0.0145	0.0107	0.0231	2.4939	0.1416	4.2754	7.8814	0.2283	0.1299	4.8721	8.7279	0	0.534	0.2528	0.0544	0.9441	1.2636	21.92	0.0329	24.8892	22.4692	3.155	0.7592	0.5916	3.9949	16.2117	0	5.003	24.1416
TCGA-EP-A2KC	ASIAN	62	MALE	Stage I	G3	19	1	32.9704	74.058	0.0419	8.2388	0.1723	0	1.3915	0	0.0221	0.0416	6.0747	0.0947	3.6646	5.8285	0.1175	0.1002	2.2314	0.0071	0	0.4728	0.1883	0.035	1.5115	2.8206	9.4644	0.1102	64.9236	39.5845	5.9239	2.1154	1.0709	0.0604	17.928	0	3.8371	36.1533
TCGA-DD-AADN	ASIAN	59	MALE	Stage I	G4	898	0	28.7209	273.74	2.7952	4.0558	0.1773	1.6291	2.8983	0.9459	2.3587	0.9912	10.4338	3.6	5.1677	14.8693	0.0806	0.0229	1.7415	20.002	0	13.7943	2.6707	0.0072	2.4065	1.32	10.8727	13.8722	70.8471	22.6835	3.4746	2.3609	1.2532	18.6334	22.305	0.1414	4.4853	8.1242
TCGA-DD-A4NV	ASIAN	61	MALE	Stage IIIA	G1	2398	0	41.2849	101.553	0.0538	0.1707	0.2514	0.3771	1.2239	0.0785	0.1354	0.1735	7.888	1.0804	3.029	2.959	0.2515	0.065	2.139	14.3532	0.0946	2.4582	0.2838	0.0082	2.4497	1.2555	10.2388	6.4181	57.7717	23.6725	3.6075	1.3262	1.2373	18.6271	19.3628	0.0501	5.2061	26.0406
TCGA-T1-A6J8	BLACK OR AFRICAN AMERICAN	68	MALE	unknow	G2	23	0	20.0607	150.32	0.4071	1.2163	2.6092	0.0337	1.2119	0.0156	0.0173	0.0528	7.2019	1.3471	3.8167	12.7066	0.0954	0.2327	2.949	5.7642	0.1692	1.8267	0.3647	0.0146	1.6421	1.5907	8.201	1.0357	64.1425	27.4113	4.9347	0.9172	1.3071	2.5832	9.6408	0.1794	9.689	17.3361
TCGA-DD-A4NK	ASIAN	80	FEMALE	Stage IIIA	G2	1210	1	56.5967	169.131	0.07	0.0651	0.3386	0	2.2555	0.0073	0.0488	0.035	5.7666	0.315	4.6966	5.9771	0.077	0.0328	2.1266	0.1964	0	3.733	0.5853	0.0894	2.2281	0.897	7.8502	0.1194	16.5562	30.6234	4.7599	0.975	1.6285	0.0432	12.533	0	4.3153	24.163
TCGA-CC-A7IJ	ASIAN	56	MALE	Stage II	G3	382	0	34.0495	76.6723	0.0374	1.2508	0.269	0	2.1158	0	0.0296	0.0239	9.9144	0.1495	7.8448	1.8092	0.0291	0	4.4967	2.5163	0	0.4856	0.1466	0	2.4351	3.8044	10.2871	0.2092	8.7209	58.6145	9.2153	2.3813	1.011	2.702	30.145	0	7.1076	60.465
TCGA-DD-AADR	WHITE	58	MALE	Stage I	G3	2028	0	24.2153	149.501	18.7454	1.1702	0.2283	1.2328	3.1884	0.0634	0.9542	1.6165	6.4826	2.3948	4.4512	6.7173	0.9894	0.0708	3.0592	7.1374	0.0859	7.478	1.869	0.0222	1.8719	2.6201	8.3591	0.6469	29.2677	43.2007	4.6526	2.71	1.4104	4.5971	24.0036	0.528	5.0569	29.431
TCGA-DD-A4NH	WHITE	65	FEMALE	Stage IIIB	G3	917	0	22.5587	87.6479	1.0783	1.9647	1.4287	0.0261	3.5036	0.0423	0.1028	0.1611	17.0387	0.2122	8.8367	2.6657	1.7531	0.0721	5.1984	2.5762	0.0655	13.8589	0.2077	0.0283	3.6349	3.5991	21.9752	2.2193	56.3363	51.5895	6.555	2.7622	1.993	37.3686	36.8544	0	5.7395	38.4035
TCGA-BD-A2L6	WHITE	69	MALE	unknow	G2	1363	0	21.0599	83.2074	0.2464	0.0769	5.2651	0.075	1.9186	0.0116	0.0256	0.0138	4.2104	0.0677	3.3022	7.0594	0	0.0172	3.1241	1.9002	0	0.6745	0.143	0.0866	1.9494	2.3049	10.5973	0.0087	24.9174	14.7018	3.9841	0.9647	1.2037	1.0971	17.659	0.0266	6.5761	27.2166
TCGA-G3-A3CG	ASIAN	80	MALE	Stage I	G2	673	0	14.4028	60.3164	0.2042	0.421	1.1407	4.5514	3.5805	3.7042	0.2457	0.3275	8.8944	0.247	3.968	4.833	0.9334	0.0236	4.1458	4.3036	0.2575	3.0059	0.6201	0.5188	2.6563	1.6959	15.7638	0.2903	14.48	63.7417	5.4245	1.0346	1.2421	1.3916	12.9309	0	9.6914	24.5904
TCGA-RC-A6M3	WHITE	24	MALE	Stage II	G3	0	0	39.6324	176.43	0.0381	0.1811	0.3044	4.7287	1.7955	0.0528	0.1951	0.6152	6.2447	1.6699	2.5197	7.9321	0.0988	0.0562	2.3893	3.3516	0	3.3606	0.4596	3.1569	0.6817	1.3374	7.2627	0.6503	35.9781	33.4302	3.2386	0.6941	0.7114	13.4941	20.4323	0.0087	6.3435	20.7378
TCGA-DD-AACB	WHITE	74	FEMALE	Stage I	G3	2324	0	22.3808	123.159	0.0963	2.3092	1.567	0.1856	1.2771	0.0215	0.037	0.2761	18.3463	0.0977	3.4217	11.1627	0.0125	0.0213	3.9108	4.4364	0	0.1796	0.0787	0.1005	1.129	0.9124	12.2803	0.0703	73.2296	4.5029	2.7497	0.8931	0.7232	5.0043	21.9918	0.0082	17.9771	33.8475
TCGA-BC-A10Y	BLACK OR AFRICAN AMERICAN	76	MALE	unknow	G3	711	1	16.2325	115.268	0.02	0.3313	0.8227	0.4738	2.3008	0.1121	0.064	0.0284	8.0825	0.86	7.5961	4.3227	0.0356	0.0456	6.6461	1.8022	0	4.0895	0.6002	0.0716	2.2263	2.9772	14.2877	9.2142	58.5312	27.5602	7.1021	1.8207	1.8498	3.9145	25.3235	0	6.7803	32.1837
TCGA-CC-A9FW	ASIAN	68	MALE	Stage IIIA	G2	248	0	14.5296	67.8956	0.1058	0.5067	0.5247	0	1.5319	0.156	0.0673	0.044	6.9551	3.849	3.1894	4.1905	0.0511	0.0194	2.6015	0.6834	0	0.5449	0.283	0.0304	1.0717	2.7784	11.0748	0.027	29.0228	22.7103	4.3321	0.8267	0.78	3.5487	24.113	0	5.3209	45.9803
TCGA-DD-A1EL	WHITE	23	MALE	Stage II	G3	415	1	26.7471	67.9041	0.1059	1.0573	0.4565	0.1448	2.6905	0	0.072	0.0339	8.8599	0.5703	6.7445	2.2728	0.3299	0	4.5739	0.128	0.1321	8.6064	0.5637	0	2.1509	2.5521	16.2863	0.0368	31.8856	25.5198	4.1704	2.3018	1.0708	2.7959	24.9124	0	4.0814	78.1568
TCGA-DD-AAEE	WHITE	55	MALE	Stage I	G4	810	0	34.1968	108.526	44.4615	9.2388	0.753	0.4377	4.4649	0	0.6324	0.9925	37.6346	1.567	8.1135	4.4311	0.2054	0.0292	2.0915	43.2124	0.4958	27.461	2.4927	0.0245	3.2279	2.3764	8.804	16.4737	26.3275	32.4916	5.6832	2.3766	1.8528	1.2203	46.6252	0.0375	3.4137	32.6763
TCGA-BC-A10W	WHITE	50	MALE	unknow	G3	91	1	21.2335	39.6014	0.1343	3.396	0.1427	0.0178	1.6213	0.1568	0.1586	0.3546	4.5101	0.4025	2.0507	1.3999	10.3535	0	1.6398	0.0631	0	1.6577	1.403	0.0077	0.7237	2.1497	4.35	0.0967	16.7086	53.3662	3.2262	1.015	0.5729	0.9593	12.6156	0.0759	5.3366	75.834
TCGA-CC-A8HU	ASIAN	39	FEMALE	Stage IIIA	G3	344	1	25.853	541.795	2.4859	2.193	4.8107	0.0415	5.4669	1.5635	0.6522	2.5759	16.5955	1.6746	9.777	21.8014	3.6953	1.2297	3.8248	1.7141	1.3523	27.6567	2.2458	0.0269	3.6617	3.2387	19.0675	1.3528	36.7629	65.4805	7.2644	7.6752	3.0975	50.0348	39.9576	0	8.9518	38.2629
TCGA-RC-A7SK	WHITE	59	MALE	Stage I	G3	472	0	37.4673	92.6922	0.0565	0.1755	0.9129	0.5291	1.9537	0.0936	0.1649	0.2491	14.0255	1.2918	5.4851	3.9069	0.0063	0.0215	2.3302	17.4643	0	17.1908	0.2375	0.0135	2.5245	2.5162	18.3852	7.3023	85.0386	84.9646	5.8653	2.0534	1.4338	16.8542	22.4698	0.0662	7.4792	27.9095
TCGA-CC-5258	WHITE	48	MALE	Stage II	G2	129	1	26.9758	81.1064	0.096	0.2171	0.6862	0.1448	2.9372	0	0.2804	0.1066	5.8988	1.6181	4.1264	3.281	0.065	0.0444	3.4989	1.3863	0	1.2444	0.842	0.1742	2.7458	1.6163	14.0258	0.4726	45.7367	51.2547	5.2259	1.6882	0.5894	13.8246	25.4941	0	6.3916	46.2062
TCGA-UB-A7MF	WHITE	56	MALE	Stage IIIA	G2	214	1	9.4227	64.368	23.4711	2.1901	0.7888	0.0493	3.5603	0.1368	0.309	0.3629	5.99	0.6006	6.9343	5.4156	112.568	0.2606	6.1628	2.6515	0.0824	26.6175	0.3239	0.0071	3.6424	2.6619	21.5019	0.1983	51.4151	62.6374	4.1992	3.1495	2.2197	42.4613	19.0064	0.201	8.8682	19.0796
TCGA-DD-AACL	ASIAN	66	FEMALE	Stage I	G3	107	1	19.1363	64.1373	0.2658	1.6358	0.446	0.1463	3.013	1.2281	0.0715	0.1308	13.6797	0.3584	4.1856	5.9046	0.0422	0.1874	4.373	13.7959	0	9.2424	1.3425	1.3038	2.5748	2.5186	18.8914	1.6563	57.9195	89.0478	4.0976	1.5673	1.109	3.3077	24.3746	0	7.1006	23.8077
TCGA-BC-A10T	WHITE	76	MALE	unknow	G1	837	1	31.9687	73.7731	0.1434	3.2838	1.6966	0	2.548	0.0232	0.0343	0.0955	10.7987	0.7176	5.3637	7.619	0.0541	0.1616	1.9852	4.8623	0	5.1567	2.8104	0.8484	1.824	2.8088	7.6191	1.5842	7.9813	57.9644	4.2194	2.1672	1.5193	2.3529	26.5605	0	3.5858	29.1434
TCGA-DD-AACE	ASIAN	62	MALE	Stage I	G3	2184	0	21.13	273.25	0.1014	0.1972	1.5625	0	3.3499	6.8089	0.1821	0.2189	9.8975	0.2003	5.3267	7.5228	0.0789	6.1586	3.5318	0.1099	0	7.1387	2.0359	0.1154	3.2506	2.3791	9.6982	0.1397	29.0493	157.396	4.7926	1.8534	1.8839	5.8002	34.449	0.1605	7.368	18.0927
TCGA-BC-A110	BLACK OR AFRICAN AMERICAN	51	FEMALE	unknow	G1	2116	1	47.7002	152.399	0.1806	0.1288	1.9591	0	1.575	0.1073	0	0.0605	8.4639	0.1919	3.4338	6.6746	0.0234	0	2.423	1.7092	0	0.5819	0.2705	0	0.9796	1.4792	15.7215	0.3179	66.5096	36.9748	4.7313	0.707	0.4116	6.3553	17.2005	0	10.7242	15.7582
TCGA-ED-A7PY	WHITE	20	FEMALE	Stage II	G3	390	0	14.1312	26.0262	0.0897	1.0964	0.2049	0.0384	1.7803	0.1778	0.0066	0.0071	6.5266	0.13	2.1344	2.7136	0.0621	0.053	3.3279	2.1318	0	0.6946	0.1751	0	1.6305	0.7125	7.4601	0.6688	23.7848	71.8614	5.5014	0.5037	0.3621	0.5492	12.1197	0	5.0716	28.8876
TCGA-DD-A4NR	WHITE	85	FEMALE	Stage I	G3	9	1	22.5412	47.4952	0.053	8.1563	0.0908	74.8325	2.5634	0.0079	0.1978	0.2161	8.5268	2.8026	4.0546	2.1365	50.3554	0.0117	3.4181	2.2193	0	0.8184	2.2653	0.0221	1.4336	1.1824	16.1084	2.0569	25.5787	16.1805	2.0986	1.029	1.2177	0.5096	16.5116	0	6.8844	26.7428
TCGA-BC-A8YO	BLACK OR AFRICAN AMERICAN	66	FEMALE	Stage IIIC	G3	562	0	33.0108	168.602	0.1376	1.3231	0.2999	10.5077	1.5786	23.7313	0.1209	0.7629	5.4785	0.5364	4.1913	7.0595	2.9087	0.0554	1.709	2.6704	0.0806	5.1116	1.8423	0.0696	1.6021	1.3754	9.7788	0.8122	26.4249	41.1641	3.9962	1.8217	1.0654	8.5563	20.4872	7.1163	3.5353	74.3036
TCGA-DD-AADU	WHITE	60	MALE	Stage II	G3	554	0	27.6138	84.3425	0.9615	0.4776	0.6934	0.0488	2.4115	0.0451	2.7227	4.5341	33.3547	3.1675	5.8316	7.9058	0.0657	4.0457	3.1439	0.0216	0	5.3193	9.6033	0.0422	1.9673	1.9626	10.1294	26.9615	94.7642	112.87	4.1949	1.2814	1.713	0.2986	21.1848	0.0778	7.8589	20.4095
TCGA-BC-A10Z		62	FEMALE	Stage I	G2	34	1	44.5228	96.364	0.0323	0.5226	0.1897	0.2668	3.4272	0	0.1034	1.9409	11.9702	0.1525	5.4483	6.9772	0.2444	0.0613	3.8177	7.9717	0	1.0386	5.1379	0.0154	1.3384	2.0619	18.5169	7.8982	23.8822	56.6347	4.2848	1.1132	1.018	1.749	18.7886	0.0284	5.3269	29.01
TCGA-DD-AACK	WHITE	70	MALE	Stage I	G2	9	0	12.8263	86.6055	0.4285	1.0367	1.0391	0	2.122	2.1973	0.1142	0.1059	6.1614	0.3181	3.1485	5.8234	7.228	0.2047	3.017	4.3881	0	5.539	0.759	0.0643	0.9725	2.3149	8.1504	55.8726	12.5301	45.7195	3.535	1.7807	1.2822	0.4483	12.3042	1.2431	15.0503	44.0325
TCGA-DD-AAEK	BLACK OR AFRICAN AMERICAN	51	MALE	Stage II	G3	1067	0	35.4308	31.0257	0.3856	2.6059	0.3496	0	1.6628	0.0505	0.2092	0.2976	9.2296	0.7098	1.6512	5.1435	0.2296	0.1959	3.4828	0	0	0.5576	0.1436	0	0.8208	1.4399	4.5783	7.0172	33.4139	89.0106	2.6967	0.2347	0.9457	3.123	9.4793	0	17.7334	29.1083
TCGA-DD-AAW3	ASIAN	69	MALE	Stage I	G2	1633	0	26.2512	145.988	0.0468	0.2741	0.5883	0	1.9437	0	0	0.0369	7.1544	0.1267	7.197	5.6653	0.1621	0.0415	2.9777	0.0089	0	0.3346	0.3103	0	1.6194	2.823	9.5271	0.0316	44.5788	30.9346	10.9639	2.1305	0.903	0.0478	19.3114	0.0533	8.7509	35.6694
TCGA-2Y-A9GZ	ASIAN	82	FEMALE	Stage II	G2	848	1	44.3625	38.8308	0.0436	0.1722	0.0746	8.6216	1.4785	0	0.1148	0.2885	6.808	0.0758	2.7993	2.1963	0.0566	0	1.5921	5.9022	0	2.184	0.1839	0	1.1807	1.2078	6.9066	0.0147	26.9405	41.3935	2.9814	1.2078	0.7034	0.0667	28.9681	0	5.164	19.3736
TCGA-DD-A73F	ASIAN	77	FEMALE	Stage I	G1	1085	0	36.5029	81.382	0.1497	1.3484	0.6044	19.0193	2.3935	0.0572	0.6482	0.9025	9.2113	0.939	3.2774	5.1737	0.1249	0.1137	2.1057	3.8803	0	7.6107	2.4763	0.0892	1.7101	2.5225	9.5283	1.4669	80.2838	43.4323	3.6125	1.6068	2.0065	18.9461	13.8662	0	5.1719	22.5209
TCGA-DD-AACS	ASIAN	39	MALE	Stage I	G3	1804	0	22.5955	29.6065	0.8123	2.5708	1.1857	0.0178	1.2578	20.848	0.0182	0.072	6.9124	0.9148	2.9093	4.1864	0.9846	0	2.5947	2.3271	0.0892	1.5128	0.1319	0.5546	2.0376	1.1082	11.2626	0.0622	7.6348	92.5862	3.0345	0.6969	0.8628	5.568	22.0455	0.0095	12.5364	26.7033
TCGA-ED-A66Y	ASIAN	51	FEMALE	Stage IIIA	G3	296	1	18.118	55.3014	0.0791	0.2359	0.5259	0.0179	2.4557	0.141	0.0736	0.198	6.4129	0.9059	4.0361	4.5015	0.058	0.0247	5.1046	3.503	0	1.5631	0.5928	0	1.6915	1.7672	7.8544	5.3687	44.8617	35.7093	4.3087	1.2662	1.1263	4.6794	20.7005	0.0191	7.2675	44.2184
TCGA-G3-A3CJ	ASIAN	52	MALE	Stage II	G2	594	0	28.4098	453.513	0.5038	0.1864	4.7332	0.2588	1.7172	0.0599	0.3856	0.9493	11.3647	10.4435	5.2707	30.1738	0.0149	0.0255	3.44	15.8061	0.0927	3.8438	0.5369	0.3203	3.4541	1.0475	18.2365	0.3881	133.971	36.4534	5.0442	3.3591	0.5227	3.9951	12.6167	1.7302	5.1665	16.1018
TCGA-2Y-A9H2	ASIAN	64	FEMALE	Stage I	G3	1731	0	29.536	141.761	0.1022	0.1784	0.2101	0	1.8162	6.6878	0.1212	0.4567	4.2029	2.6748	4.9288	8.0363	52.6036	0.0136	3.823	5.9554	0	0.2996	0.4634	0.1706	6.1551	2.1559	26.1118	4.2031	8.9105	98.9824	4.1544	1.3396	1.4093	3.5993	18.7364	0.1047	8.7422	34.3471
TCGA-ED-A7PZ	ASIAN	61	MALE	Stage II	G2	6	0	21.8283	29.2448	0.1198	0.1326	0.4434	0	0.7814	0	0.0253	0.2142	4.2474	0.2167	6.8338	3.1889	0.2687	0	4.3811	0.9391	0	1.9702	0.3172	0.112	0.717	0.7666	17.139	0.2488	47.2075	46.4853	6.5403	0.7882	0.5416	24.8625	12.9414	0.0098	12.7588	27.271
TCGA-DD-AACI	ASIAN	69	MALE	Stage II	G3	1618	0	20.1067	143.251	18.6869	1.3111	0.6438	0.2069	2.2887	0.3749	1.2146	1.682	12.1407	1.3071	4.3347	6.4947	8.871	0.0119	5.3143	24.7515	0	18.6763	1.5534	0.0598	2.0101	2.8551	12.8102	77.3338	4.0875	39.2505	3.7718	1.1044	1.7334	3.6383	16.7645	0	5.699	21.5778
TCGA-DD-A116	WHITE	68	MALE	Stage IIIA	G3	1622	1	69.1296	116.099	0.135	0.1072	0.1632	12.8815	3.4513	27.5081	0.1674	0.0957	11.1674	1.1665	4.5585	5.0415	0.1607	0.0105	2.5564	14.7695	0	1.1036	1.4916	1.1927	2.3483	1.877	11.1269	0.8295	101.716	23.7959	5.2448	2.5013	0.6194	0.0885	17.2813	0	6.7389	15.4532
TCGA-DD-AAEG	ASIAN	59	FEMALE	Stage I	G3	719	0	26.0395	113.997	0.1657	0.5492	1.5385	0	1.6971	0.0095	0	0.0228	8.7599	0.0837	4.9602	6.7902	0.025	0.0142	1.5891	0.4736	0	1.1763	0.0961	0.0714	1.3474	1.8548	24.013	0.0216	9.8059	65.1421	3.4619	1.0784	0.863	0.1472	16.7229	0	3.6978	20.7237
TCGA-DD-A114	ASIAN	42	MALE	Stage II	G3	1149	1	6.4481	64.8406	0.1885	0.4197	8.0316	0.5981	2.7776	0.0494	0.0365	0.6132	7.3355	0.1831	6.7659	17.7655	0.0949	0.0442	3.2742	0.0944	0.6429	8.997	0.6338	0.0278	2.6177	1.5253	12.2246	0.2428	27.7443	46.692	5.3748	1.7999	2.8479	0.2181	20.2911	0.1022	6.514	42.1338
TCGA-ZS-A9CF	WHITE	64	MALE	Stage II	G2	2412	0	17.1969	72.5314	0.7118	1.0863	1.7012	0.0425	1.4373	0.1574	2.8355	0.1957	8.4438	0.5852	2.266	8.3423	0.0602	0.088	3.6763	1.5792	0	1.2974	0.7437	33.1843	1.1278	1.2459	12.394	0.1413	29.2375	78.7667	2.6073	0.8969	1.2543	1.3242	17.6299	0.1018	11.0303	32.0277
TCGA-RC-A6M6	ASIAN	75	MALE	Stage II	G3	9	0	29.8795	36.7007	0.1913	0.1228	0.0492	0.1106	0.9983	17.4799	0.0315	0.2137	3.7359	0.2329	3.8993	1.7355	0.0149	0.0508	3.5244	1.2304	0	1.5799	0.2266	0.6626	0.7016	0.6886	16.5231	0.0258	28.0808	34.0988	3.0951	0.6937	0.386	1.3987	15.6645	0	10.3556	65.8584
TCGA-5R-AA1C	ASIAN	57	MALE	Stage II	G2	520	0	28.4253	37.8095	0.2239	0.6661	0.213	0.5113	4.2231	0.0739	0.1038	0.147	5.6864	0.3676	4.8548	3.2594	0.4261	0.0441	1.7508	2.3095	0	0.5697	6.0753	6.7957	2.0558	1.707	10.9933	0.0922	27.6244	25.6994	3.8158	1.7235	1.0818	5.9806	27.9101	0.1189	5.2267	74.3923
TCGA-CC-5262	ASIAN	67	MALE	Stage IIIC	G1	103	1	30.6997	18.4884	0.6369	0.742	0.2797	0.021	1.0987	22.8058	0.0143	0.0309	4.8404	0.4449	1.742	1.3168	1.9159	0.0579	2.2112	2.3647	0	0.8613	0.4313	0.0909	0.5603	0.6681	6.4242	0.0294	21.5381	19.7947	2.5408	0.4201	0.4686	3.6479	12.9591	0	11.2507	25.0635
TCGA-DD-AACO	ASIAN	40	MALE	Stage I	G3	1876	0	24.4532	70.2114	0.0674	0.076	0.2967	0.1298	1.8469	0.0172	0.2282	0.331	10.8482	0.1422	4.6276	2.328	0.0225	0.1151	1.6864	0.0574	0	0.1335	0.1258	0.008	2.5456	2.3978	13.6555	0.9665	38.4438	55.8961	4.2599	1.2666	1.2879	0.3786	21.2953	0	4.6776	25.2588
TCGA-ZP-A9CY	ASIAN	66	FEMALE	unknow	G1	782	0	54.6342	118.413	0.0067	1.2178	0.4102	0.0256	1.4116	0	0.0877	0.4813	6.4309	0.7634	3.3528	5.2302	0.0622	0.0177	2.8259	2.7086	0	1.0358	0.902	0	0.8255	1.9545	15.5668	0.4933	40.3633	45.2873	3.0922	0.6672	0.8232	41.4319	11.9806	0	7.9472	27.3906
TCGA-ZP-A9D4	WHITE	64	FEMALE	unknow	G1	395	0	28.2111	46.674	0.0844	1.0592	0.548	7.518	4.1356	49.4011	0.2752	0.1986	11.1735	1.7616	6.3194	2.1499	0.7197	0.0354	3.7531	2.0061	0.0859	4.6836	1.2595	0.6305	2.2162	2.7928	18.2917	0.2217	47.6841	63.4651	4.667	2.4586	1.3448	1.0897	26.48	0	6.5119	29.028
TCGA-ZS-A9CE	WHITE	79	FEMALE	Stage II	G1	1241	0	28.7279	94.0341	0.2161	0.0813	0.0453	0.034	1.5102	0.228	0.1511	0.122	7.6916	0.2761	2.9995	5.8678	5.9067	0.0117	1.6822	0.8941	0	1.3539	0.4287	0.9644	2.2887	1.0333	10.2551	0.0476	7.8245	39.5622	4.1645	1.0853	0.5042	7.8022	21.1232	0	5.1335	26.1605
TCGA-DD-AAVS	ASIAN	56	MALE	Stage I	G2	1823	0	64.141	119.279	0.6588	0.0527	0.6287	19.2966	2.1269	0	0.155	0.3204	4.6431	0.1964	4.5504	5.4073	0.3518	0.0125	4.4874	12.6905	0	0.2818	0.5151	0.0393	1.5436	1.4826	23.022	0.0222	45.0976	18.1588	3.6783	1.3861	0.8925	0.0802	21.2504	0	6.7141	46.567
TCGA-XR-A8TC	WHITE	43	FEMALE	Stage I	G2	1339	0	10.8922	57.4444	0.1382	1.3653	0	0.019	2.9382	0.4577	0.8327	1.0714	10.8528	1.3048	2.9487	1.7914	0.123	0.1837	2.3111	5.2228	0	3.9711	1.7018	2.1673	1.0661	2.6438	11.0002	2.7288	22.0353	26.8	2.5764	1.0731	1.4277	11.3301	16.1595	0.0303	4.8152	37.8564
TCGA-DD-A39W	WHITE	29	FEMALE	Stage III	G2	827	1	38.7357	44.7376	1.4799	1.4966	1.9325	5.0572	3.1734	5.9177	0.1454	1.0815	14.6216	0.135	4.4733	3.9556	0.382	0.0326	4.693	7.7371	0	0.7499	5.0721	0.8598	1.6908	0.8861	21.9103	0.0165	52.8434	31.1207	4.2761	1.7482	0.6598	2.0854	20.112	0	6.6167	26.8882
TCGA-BC-A69H	WHITE	64	MALE	Stage II	G3	444	0	26.0318	99.3194	0.097	5.5607	0.6169	0.1068	2.513	0.9384	0.1034	0.0196	15.3754	0.2569	4.5614	3.0716	0.0144	0	2.7905	6.7646	0	1.8395	0.4714	0.0154	2.7736	1.7	7.394	0.4326	67.2523	53.5144	3.5379	1.0622	1.2732	13.1216	21.5887	0	4.9129	18.4205
TCGA-DD-A4NA	WHITE	67	FEMALE	Stage IIIC	G3	1008	0	28.4295	287.204	0.3513	3.1632	0.3716	0.0995	2.9584	0.0092	0.0408	0.0256	7.7565	0.2784	6.7741	13.1206	2.8478	0.0549	5.1241	0.2112	0	1.9147	0.2869	0.0604	2.2707	3.0983	12.023	0.296	31.4998	120.532	4.607	1.2865	3.1197	4.1594	15.7178	0.0106	5.388	61.6172
TCGA-MI-A75E	ASIAN	61	MALE	Stage IIIC	G2	507	0	28.8437	139.375	0.0991	0.1674	0.1697	0.0255	1.9939	0	0.0261	0.0867	6.0877	0.0689	4.2733	8.3884	0.0103	0.0176	2.8098	0.0169	0	0.9431	0.2401	0.0165	1.304	2.9406	11.0283	0.0111	16.5103	11.9991	4.0438	2.1486	1.2349	0.2339	24.4985	0	5.2975	19.479
TCGA-DD-AAVZ	WHITE	38	MALE	Stage I	G2	1900	0	24.2623	68.7779	0.1977	0.3351	0.389	0.0648	1.6107	0.075	0.1053	0.4952	6.5283	0.5338	2.9045	6.3589	0.2096	0.0671	2.5158	0.8455	0.3252	4.4834	0.5703	0.2808	1.0923	1.2826	9.2573	4.2441	32.6752	22.0938	2.7347	0.6633	0.7015	3.155	14.6853	0.0689	6.6042	33.2189
TCGA-G3-A5SL	ASIAN	70	MALE	Stage II	G2	621	0	31.7429	10.2482	0.2118	0.0644	0.2512	0	0.6465	10.5155	0.0537	1.2481	5.3963	0.3258	5.7611	1.9708	0.1523	0.065	4.0459	2.4149	0	2.7322	0.2462	5.9972	0.8111	0.9046	18.576	0.2636	13.2854	37.1511	5.3192	0.4799	0.5808	3.1091	15.4718	0	14.1062	32.4593
TCGA-ED-A7XP	ASIAN	53	FEMALE	Stage II	G3	400	0	26.7602	98.9694	0.005	1.3042	0.6717	0.1937	2.1464	0	0.6227	1.5582	6.6473	0.201	3.0641	5.1686	0	0	1.7682	0.0086	0.0972	1.8539	0.4312	0.0168	0.7665	1.6292	9.5381	0.0339	7.1679	33.9919	3.4955	1.3271	0.6356	0.3824	9.5789	0	6.9296	37.7953
TCGA-EP-A2KB	WHITE	46	FEMALE	Stage I	G2	596	1	40.533	146.842	0.2826	0.8014	0.165	0.0371	1.2548	0.0573	0.1735	0.615	5.1914	1.0107	2.6349	8.7397	0.025	0.2731	3.1061	2.1008	0	3.8565	1.1437	0.0214	1.2742	1.1243	12.5158	2.2037	42.6595	33.8531	2.1252	1.3722	0.6609	3.0323	22.0823	0.0592	4.6854	36.8271
TCGA-DD-A4NI	ASIAN	67	MALE	Stage II	G2	816	0	31.401	108.445	0.16	0.4636	2.3846	0.0308	3.2538	0	0.1107	0.105	8.1118	0.16	5.3299	5.8064	0.9034	0.0106	6.8914	0.3203	0.0773	1.6745	0.0817	0.02	4.1982	2.8331	12.4556	6.906	107.805	12.8994	4.4961	2.1612	1.7273	5.0627	19.717	0	7.4748	21.8507
TCGA-CC-A9FV	WHITE	57	MALE	Stage IIIA	G2	0	0	27.2888	135.238	0.3407	0.2476	0.2273	0.0341	0.9655	19.7422	0.0641	0.2165	5.8803	5.2771	2.4651	4.5486	0.5581	0.0588	4.5806	1.6808	0	0.6666	0.2566	5.7382	0.9192	0.6111	9.6381	0.0298	35.1287	52.1731	5.1259	0.3563	0.363	9.556	16.6927	0.0091	7.6177	32.3845
TCGA-WQ-AB4B	WHITE	62	MALE	Stage II	G2	395	0	48.5905	183.518	1.0539	1.6882	0.7274	0.0606	1.5534	0.2173	0.057	0.4267	5.573	2.2632	4.1214	12.3664	5.6218	0.115	2.4398	18.4358	0	7.526	0.3405	0.1444	0.8776	0.7458	13.9311	5.0363	45.2196	35.0666	3.5162	0.8372	0.3174	4.6464	17.5249	0	6.1304	11.7969
TCGA-G3-AAV1	WHITE	51	MALE	Stage IIIC	G3	359	1	15.9271	103.384	9.8279	3.4831	0.4607	0.2112	1.9892	0.0533	0.8138	0.7348	19.5279	1.1778	8.2389	3.6148	17.0036	0.0529	4.022	9.4104	0	42.4554	1.6885	0.0083	3.5743	1.8074	14.7942	0.2485	9.2062	29.3135	5.314	3.8814	1.4874	12.1826	25.3242	1.7454	4.5933	43.7997
TCGA-CC-A3MC	WHITE	54	MALE	Stage IIIA	G2	363	0	21.6282	73.9218	0.0792	0.5536	1.1762	0.0848	1.8187	9.3072	0.1682	0.2435	11.5472	1.7986	2.7712	5.5905	0.5896	0.0234	2.6058	0.105	0	0.9906	0.2445	5.0699	1.8525	1.05	12.5373	0.3116	18.0549	55.6275	5.8753	1.1308	0.4855	0.2482	19.4706	0.009	8.2888	22.3225
TCGA-G3-AAUZ	ASIAN	48	MALE	Stage I	G2	480	0	33.5712	99.9585	0.3774	0.8925	0.2185	0.6145	2.4573	0.2179	1.0506	13.7712	9.6486	0.8965	3.4899	3.8574	0.1738	0.1836	1.7576	1.1319	0.2055	4.5234	6.2173	3.4158	1.6387	2.2845	9.7183	0.1756	9.2459	63.6109	3.8944	1.3278	0.9366	1.4847	15.4775	0.098	7.438	9.4401
TCGA-DD-AACM	WHITE	48	MALE	Stage II	G3	1769	0	25.5236	86.4409	0.1259	0.7226	0.3104	0.8731	1.776	0.1077	0.1857	0.2464	4.4481	0.1663	3.042	5.4802	0.0392	0.0134	1.6085	1.3636	0	0.4665	1.9944	0.0168	1.7651	2.4686	6.6689	1.259	12.1297	15.2726	1.6182	1.312	0.8464	1.3336	15.2834	1.9704	1.9478	#N/A
TCGA-DD-A11D	ASIAN	57	FEMALE	Stage I	G2	1560	1	19.9447	338.719	12.5226	0.1507	0.4705	0.1103	0.3801	0.0918	0.0754	0.1583	2.371	12.1998	2.3404	13.1523	0.1248	0	1.3821	22.4242	0	7.5221	0.2992	0.0096	0.3661	1.1736	9.6043	5.1154	25.6751	13.2798	4.6278	0.1366	0.2386	6.95	15.2708	0.0821	6.0895	19.7064
TCGA-DD-AACF	WHITE	68	MALE	Stage I	G3	365	1	33.9224	77.7172	0.0999	1.7905	0.4182	69.3496	3.3027	0.0725	0.1219	2.9151	4.4363	0.238	4.9967	4.6985	0.0115	0.0098	1.5623	0.0567	0.0715	2.0663	3.031	0.1173	1.3434	1.594	7.4661	2.3117	3.4845	13.7749	3.646	0.8855	1.244	0.1844	24.0418	0.0076	3.1849	21.3648
TCGA-BD-A3EP	WHITE	75	FEMALE	Stage I	G2	409	0	15.2777	83.4182	0.3651	1.1198	0.3799	0.089	2.3158	0.8403	0.1949	0.2688	7.4156	0.4821	4.6016	5.0306	13.1846	0.1719	2.4266	2.2122	0.0893	6.9246	1.2947	0	1.0624	3.2948	7.8335	47.9594	15.691	48.1832	3.7671	1.8832	1.7218	0.8303	24.7546	1.108	9.35	27.2593
TCGA-ED-A4XI	ASIAN	58	MALE	Stage II	G3	819	0	32.8247	188.086	0.2195	1.3029	0.6498	0	1.7067	0.0066	0.2892	0.6516	5.3294	1.0218	3.9274	9.6724	0.2085	0	2.7223	0.019	0.0719	1.1841	0.9813	0.031	1.6297	2.5847	14.2858	0.4914	68.6628	37.9101	4.9472	1.1288	1.1157	16.4283	17.0256	0	5.4447	19.3879
TCGA-DD-A11A	WHITE	67	MALE	Stage I	G3	79	0	17.7002	104.89	0.3869	4.8091	0.3083	1.5374	4.2868	0.0107	0.2648	0.3893	14.1582	2.9674	14.9961	2.3581	0.0374	0.0319	3.8631	27.0457	0.058	0.7979	0.3798	0.015	3.0655	2.4907	24.3717	2.034	21.1771	33.1989	6.7409	2.1594	1.6218	0.2399	28.3844	0	3.941	42.6027
TCGA-QA-A7B7	WHITE	48	MALE	Stage II	G2	94	0	39.9944	66.6713	0.0857	0.1782	0.3709	10.1175	2.2138	0.0322	0.0713	0.1312	7.3933	0.4706	3.8269	3.2735	0.3653	0.1678	3.3629	2.8048	0	1.3109	0.7037	0.0678	1.4774	1.783	8.93	2.3808	89.2257	21.618	2.5904	1.2193	1.0193	0.8637	14.3785	0.0739	6.9012	54.3838
TCGA-DD-AADL	WHITE	58	MALE	Stage I	G4	636	0	16.145	96.2559	3.5075	2.7825	0.4589	16.4269	1.285	0.1086	0.0749	0.3196	31.7003	0.48	3.5643	7.365	1.3529	0.0324	1.3322	15.6567	0.0785	8.2963	0.5703	0.3185	2.3351	1.7081	9.9986	5.0732	41.7568	96.0133	3.8207	1.1533	1.1685	9.3004	23.1608	0.1414	5.4319	26.5937
TCGA-2Y-A9H6	ASIAN	68	FEMALE	Stage I	G2	357	0	28.9407	108.77	0.0569	0.5276	0.4499	0.0506	1.0498	0	0.0692	0.0062	5.2199	0.6242	2.615	6.6194	0.2795	0.0349	2.8628	2.5732	0	0.1739	0.1144	0.4166	0.8781	1.891	8.7367	0.0118	26.7742	42.4542	3.1336	0.5909	0.4593	2.2335	15.4054	0	5.7666	12.8029
TCGA-2Y-A9GY	ASIAN	64	FEMALE	Stage II	G3	757	1	17.624	102.768	1.1344	10.4573	0.3209	0.2808	3.4111	10.0468	0.1783	0.3801	17.1263	0.8686	8.2805	2.8323	35.2111	0.0968	3.5766	35.7338	0	25.8488	2.8393	0.0261	3.6164	3.8621	13.4339	0.1929	91.1932	54.719	3.9109	2.5765	2.5127	16.2551	29.938	0.2453	9.6978	49.7501
TCGA-DD-A73E	ASIAN	66	MALE	Stage I	G1	44	0	19.4383	148.956	0.0561	0.932	0.336	1.1161	2.8606	0.0999	1.8219	1.9017	8.2197	0.8041	5.5393	5.65	0.0145	0	3.1297	0.0796	0.1806	3.6072	3.2699	0	2.651	2.7547	15.2614	4.9845	18.3127	54.116	3.5089	2.9695	1.7279	18.9842	20.4295	0	6.2505	50.7327
TCGA-RC-A7SF	WHITE	66	MALE	Stage I	G2	579	0	18.1477	180.624	0.4314	0.086	0.5249	0.1312	1.0965	0.0202	0	0.0322	4.8906	0.0987	2.7713	16.4752	0.0088	0.1056	5.5527	0.0193	0	1.3452	0.445	0.0284	0.9281	1.2664	15.6262	0.57	70.4355	8.5834	3.3665	0.7131	0.626	0.3647	14.0578	0.0349	7.6492	15.9254
TCGA-BC-A3KG	WHITE	68	FEMALE	Stage II	G3	680	0	26.6378	87.1046	0.2546	1.6696	0.4186	0.157	3.7505	0.0182	0.0134	0	4.3079	1.5581	7.636	5.5426	0.0159	0.0271	4.3004	0.0173	0	2.741	0.7902	0	1.195	3.4949	18.4691	0.1373	43.4849	26.305	6.421	1.4845	0.9725	9.4682	18.2297	0	8.4382	68.797
TCGA-DD-AAVP	WHITE	48	MALE	Stage I	G1	2752	0	25.0702	97.9401	0.0262	0.3447	0.3026	3.9462	2.0344	0.0233	0.056	0.1276	4.7855	0.182	2.9808	5.7374	0.0662	0	2.3295	1.6552	0.1265	0.728	0.6627	0	0.9409	1.8319	12.8235	6.9441	25.8227	27.7269	5.3322	1.1819	0.528	2.9688	13.4858	0.0134	6.7033	16.1905
TCGA-ED-A459	WHITE	47	MALE	Stage II	G2	910	0	28.7121	74.8152	0.1017	1.4359	0.2612	0.7445	2.394	0.0181	0.3014	1.2511	5.8447	0.9634	3.7498	3.9965	0.1504	0.1216	1.2591	1.6367	0.0983	3.6595	2.5121	0.0085	1.3496	1.823	6.246	2.1039	17.3003	28.9548	3.9714	1.1846	0.9504	7.0664	18.1044	0	5.1712	40.7745
TCGA-DD-AACW	ASIAN	43	MALE	Stage I	G3	1424	0	19.222	29.7212	0	0.8995	0.3532	0.7285	3.068	0	0.0453	0.0122	5.7661	0.254	4.2252	1.5588	0.2676	0.0913	3.4155	0.2781	0	0.2166	0.1263	0.043	1.562	1.1229	11.3912	1.7027	32.7007	34.9216	3.9472	0.5894	0.9708	4.2027	24.6559	0.0176	6.9395	42.8207
TCGA-3K-AAZ8	WHITE	65	MALE	Stage IIIB	G1	396	0	24.7783	43.2156	0.1445	0.3547	0.6018	0.4664	2.8353	0	0.0154	0.0803	4.1618	0.1561	4.415	2.5971	0	0.2386	4.3658	0.1064	0	0.2953	0.102	0.1368	1.5152	2.5636	13.1516	0.1316	30.219	25.5568	4.6841	1.2736	1.1552	0.256	32.6047	0.008	9.34	21.2303
TCGA-G3-A7M5	ASIAN	76	MALE	Stage I	G2	447	0	34.0724	97.0919	0.1023	6.3069	0.1911	5.7342	1.909	1.1937	0.6249	2.4206	16.1196	1.3905	3.8353	8.4359	228.27	0	4.8024	0.0475	0.1798	7.8319	4.7475	0.0621	1.9769	0.8547	13.033	2.8898	178.773	100.43	3.1111	0.9084	1.3134	14.6954	17.9998	0	10.3295	13.487
TCGA-FV-A3R2	ASIAN	75	MALE	Stage I	unknow	194	1	22.2159	34.7834	0.1601	0.8912	0.3739	0.2804	1.1674	8.3933	0.0288	0.1806	8.503	5.4152	2.0557	3.5206	0.0567	0.0193	4.3166	6.2602	0	1.0138	0.101	0.3522	0.9764	0.5644	8.5465	1.0546	26.107	59.2333	5.5784	0.8926	0.6754	4.9909	19.1645	0.507	11.2151	34.6941
TCGA-BD-A3ER	ASIAN	62	MALE	Stage II	G2	1115	0	6.3074	50.4422	0.0604	0.1249	0.6204	0.0332	2.8414	0.0307	0.1023	0.0306	12.3455	0.2099	3.6393	5.2153	0.0537	0.0688	1.9224	0.2351	0	0.2011	0.3452	0.0576	1.8415	1.4111	5.1713	9.8414	20.5605	47.2822	3.6295	0.9742	1.5659	0.5542	20.9041	0	3.7954	16.1729
TCGA-DD-AADY	ASIAN	55	FEMALE	Stage I	G2	555	0	21.3418	95.0787	0.0433	2.2474	0.2226	0.1169	1.3711	1.7683	0.0742	0.1413	11.2082	4.4284	2.8666	5.763	0.0202	0.1151	2.8752	3.1803	0	2.6349	0.4493	0.1085	1.0749	2.292	16.5924	3.3081	51.9976	71.8217	3.1736	0.78	1.2818	9.5203	14.5022	0.0266	5.9705	34.8539
TCGA-DD-AACY	WHITE	61	MALE	Stage I	G3	1450	0	13.0058	97.2875	0.7513	2.7015	0.3028	0.4258	2.1283	0.5121	0.1068	0.1306	13.518	7.4409	4.8168	3.5636	2.2942	0.0783	5.9293	2.7606	0	3.8168	0.9145	0.0615	3.0927	1.3148	14.3823	0.0645	26.5773	61.9844	4.5309	2.5925	1.0502	23.0961	28.6579	0.0302	7.4217	14.6891
TCGA-DD-A1EI	WHITE	46	MALE	Stage I	G2	183	0	38.3949	45.0104	0.0033	0.2975	0.3389	0.7626	2.3211	0.147	0.2129	0.0117	6.3821	0.0401	5.2708	0.7978	0.2208	0	1.9727	0.0618	0	0.1726	2.19	0.0275	2.2332	1.6785	12.9793	4.2748	7.9641	36.1173	4.4373	2.512	1.6324	0.8996	29.2242	0	8.5811	32.3177
TCGA-2Y-A9HB	WHITE	66	MALE	Stage I	G2	260	0	12.6834	110.629	0.4397	1.7334	0.6026	0.0226	3.8687	0.0105	0.479	1.023	6.8511	3.4049	4.7697	5.3187	0.42	0.2026	3.2021	18.3882	6.0075	7.6655	1.7145	0	1.4015	1.7007	17.9239	1.3951	12.6017	40.7751	3.3015	1.1236	1.459	1.1995	12.0793	0.0841	6.0211	23.3744
TCGA-CC-A123	WHITE	24	FEMALE	Stage IIIA	G1	219	0	18.8036	9.9658	0.2687	0.0907	0.4248	0.0531	1.4855	0	0.3177	0.3762	35.7776	1.2577	2.6731	0.8333	0.118	0	4.5901	36.4759	0.2664	1.837	0.6922	0.0575	2.1901	0.6881	12.168	3.0881	25.2974	45.4503	6.4973	2.5917	1.4641	17.6535	37.3975	0	9.5959	10.4709
TCGA-XR-A8TE	ASIAN	16	MALE	Stage IIIA	G1	925	0	30.6559	15.489	0.3922	0.8048	0.3749	0.0352	1.7229	0.0488	0.1803	0.1617	6.4973	5.0907	4.5172	2.2064	0.0284	0.0727	6.2691	5.4694	0	4.8527	1.1995	0.0609	1.1142	0.6445	17.8507	2.9819	23.1264	27.9381	4.7036	0.8366	0.6502	1.4712	17.1606	0.0187	10.646	46.8114
TCGA-CC-A8HT	ASIAN	74	MALE	Stage IIIA	G2	140	1	38.7384	145.767	1.7488	2.5063	0.3341	0.0376	3.5746	0.7533	0.2613	0.6709	13.824	0.633	4.3193	8.846	34.6704	0.1382	2.6568	11.7006	0	11.7575	1.6276	0.0217	2.2887	2.4695	21.4671	2.4146	38.2239	85.6638	5.035	2.2942	2.6451	23.4664	19.8835	0.0866	9.4325	31.0555
TCGA-G3-A5SM	WHITE	58	MALE	Stage II	G3	520	0	27.5368	155.893	0.1125	1.0551	0.5297	0	2.6269	0	0.568	0.3722	13.5411	0.6354	4.8085	7.3673	0.0292	0.1619	4.7349	8.5487	0	2.9034	2.9584	0.0782	3.7115	1.3641	9.0165	0.2685	21.1197	54.6449	5.656	1.3119	1.5441	14.6302	18.9404	0.2592	3.3236	19.7115
TCGA-ES-A2HS	WHITE	80	MALE	Stage I	G2	688	1	19.7193	67.1598	0.1396	0.1298	0.5065	0.2216	1.6791	0	0.0758	0.0175	4.7271	1.0711	3.1441	2.4837	0.1279	0.0437	3.367	0.028	0.1588	1.0977	0.208	0.425	1.4933	1.9637	11.5394	0.0111	40.3645	27.1756	3.1816	1.2985	0.6187	2.2621	18.5096	0	5.4425	12.2546
TCGA-FV-A2QQ	ASIAN	80	MALE	Stage I	G2	729	0	55.1133	9.938	0.2956	0.0705	0.6286	0	1.0859	0.0818	0	0.094	5.354	0.2038	6.9908	3.3908	0.0159	0.0135	3.6106	0.6339	0	0.392	0.154	0.017	0.7943	0.8855	14.9488	0.1065	45.2067	41.7383	5.8542	0.9331	0.4456	9.8594	18.1145	0	18.9735	31.3527
TCGA-DD-AACU	WHITE	59	MALE	Stage I	G3	1567	0	37.6157	80.0151	0.0226	0.1663	0.4636	46.3514	1.6771	0	0.0357	0.0288	4.4737	0.0157	3.733	2.4555	0.007	0.036	1.6817	0.0538	0	0.2304	0.0995	0	1.2302	1.8479	10.7447	2.0222	20.2744	23.4681	3.7783	0.9772	0.8799	0.071	16.6917	0.0092	5.4474	38.5607
TCGA-RC-A7SH	ASIAN	42	MALE	Stage II	G3	468	0	25.7636	104.4	0.9825	1.5804	3.965	0	1.3775	7.182	0.1714	0.4645	3.4116	0.819	4.5884	9.4958	132.471	0.0477	6.1558	19.2362	0.0867	9.4258	0.4837	16.6841	1.2018	1.2584	13.3853	4.3879	179.024	83.0087	4.276	0.4148	1.5146	8.872	21.7749	0.0827	13.3004	29.1668
TCGA-ZP-A9D2	WHITE	51	MALE	unknow	G2	765	1	19.7229	238.654	1.8126	0.3482	0.9498	0	0.9079	89.9714	0.0271	0.0073	8.7527	1.0535	2.0415	9.9367	0.6557	0.0136	2.5372	7.6012	0	3.1299	0.0923	0.0257	0.5137	0.8265	11.2086	0.2734	53.949	25.4329	3.0338	0.4862	0.3453	3.0974	17.275	0	4.9584	61.803
TCGA-DD-AACT	ASIAN	69	FEMALE	Stage I	G2	1562	0	28.5246	106.157	0.3109	0.1901	0.3804	0	1.8134	0.0396	0.0195	0.084	7.6603	0.1931	2.7303	7.6108	0.0807	0.0197	2.2644	1.2233	0	0.8727	0.3991	0	1.239	1.6872	6.2784	0.0599	86.2061	26.2524	2.7904	1.0516	0.707	0.0291	17.8421	0	4.9886	14.1044
TCGA-DD-AADG	WHITE	70	MALE	Stage IIIA	G3	1145	0	18.1804	136.978	0.8415	0.3958	0.7994	0.1635	2.6957	0.3908	0.8292	0.4915	18.8713	1.1311	5.0372	8.5526	0.1542	0.0188	2.198	3.3006	0	6.1691	1.8887	0.0944	2.5574	2.0023	13.6391	1.4156	16.4964	35.6683	3.8427	1.7136	0.9796	7.0011	30.5776	0	6.7713	25.3663
TCGA-2Y-A9H0	ASIAN	49	MALE	Stage IIIA	G1	3675	0	31.1994	49.0788	0.0471	0.0974	0.2765	0.0259	2.0191	10.3974	0.2216	0.0334	4.7121	1.1462	5.9299	2.8477	0.1467	0.0179	2.8825	1.1001	0	0.2968	0.0934	7.6691	3.5071	1.3616	19.182	0.1768	32.2568	56.5993	3.7075	1.5675	0.5248	2.0996	22.2683	0	4.9127	36.7209
TCGA-G3-AAV6	WHITE	53	FEMALE	Stage IIIA	G3	65	1	16.7143	192.738	0.1015	3.9415	0.7728	10.3609	2.7631	0.0134	0.4855	0.6614	19.567	0.2419	4.3342	10.2327	0.0644	0.02	3.6507	0.4612	0.1454	1.498	0.3041	0.4519	3.8338	1.9796	10.7473	1.6196	54.1554	70.2533	4.5823	2.3762	1.0064	0.7396	26.5506	0.601	4.8191	65.977
TCGA-DD-A73D	ASIAN	68	FEMALE	Stage II	G1	693	0	16.8019	37.2252	0.1338	1.3928	0.3702	19.6361	2.2329	0.1468	3.3636	2.15	12.6387	2.8277	5.1516	2.49	0.2805	0.041	6.0805	1.8236	0	6.2324	2.0641	0.0945	2.052	2.8245	16.5995	6.0086	25.6443	35.4574	3.6478	1.4104	2.3744	5.9732	12.6959	0.0316	13.0596	41.4907
TCGA-FV-A2QR	WHITE	75	MALE	Stage I	G1	581	1	16.9867	143.637	0.0284	0.9954	0.5429	0	2.5937	0	0.075	0.0173	5.3121	0.0848	4.3723	5.898	0.0316	0.0216	0.624	0.0485	0	0.5584	0.1129	0.0068	1.5068	3.0764	7.3563	0.0356	3.3501	26.3631	4.3665	1.9332	1.8529	0.5276	11.5257	0	2.8759	26.512
TCGA-DD-AADK	WHITE	68	FEMALE	Stage II	G3	1049	0	13.839	110.778	0.1195	0.2781	0	0.6143	2.509	0	0.126	0.4635	7.3655	0.9146	5.1909	3.8558	0	0.1059	1.5594	2.3488	0	4.3106	0.7096	0	1.7862	1.3591	10.3863	0.8166	24.2148	53.004	5.2403	1.6343	0.7289	22.2514	30.9322	0.0327	2.0429	15.6906
TCGA-DD-A4NE	WHITE	75	FEMALE	Stage IIIA	G3	660	1	20.0625	32.5217	0.1201	0.1892	1.0199	0.0604	1.1893	0	0.1032	0.3149	7.859	0.1816	2.8554	1.8952	0.0081	0.0416	3.2665	0	0	1.2676	0.3328	0.1046	2.1126	1.4096	9.2015	0.0176	7.8668	18.8671	3.7684	0.6231	1.0046	1.0343	13.4498	0	16.8658	36.2334
TCGA-CC-A7IG	WHITE	47	MALE	Stage II	G2	299	1	23.2478	35.147	0.0621	3.1532	0.7976	44.6576	1.7338	0.0069	0.0205	0.0798	4.2509	0.2294	3.3465	3.2856	12.6128	0.0103	1.8118	0.0198	0	1.7907	2.3837	1.6777	1.5883	1.1978	9.6152	0.0419	7.7444	42.8725	2.3931	1.1647	0.522	0.1476	18.3473	0.0159	5.7244	9.2664
TCGA-DD-A1EB	WHITE	72	FEMALE	Stage I	G2	2017	0	16.7988	51.9803	0.1529	0.5935	1.5382	0.1881	3.8224	0.0058	0.0171	0.0346	5.4184	0.9222	8.2303	2.9516	0.0203	0.1124	2.6635	1.5188	0.0629	2.367	0.1595	0.0054	2.5054	1.3708	15.3595	0.522	17.0154	35.6982	6.0195	2.8824	1.755	0.1067	24.7289	0	4.0758	19.761
TCGA-DD-A118	ASIAN	77	FEMALE	Stage II	G2	3437	0	20.8785	10.7959	0.1962	1.1787	0.567	0.189	1.1104	0.2841	0.0808	0.1913	8.4121	0.2345	3.8592	0.7415	0.2578	0	5.8002	3.8849	0	1.8472	1.1867	0.0307	1.2648	0.7458	13.0361	0.5289	26.8351	33.7525	5.1366	0.8388	0.9153	1.4471	16.338	0.0879	17.9969	23.0765
TCGA-5R-AAAM		65	FEMALE	Stage II	G2	46	1	5.6184	453.01	0.0869	2.1973	0.1488	0.0279	1.7357	2.6068	0.3243	0.19	4.1569	0.4783	10.023	12.6955	0.0789	0.0962	2.546	1.5291	0	2.2999	0.5381	0.1329	3.4989	2.2498	23.7807	0.5904	20.351	105.418	6.1379	2.124	2.0155	14.8281	23.7121	0.0445	4.6447	22.5426
TCGA-DD-AAVQ	WHITE	38	MALE	Stage I	G2	2728	0	14.8702	48.8468	0.3209	0.5451	0.6691	3.0827	2.0658	58.9883	0	0.0033	9.4618	0.2911	2.2667	3.375	0.1014	0	2.5399	8.3819	0	3.8023	1.5309	0.2872	1.011	1.8011	5.9136	0.0502	18.6933	26.9341	2.8876	0.8669	0.7631	2.6042	16.3812	0	7.9097	20.3718
TCGA-G3-A25U	WHITE	63	FEMALE	Stage I	G3	1636	0	25.8156	164.809	0.0228	0.1	0.9757	0.0585	2.5549	0	0.055	0.0512	7.1903	0.0924	6.9802	7.3494	0.0177	0.0807	1.3639	1.1257	0	0.6607	0.1644	0	2.8694	3.2402	8.8648	0.064	64.1494	64.1296	7.3287	2.3603	1.3128	0.8715	27.7029	0	7.206	35.875
TCGA-G3-A7M8	WHITE	31	MALE	Stage I	G1	430	0	21.0686	77.922	0.9571	0.5335	0.0603	0.0453	1.2661	45.6808	0.2785	0.4248	7.5728	2.9913	2.5394	2.1306	2.7066	0.1092	2.0506	6.2017	0	6.6514	1.6978	0.0196	1.1409	1.7781	9.8005	0.2573	56.2787	33.0508	2.5686	1.204	0.7819	9.3018	18.9971	0.0241	4.2691	16.6391
TCGA-DD-A3A5	WHITE	66	FEMALE	Stage III	G2	3125	1	23.1081	72.2501	0.2329	2.1326	0.2623	0.0984	1.9128	7.3156	0.143	0.344	5.3417	0.8045	4.4349	1.5438	0.0248	0.0254	1.3712	0.0054	0	1.0379	0.3336	0.7297	3.0786	2.1648	17.1746	0.3076	6.8281	31.9771	2.9664	1.4943	1.3692	0.3975	20.909	0	8.2925	19.636
TCGA-DD-AACZ	WHITE	63	FEMALE	Stage I	G4	171	1	31.2614	149.444	0.0309	0.1512	0.1362	1.0212	1.2952	0.0079	0.1688	0.6077	6.0024	0.4147	3.0692	3.7393	0.0275	0.0235	0.7821	0.6771	0	1.4171	0.4221	0.258	1.1428	0.969	8.8231	0.0714	24.1994	15.9538	2.3286	0.5368	0.7307	5.4501	17.5557	0	4.564	54.9977
TCGA-BC-A217		75	FEMALE	Stage II	G3	1397	1	26.652	113.728	0.0483	0.0758	2.3658	0.0429	1.3707	0.0397	0.1468	0.0579	5.5404	0.1097	3.6259	9.4309	3.1687	0.0493	3.4395	0.7021	0	6.6683	0.4276	0	1.1125	1.6826	13.3592	0.0926	38.0609	35.6049	3.5189	0.8929	0.6442	3.8369	26.6738	0	6.2791	43.904
TCGA-ED-A7XO	ASIAN	29	MALE	Stage IIIA	G2	427	0	24.2814	68.8103	0.7909	1.1318	0.4606	0	2.0192	42.5236	0.323	0.9349	7.8923	7.2377	2.5722	2.5509	5.5999	0.1401	3.8263	6.4087	0.3058	4.7429	1.2554	2.9131	1.1018	0.8025	13.6503	0.1333	32.3139	38.4163	2.9791	0.7735	0.5638	14.0674	15.2682	0.1405	5.5888	14.2394
TCGA-FV-A495	WHITE	51	FEMALE	Stage II	G2	1	0	21.8892	78.4805	0.4175	0.452	0.4767	0.1073	2.8767	4.5565	0.5012	0.2402	15.3913	0.3629	5.3914	3.3663	0.0939	0.1109	3.7225	8.0049	0	8.5823	0.466	4.2121	1.9878	1.6462	16.166	3.5989	41.7479	39.6274	5.5333	2.3988	0.9172	3.2545	24.8098	0.019	5.6386	13.1874
TCGA-DD-A1EH	ASIAN	23	MALE	Stage III	G3	1495	0	51.1632	428.105	1.2303	6.9804	0.7266	0	4.3869	0.0756	0.6956	1.2336	37.3103	0.6721	5.1252	39.0544	6.4306	0.1503	2.6619	40.3914	0.9113	38.2812	1.6364	0.236	2.3781	1.0568	13.7287	0.5211	90.4609	32.0837	5.4376	5.1529	1.4519	27.4959	34.9256	0.9369	8.8303	42.9117
TCGA-FV-A23B	ASIAN	70	FEMALE	Stage II	unknow	1852	1	39.898	39.9605	0.0936	0.0352	1.3059	29.5889	1.7767	0	0.0132	0.019	6.7032	0.0756	2.8515	3.2357	0.0677	0	2.6752	0.0911	0	0.0822	0.0464	0	1.6051	1.2791	12.4394	0.0135	38.6137	55.508	3.1989	0.6932	0.2969	0.0439	21.9475	0	5.7629	36.9551
TCGA-MI-A75C	WHITE	64	MALE	Stage I	G3	291	0	38.966	64.2567	0.0267	0.2325	0.1099	12.4715	1.5456	0.0191	0.3031	0.9864	7.253	0.2139	4.995	1.2939	0.2332	0.0995	1.6759	1.0752	0	0.9947	1.0442	5.7767	1.3172	0.8781	8.3844	0.0577	38.8066	18.4354	3.3088	1.051	0.5108	0.491	13.9592	0.0219	6.6313	20.7002
TCGA-DD-A4NP	WHITE	32	MALE	Stage I	G3	3308	0	24.2151	196.566	0.0184	0.1121	0.2365	0.0177	1.8024	0.0574	0.0788	0.111	6.3477	0.1761	2.2635	8.9075	1.2831	0.0979	2.9584	0.0078	0	0.2814	0.3722	0.0307	0.7549	1.2985	8.1037	0.0496	17.0721	44.4095	2.6113	0.6813	0.5077	0.839	14.2516	0	7.6059	20.7449
TCGA-DD-AADF	WHITE	64	FEMALE	Stage I	G4	115	1	10.9491	237.181	0.3829	2.3365	1.0524	0.0172	1.033	4.7147	0.0528	0.101	14.7783	2.9804	1.5062	8.6161	0.1803	0	3.799	12.9697	0	7.5217	0.1709	0.0817	1.1863	1.01	11.8358	4.2766	17.9489	15.97	2.4247	0.649	0.8144	0.0117	17.7229	0	5.5053	11.9745
TCGA-DD-AAEA	WHITE	65	MALE	Stage I	G3	575	0	28.3262	148.699	0.0547	1.6838	0.6942	28.5616	2.5913	0.1319	0.6315	2.1992	6.9927	0.453	5.7272	4.6687	0.5059	0.0342	1.7806	1.3699	0.0622	1.241	0.5807	0.1933	2.1117	1.4355	13.1137	0.8413	22.0971	34.9861	3.9759	2.1671	0.9475	2.2315	24.4041	0	5.9273	20.1246
TCGA-EP-A3RK	ASIAN	73	MALE	Stage IIIA	G2	363	0	20.2379	80.6652	0.0124	4.3734	0.1273	27.8416	2.1857	0	1.6654	0.8217	2.803	0.0539	4.1112	4.4964	0.0386	0.0165	1.7341	0.0317	0	0.2187	0.0557	6.7223	2.4673	1.2706	12.4757	0.1629	17.5945	47.5951	3.8375	1.6124	0.75	0.0325	9.7539	0	2.2474	35.3333
TCGA-BC-4072	ASIAN	74	FEMALE	Stage IIIA	G3	1490	1	23.4097	21.9371	0.09	1.8002	0.4047	0.2168	1.3635	0.0802	0.0148	0.1436	7.1852	1.3498	5.5379	1.7011	0.0175	0.0299	2.3339	0.0575	0.1088	2.7448	0.34	0	1.1634	1.2224	14.4533	2.0629	19.9303	33.1781	6.5762	0.8033	0.6659	1.3353	20.4993	0.0115	9.2779	51.3979
TCGA-FV-A3I0	WHITE	76	FEMALE	Stage II	G2	848	0	32.7575	92.8713	0.1218	0.5854	1.3767	0.0235	1.313	0.3039	0.0602	0.0367	4.4707	0.2382	2.4343	4.2348	0.019	0.0162	3.1521	2.9978	0.0589	0.213	0.1567	0.0152	0.9445	1.2406	12.2023	0.0082	56.9111	20.1427	3.3454	0.4575	0.4914	0.0519	20.9482	0	6.6458	24.6856
TCGA-UB-A7MB	WHITE	24	MALE	Stage II	G3	601	0	22.3926	43.2376	0.2036	0.88	0.0789	0	1.1726	0.0548	0.1113	0.1607	4.4325	0.0735	1.7714	1.3936	0.0239	0.0102	1.8074	3.9779	0	3.7864	0.9631	0.0256	0.9309	1.3997	5.0441	0.3754	16.3274	25.7125	3.8515	1.0224	0.749	2.3168	16.2984	0.0236	4.1545	48.3891
TCGA-ZP-A9CZ	ASIAN	72	MALE	unknow	G1	706	0	15.1576	46.5325	0.1601	0.8984	0.1975	0.0987	2.6078	6.7375	0.0717	0.1749	7.7131	1.3588	6.9843	1.3558	0.2344	0.0426	2.4116	1.7405	0	11.0256	0.3009	0.1016	2.5986	2.7531	12.3301	2.7202	14.906	47.9203	3.386	2.1554	0.4566	3.1963	25.3432	0	3.8054	23.9134
TCGA-MI-A75H	WHITE	77	MALE	unknow	unknow	747	0	14.8752	218.14	0.1478	1.2161	0.5594	95.6478	4.8863	22.2509	0.0256	0.0634	6.6402	0.0879	3.3225	11.7573	5.4497	0.0827	2.2006	3.1198	0	2.4168	1.5022	0.013	1.4231	2.3756	9.8359	0.1599	36.5816	53.0557	3.9818	1.367	1.0146	0.9841	14.8904	0	5.8986	33.7148
TCGA-G3-A5SJ	WHITE	59	MALE	Stage I	G2	698	0	15.3765	98.3328	0.2096	1.9034	0.3419	0	6.0252	3.908	0.0351	0.1887	11.8668	0.8271	5.7893	2.0117	6.6309	0.0265	2.3399	118.878	0	38.6131	5.6435	0.0278	1.7102	3.9321	6.9122	46.3567	10.1175	43.9115	3.6937	2.7223	1.4139	0.1047	23.4534	0.0068	7.0198	47.6068
TCGA-DD-AAD0	WHITE	73	FEMALE	Stage I	G2	137	0	22.0085	58.3953	0.0839	0.6113	0.1078	0.0809	4.8637	31.7573	0.4285	0.7031	18.6635	1.4958	3.7596	1.9034	0.0899	8.1411	1.8644	13.5291	1.1155	8.8056	0.5784	0.0788	1.9325	2.8202	16.3912	2.8676	23.5655	65.051	6.1622	1.7406	1.8062	5.8815	32.6153	0.0215	4.3551	45.114
TCGA-ED-A82E	ASIAN	60	FEMALE	Stage IIIA	G2	408	0	59.0078	90.4654	3.8357	11.1243	0.5854	0.2195	6.0638	45.2503	1.2385	1.3568	21.6271	2.4266	7.62	3.445	56.6279	0.0252	6.9546	10.0196	0.0918	15.3123	4.6064	0.1347	2.1233	1.5989	24.0114	13.3625	74.4581	49.8443	7.7209	3.1398	1.9538	57.416	52.4283	1.1576	10.4692	77.9124
TCGA-BC-A5W4	WHITE	69	MALE	Stage IIIA	G3	547	1	23.7543	170.309	0.1161	1.4007	0.7052	2.5021	3.8061	18.1143	0.3964	0.3107	13.8562	1.2665	5.9969	7.0228	0.3452	0.0421	3.5757	2.3739	0	1.9332	0.5691	0.8458	2.1858	2.4229	11.9934	1.1457	25.5978	49.1993	6.2578	1.7397	3.1665	19.4996	23.118	0.0324	9.1563	15.4939
TCGA-DD-AAEI		72	MALE	Stage I	G2	1531	0	21.741	125.577	0.4114	3.211	1.9276	0.3498	2.197	0.1294	0.4704	0.4034	19.1718	0.505	5.0803	10.977	0.0094	0.0804	5.732	7.8849	0	1.7049	0.9934	0.0202	1.5277	1.9061	14.0207	40.0045	14.5539	33.9316	2.9755	2.1588	0.8301	0.1111	20.158	0	10.3978	18.6158
TCGA-2Y-A9GT	ASIAN	51	MALE	Stage I	G2	1624	1	14.5899	61.2021	0.4888	0.787	1.7352	0.1027	1.7629	0.0079	0.0761	0.1733	13.2882	2.928	5.1334	5.1056	0.1107	0.0118	2.6413	10.1808	0	0.689	0.3448	0.2151	2.6349	1.2086	11.6214	0.3864	28.7201	33.854	6.547	1.5788	0.7232	39.4836	38.3421	0	5.5085	20.2152
TCGA-XR-A8TD	BLACK OR AFRICAN AMERICAN	49	FEMALE	Stage IIIB	G3	1030	0	16.8747	100.532	0.2795	0.2265	5.8194	0.0552	1.7434	0.0128	0.1133	0.0305	4.7611	2.991	3.8249	13.4378	0.0112	0.019	2.2103	0.3053	0	0.7501	0.1347	0	1.5789	2.4447	10.2154	0.0145	23.2244	12.9125	3.8787	0.9995	1.0798	2.0586	15.5475	0.1175	6.9217	28.1566
TCGA-2Y-A9H4	WHITE	68	MALE	Stage I	G2	1452	0	29.0974	41.1225	0.0459	3.4944	0.4322	0.2652	3.4199	0.0682	3.0077	13.597	8.637	0.4122	11.0951	3.2373	27.9207	0	2.1734	0.2931	0.0739	1.0605	2.105	14.8323	2.0265	2.3177	10.9936	0.1546	13.2446	27.7613	8.0609	0.6429	1.3989	0.1404	22.3731	0	4.8142	14.1318
TCGA-DD-AACD	WHITE	48	MALE	Stage I	G4	381	1	15.7255	65.6046	0.1283	0.156	0.2029	0	1.9498	0.0117	0.0434	0.28	5.3171	0.2689	2.8461	1.9899	0.0102	0.0262	1.7604	0.028	0.0636	1.5847	0.5752	0.0165	1.0002	2.1205	6.3543	0.0177	13.0812	32.8615	3.7831	1.6795	0.9206	2.1662	17.3857	0	3.9573	8.9352
TCGA-BC-A112	ASIAN	80	MALE	unknow	G2	153	1	23.1483	81.2875	0.0359	0.1655	2.7056	6.7334	2.1469	0.0427	0.0894	0.1047	6.1866	3.3846	3.8607	9.6495	0.3106	0	2.2971	0.1495	0	0.5331	0.0684	0.0599	2.0931	1.7886	9.0997	0.5969	45.6816	47.7697	3.9912	1.044	0.8424	7.1981	20.3482	0.0163	7.2475	45.1499
TCGA-2Y-A9GV	WHITE	54	FEMALE	Stage I	G1	2532	1	31.6974	81.6525	0.2653	1.0191	0.2922	1.193	2.2014	1.3571	0.1748	2.5786	6.0832	0.7579	3.6961	4.9667	0.4526	0.042	1.8464	5.0797	0	3.3412	1.7467	0.0053	1.0984	2.2084	7.9512	1.6459	19.6253	31.2138	4.1855	2.0221	0.769	2.9494	20.9007	0.1036	4.1808	28.5158
TCGA-DD-AADJ	ASIAN	70	FEMALE	Stage I	G3	1066	0	27.0255	57.538	3.1434	0.5367	0.3119	0	1.421	12.3979	0.1885	0.0923	7.8026	3.7919	2.703	5.2441	4.3753	0.0691	3.5706	12.0097	0	15.9395	0.5418	0.4487	2.1144	1.5801	15.3108	26.4109	22.5808	58.2572	2.5784	1.1542	1.1955	4.7477	21.972	0	5.2283	13.1076
TCGA-CC-5260	WHITE	61	FEMALE	Stage IIIC	G1	87	1	43.6665	221.135	0.2066	0.6286	1.4151	0	0.8235	43.8023	0.0302	0.293	2.1138	0.1357	3.3058	15.5447	3.1452	0.1342	3.1093	6.5995	0	1.0706	0.3599	0.4061	0.5298	0.4072	19.4486	0.7518	41.223	31.2613	1.8186	0.2789	0.7038	39.6976	16.7169	0	14.6589	56.3502
TCGA-LG-A6GG	WHITE	79	FEMALE	Stage II	G2	387	0	17.3546	127.531	1.1288	11.4598	0.4862	0.1042	3.562	0.1928	0.5611	0.906	23.7357	1.0812	11.5921	6.1313	2.8946	0.1078	3.549	122.764	0.1307	81.7113	1.6618	0.0451	4.8338	2.4022	16.8916	0.0182	13.9037	73.8046	6.226	6.2092	2.0091	25.5629	32.5634	0.0554	6.7339	35.7444
TCGA-G3-AAV0	ASIAN	58	MALE	Stage I	G2	476	0	9.1031	148.15	0.0207	0.117	1.8262	37.3306	5.1683	1.2008	0.0218	0.0029	4.6765	0.0934	7.9415	17.994	0.1094	0	3.5619	0.359	0	0.3439	0.1789	0.0276	2.3194	1.8705	16.404	0.0362	18.1353	29.3883	7.8936	2.9921	1.6953	0.1626	25.6167	0.4911	4.1838	10.8658
TCGA-DD-AACQ	ASIAN	50	MALE	Stage II	G3	432	1	23.3166	88.3263	0.3049	0.928	0.2054	0.0385	1.444	0.0267	0.191	0.1241	5.5525	0.2259	2.3836	5.4403	0.1012	0.0133	1.3245	7.5517	0	3.1567	1.3267	0	1.0912	1.3807	4.7804	0.7411	15.1256	25.9979	3.2707	1.1534	0.484	3.4998	14.65	0.0205	2.401	15.6078
TCGA-KR-A7K7	ASIAN	61	FEMALE	Stage II	G1	951	0	23.9035	101.855	0.0567	1.0462	0.4935	0	1.5549	0	0.0863	0.0774	4.5906	0.0607	2.786	7.6555	0.1564	0.1392	3.6219	0	0	0.3054	0.1747	0.153	1.2239	1.8088	13.3295	0.0441	12.2684	54.2184	3.1444	0.7242	0.64	2.0894	18.3678	0.0089	2.47	27.1175
TCGA-DD-A4NJ	WHITE	54	FEMALE	Stage II	G2	928	0	23.0094	68.2226	4.7909	3.8739	0.5251	23.9762	2.5932	8.1484	0.3055	0.3763	9.2608	5.1728	3.7249	6.6549	1.1017	6.6635	4.468	7.3044	0	2.4973	3.1524	10.8241	2.1	3.585	9.9285	2.726	16.5842	26.3986	4.1564	2.0236	2.5162	0.0052	27.442	0.5959	7.47	42.1686
TCGA-DD-AAVV	WHITE	56	MALE	Stage II	G3	2455	0	42.809	136.669	0.0579	0.3024	0.3173	11.7062	4.897	0.0344	0.1983	0.6296	5.7255	0.3355	3.8398	6.5356	0.0601	0.0205	2.4616	0.4471	0	1.1606	0.5486	0.1095	1.7505	2.5262	6.5206	32.3983	19.7182	36.625	4.0402	1.6218	1.0071	2.5915	25.5529	1.0677	6.3342	22.947
TCGA-DD-AAC8	WHITE	72	MALE	Stage I	G3	16	1	33.9524	193.547	0.2333	1.849	0.7837	0.5013	3.254	0.112	0.8511	2.5039	7.63	1.5287	3.7314	7.3248	1.2645	0.1669	1.8888	4.631	0.1734	13.4716	2.2901	0.015	1.3829	3.091	7.8117	0.5534	38.5236	46.731	4.3344	2.7529	1.4059	11.6303	22.3718	0.1838	5.178	49.431
TCGA-G3-A25W	WHITE	79	FEMALE	Stage IIIB	G2	935	0	17.2641	40.5063	0.2425	0.1572	1.5184	0.073	2.552	0.0068	0.1747	0.1746	4.5096	0.2767	3.3296	5.9568	0.0177	0.0201	3.9738	18.4061	0	2.2831	0.2321	0.019	1.3264	1.1653	8.4924	0.3039	4.44	52.3062	3.3116	1.3447	0.6828	0.2732	19.8831	0.0078	13.6441	#N/A
TCGA-WJ-A86L	ASIAN	68	FEMALE	Stage I	G2	345	0	16.7129	104.493	0.0109	2.2131	0.6178	64.6591	1.6168	0.4871	0.036	0.0116	5.0644	0.171	5.5657	3.3051	0.0085	0.4938	3.7766	0.0745	0	0.4892	0.3527	0.1277	5.036	1.9163	15.7812	3.7022	46.4934	78.2148	3.4565	2.0763	0.8306	10.8435	22.2362	0.1232	3.392	14.9367
TCGA-CC-A3MB	WHITE	36	MALE	Stage IIIA	G1	315	1	12.1914	92.2566	0.112	0.29	0.8439	0.0719	2.6076	0.5656	0.0246	0.1006	16.657	1.1422	6.8407	5.1916	0.3139	0.0099	11.0056	0.089	0	1.4258	3.881	0.2056	3.2868	3.2996	22.0742	0.1333	8.6016	122.072	5.1284	2.9474	3.4841	0.1126	14.2513	0.0612	8.1833	53.4955
TCGA-G3-A7M7	ASIAN	65	MALE	Stage I	G1	361	0	24.3466	138.236	0.2345	2.5784	1.0649	0	3.6362	0.2236	0.2156	0.4719	16.6476	0.294	4.7886	4.9474	0.2548	0.1159	4.613	7.4884	0	4.8613	0.4321	1.4566	3.3496	1.921	18.1137	10.5839	48.5899	62.1124	6.306	3.4791	1.0637	54.9429	37.5665	0	7.6845	17.2821
TCGA-DD-AADC		53	MALE	Stage I	G3	425	1	36.0112	309.278	0.055	12.1939	2.4962	0	2.3005	0.4657	0.0362	0.1885	13.422	0.0558	7.1846	27.4379	0.0071	0.0609	3.4677	0.4684	0	3.042	1.7519	0.0229	1.7545	4.4531	12.6591	1.9647	58.7165	106.446	5.1912	2.0487	2.3732	1.8751	22.2928	0.0094	11.6659	47.9885
TCGA-DD-AACC	ASIAN	61	MALE	Stage I	G2	1685	1	23.2777	82.7314	0.1937	1.1045	0.6812	0.0589	1.7194	0.3454	0.2351	0.2929	13.1543	0.4432	3.8498	4.0083	0.5002	0.0542	3.9083	5.4371	0.2957	5.2323	1.52	0.034	2.1382	2.1371	20.1404	8.0968	50.9808	50.0277	5.0383	1.8553	1.1452	5.5963	24.528	0.1672	5.4166	14.6494
TCGA-G3-A25T	WHITE	45	FEMALE	Stage IIIA	G2	1553	0	9.0895	141.321	0.0241	4.7164	1.2806	6.5526	2.5551	0.0502	0.1059	0.4761	14.5402	0.2376	7.4091	11.4251	0.0626	0.0214	6.0481	1.2805	0.0777	0.4536	0.1937	0.2684	4.7305	1.8621	18.4024	2.6607	37.9786	107.612	5.6531	2.3004	3.6062	50.4883	28.0186	0.0165	9.4091	32.9649
TCGA-G3-A3CH	ASIAN	53	MALE	Stage IIIA	G2	780	0	38.5403	35.8066	0.006	0.1026	0.5543	0.0231	1.6489	0.0107	0.1342	0.068	2.9096	0.1146	3.5688	2.5369	0.0187	0.0159	3.2432	0.5819	0	0.3702	0.0881	2.1806	1.7524	2.8494	15.0106	0.1373	6.4283	41.834	2.7924	0.8647	1.4267	0.0943	20.9089	0	8.9848	26.2998
TCGA-HP-A5N0	WHITE	90	FEMALE	unknow	unknow	752	1	25.513	74.0072	0.0212	13.008	0.4663	71.1572	2.2177	5.0313	1.6979	0.4848	4.646	0.4786	5.4147	5.305	0.0518	0.0161	1.9367	1.4635	0	0.3623	0.2767	0.308	2.914	1.6617	10.7912	41.277	31.4032	54.0911	4.0665	0.7534	0.6103	2.1302	20.4549	0	4.8278	24.0565
TCGA-DD-A3A7	WHITE	67	MALE	Stage IIIB	G3	419	1	33.5746	96.6065	0.0437	1.0881	0.2992	0.0281	4.5835	0	0.0288	0.031	11.2492	0.1266	4.3352	1.761	3.299	0	3.5249	14.3109	0	2.3174	0.1308	0.0365	1.9991	1.3381	14.4688	0.0049	35.033	26.0873	7.5277	2.2093	0.7344	10.7016	15.4557	0	4.1192	11.3023
TCGA-BC-4073	ASIAN	73	MALE	Stage IIIA	G3	849	0	23.9659	94.4295	0.1336	1.5122	0.3269	28.7345	0.5707	0.034	0.2096	0.4422	4.4881	0.2323	3.6777	1.5389	0	0	2.789	0.0217	0	0.4812	0.2131	0	0.8751	0.7064	11.0353	0.1158	7.9875	31.0596	4.8009	0.4507	1.2493	0.0834	7.5965	0	9.4151	102.033
TCGA-2Y-A9HA	ASIAN	70	MALE	Stage II	G2	36	1	6.1757	182.754	2.5055	1.997	1.8875	0	2.3072	0.0084	0.5957	1.3494	19.1132	5.699	4.2212	16.8035	0.0293	0.0375	2.1987	20.2011	0.2731	18.5425	1.0732	0	1.3612	2.2893	11.2324	11.501	24.067	11.0988	3.5503	2.3774	2.2867	6.9417	15.4443	2.6249	4.244	36.5856
TCGA-WX-AA44	WHITE	64	FEMALE	Stage I	G3	615	0	25.5812	268.286	3.3689	0.4895	0.8596	0.0537	3.6271	0.0746	6.3491	4.1491	12.9207	1.9471	3.6302	3.9341	0.246	0.037	2.9808	3.0397	0.0898	12.815	9.6518	0.0776	2.1566	2.1477	8.7738	28.609	44.7604	88.9225	3.1788	1.23	2.3188	4.7043	19.0904	0.3142	7.9255	26.5727
TCGA-DD-A39Z	WHITE	43	FEMALE	Stage II	G2	601	1	36.9357	467.49	0.2839	0.3773	0.5305	1.3925	1.1219	0.0644	0.2448	1.4168	4.6542	0.4846	2.7319	28.7187	0.217	0.1783	2.1862	3.2183	0	1.6464	1.0751	0.0172	0.5412	0.6993	9.1751	0.5776	54.5877	20.1587	2.26	0.6024	1.0136	3.4116	12.7785	0.1269	8.9039	19.4155
TCGA-DD-AAD5	ASIAN	54	MALE	Stage I	G3	1345	0	46.1266	178.834	0.1182	0.8745	1.5261	0	2.0421	0.0196	0.0036	0.2048	6.7306	0.1482	2.6494	12.8052	0.0214	0.0731	2.3804	0.2389	0	0.2704	0.3032	0	0.8477	1.5267	4.8476	0.0241	19.7596	33.8121	4.2235	0.8489	0.4771	0.6996	16.9889	0	4.1583	66.9268
TCGA-2Y-A9H7	ASIAN	81	FEMALE	Stage I	G2	1168	0	50.796	182.505	0.0255	0.0905	0.1046	0.1962	0.6367	65.6068	0.0537	0.2708	6.308	0.1062	2.6411	10.7754	0.2933	0.0271	1.3555	1.6738	0	0.8536	0.0998	0	1.1899	0.8249	8.8938	0.0343	26.1323	43.3674	3.4179	0.7668	0.4588	0.227	14.3108	0	7.8131	20.5549
TCGA-DD-A1EJ	WHITE	71	FEMALE	Stage IIIC	G2	1005	1	25.9868	179	0.5549	1.4172	0.4752	0.0324	1.958	34.0919	0.0831	0.1014	5.125	0.0585	2.5182	8.3897	0.4714	0.0223	1.7336	4.3112	0	1.1289	0.4636	0.1193	1.387	1.8202	10.4159	4.7153	16.1027	17.1062	3.1773	0.8856	0.7464	2.4863	17.5624	0	3.043	82.4346
TCGA-DD-A4NG	WHITE	77	MALE	Stage IIIA	G2	802	1	22.7379	249.634	0.4924	2.2032	1.2194	2.355	2.2567	0.4971	0.1251	0.4713	6.0502	0.4023	6.0265	12.5578	1.5245	0.1261	3.1079	0.4548	0.1147	1.7091	0.4943	0.0099	2.0601	1.2198	13.2325	0.8838	46.2737	79.1163	1.9779	1.5793	1.3486	10.27	27.4556	0.6322	6.6665	16.5669
TCGA-CC-A9FS	BLACK OR AFRICAN AMERICAN	55	MALE	Stage II	G2	211	0	28.344	71.1238	5.0612	1.0027	0.5682	0.3099	2.8307	0.1165	0.1589	0.1176	4.3339	0.734	5.4647	2.7355	62.1462	0.0401	7.718	39.0509	0	9.2259	0.4146	0.1007	3.4445	0.9399	15.7107	3.8994	47.804	73.7451	7.5469	2.7321	0.7504	9.0561	23.8155	0.0927	7.3895	26.4939
TCGA-DD-A4NO	WHITE	65	MALE	Stage I	G1	2245	0	36.5332	231.853	0.0612	3.3791	0.4571	0.0214	2.1389	0	6.2126	8.0919	8.3766	10.5278	6.2054	9.7513	0	0.0443	3.4635	7.7954	0	0.9288	0.0727	2.9142	1.0242	0.9275	16.2063	0.6821	30.4347	29.5078	7.6697	0.6654	0.2244	7.2405	8.1896	0	8.8203	29.3955
TCGA-DD-AAVY	ASIAN	56	MALE	Stage IIIA	G2	1970	0	12.0227	52.3774	0.3341	0.0846	0.2113	16.9385	1.0287	6.2776	0.1287	0.0984	8.1461	0.9296	2.2053	2.1762	0.04	0	2.0754	1.7602	0	0.7583	0.1973	0.3432	1.3029	0.904	5.5557	1.0499	32.6478	13.7607	3.2909	0.7666	0.5462	1.146	15.1854	0	4.7238	27.2887
TCGA-G3-A25Y	WHITE	52	FEMALE	Stage I	G3	452	1	29.0119	87.9126	0.2773	1.1327	0.2326	0.3708	2.2843	0.1715	0.3281	3.2871	4.8692	0.8068	2.9605	4.1068	0.2556	0.0451	1.4086	0.2217	0.1094	1.1558	0.5408	0.1417	1.4534	1.1274	9.2027	0.2937	21.5426	27.951	2.7983	0.9136	0.7155	0.6234	13.347	0.1044	5.4556	47.0796
TCGA-BC-A3KF	ASIAN	66	FEMALE	Stage I	G2	8	0	23.1984	74.5512	0.1042	7.7884	0.2548	67.1643	5.1375	6.6312	0.5032	1.0271	4.1868	1.7678	8.7309	8.0982	208.467	0	4.2441	2.5008	0	0.6941	0.9966	0.9437	10.2877	2.8272	28.85	0.1571	23.4846	105.084	9.5154	2.8698	1.8612	19.7915	30.4656	0.3354	16.8465	17.2961
TCGA-DD-A119	WHITE	40	MALE	Stage IV	G3	223	1	63.6233	213.673	127.974	15.6396	0.5091	0.0477	10.3182	0.4047	1.2619	0.6529	78.061	48.1669	18.8386	12.9814	3.0857	0.1755	11.671	179.355	10.4542	199.201	14.0671	0.062	4.2744	5.0484	15.0527	13.3922	130.575	82.0455	11.5394	10.247	2.2376	0.092	64.7015	0.0846	13.5625	39.6228
TCGA-DD-AAVR	ASIAN	44	MALE	Stage I	G2	2513	0	29.0151	78.4421	0.2846	0.8143	0.686	0	2.0757	17.8374	0.125	0.1744	5.1041	0.1161	3.2746	7.8612	28.0126	15.1998	2.0231	4.752	0.1358	4.3119	0.6485	0.0117	1.1828	2.46	7.2764	78.7716	22.6031	41.3598	2.4942	1.4906	0.7892	0.5805	17.731	0	11.7297	16.4999
TCGA-UB-A7MA	WHITE	62	FEMALE	Stage II	G2	848	0	15.5113	563.274	0.3569	1.5154	13.6603	0	4.0905	2.5525	0.0595	0.2502	17.5345	0.1284	8.7102	29.5243	1.8528	0.0218	7.8597	14.0196	0.0793	3.3775	0.1776	0.0068	5.6134	5.7256	28.3216	9.0068	19.9697	290.568	7.6371	3.6419	3.653	20.568	37.586	0	14.1867	57.9604
TCGA-ZS-A9CG	ASIAN	55	MALE	Stage II	G2	341	0	95.3555	607.339	0.2464	1.0001	1.4472	0.0194	2.8283	0.0807	0.0861	0.6635	4.9592	0.5334	6.0648	33.4572	46.7826	0.3208	8.3648	26.9114	0.1945	9.9139	0.5998	0.2686	1.2336	1.1329	37.9689	0.6306	240.385	83.5823	6.7573	0.9319	0.8794	128.25	29.0901	9.8627	14.4323	28.1041
TCGA-ES-A2HT	WHITE	54	MALE	Stage I	G2	438	1	37.3054	92.8939	0.0281	6.4119	1.3563	94.1566	3.2356	20.2735	0.3885	1.5852	12.1382	0.3369	7.8419	6.1132	0.0525	0.0298	3.0775	1.3202	0.0543	0.4691	1.5757	0.1031	2.4065	5.242	16.2737	12.0548	83.9469	20.6635	6.2033	3.8233	7.3535	52.591	26.7841	0.0058	6.3692	7.238
TCGA-G3-A7M9	WHITE	70	MALE	Stage IIIB	G2	56	1	40.3734	222.384	0.2781	0.3334	1.0662	0	1.4425	76.7136	0	0.1177	9.5248	0.4474	2.8803	4.5176	1.1116	0.0221	3.9779	3.0046	0	1.4493	0.2508	0.0901	1.0259	1.5367	13.5631	0.5874	31.0927	32.2157	4.1299	0.7752	0.8485	1.3388	19.1268	0.0085	14.5516	93.1022
TCGA-DD-AADI	WHITE	43	FEMALE	Stage I	G3	1085	0	50.0057	47.768	0.1912	7.0256	0.2183	44.3342	2.4096	56.2323	10.5601	21.0867	17.9676	3.546	3.4963	4.1755	0.3639	0.0282	1.9601	3.3386	0	0.7868	7.9563	43.1382	1.1852	1.1399	10.7182	26.6642	43.7268	34.6263	2.8146	1.0138	0.5215	7.961	18.7815	0	3.5619	27.662
TCGA-CC-A7IK	ASIAN	59	MALE	Stage IIIA	G3	262	1	31.0267	11.5025	0.1062	0.0893	0.3031	0	0.2137	0	0.1011	0.1757	2.3593	0.2975	1.3528	2.8542	0.0276	0	1.8923	0.7236	0	0.6917	0.2506	0	0.5192	0.5454	5.7762	0.1074	19.1196	29.8254	1.8327	0.1716	0.2142	0.0155	6.8996	0	15.5216	44.8321
TCGA-DD-AADW	BLACK OR AFRICAN AMERICAN	48	MALE	Stage I	G3	587	0	28.4426	70.8867	0.2282	0.5438	1.0786	0	2.4008	0.1058	0.2405	0.4239	5.7938	0.3412	3.6285	4.4152	0.0924	0.0364	2.3734	0.07	0	6.075	0.8274	0.0152	1.2224	2.3854	10.6153	0.3722	41.5957	46.5789	4.0889	0.8915	1.0802	6.7679	17.98	0	4.8625	28.4352
TCGA-FV-A4ZQ	WHITE	52	MALE	Stage I	G2	12	0	45.7461	70.5429	0.1224	3.0145	1.5194	0	3.5398	0	0.0202	0.0217	5.8011	0.0709	9.455	6.1663	0.1509	0.0813	3.3841	0.2866	0	0.4403	0.0583	0.0085	1.5104	1.9068	7.5768	0.0103	13.3725	37.514	7.5748	1.8	0.9463	0.0401	24.4178	0	6.6656	53.5513
TCGA-DD-AADM	ASIAN	58	MALE	Stage II	G3	12	1	21.4152	67.7915	0.4444	0.1413	0.4725	6.91	1.8726	0.0091	0.2827	0.2282	6.0999	0.3375	2.8283	6.1786	0.008	0	0.8351	0.1218	0	4.0961	0.918	0	1.366	1.9866	5.3939	0.6611	16.1811	30.4745	3.6305	1.078	1.1543	13.4852	23.3087	0.0314	4.7518	13.516
TCGA-DD-AAW0	WHITE	54	MALE	Stage I	G2	2015	0	30.9119	88.8316	1.5405	2.3274	0.1504	0.0141	1.6253	53.2673	0.0193	0.0363	4.8906	2.1822	3.3435	3.9831	3.3962	0.0875	5.0616	13.4265	0	5.2843	1.0251	0.4092	2.2226	1.6951	15.1237	3.3075	34.8027	43.496	3.6243	1.1118	0.4872	0.8925	19.0519	0.0075	7.5741	34.3353
TCGA-K7-AAU7	ASIAN	61	MALE	Stage II	G2	359	0	12.1729	110.071	1.0578	2.9247	1.5467	27.2433	2.7	29.8807	0.4476	0.3355	14.9445	1.1738	5.6988	8.8414	0.2344	0.0343	3.6743	9.486	0	5.7654	0.2915	0.3086	3.6397	1.9121	14.8981	10.8315	16.0199	76.6177	5.5021	2.0633	2.4928	18.9469	22.7815	0.1057	6.0864	53.6699
TCGA-ED-A8O5	WHITE	59	FEMALE	Stage IIIA	G3	406	0	24.6794	44.0351	33.4557	16.0707	0.2013	6.321	3.0279	0.0175	1.6709	1.771	21.8104	4.316	5.0545	2.6648	1.7461	0.052	7.3306	25.6309	0	29.0891	4.6631	0.2288	2.8963	2.6557	27.4579	4.9141	97.5908	65.6417	2.8551	1.7506	3.1149	7.6342	38.3505	0.01	8.3194	47.4925
TCGA-DD-A73G	WHITE	73	FEMALE	Stage I	G3	3478	0	75.3879	70.1179	1.0179	2.3352	0.8717	1.8213	4.2469	0.0288	3.3051	4.9962	6.0299	1.7558	7.7413	8.5498	137.421	11.1102	3.5216	0.0619	0.1562	61.0138	6.0939	1.6182	1.2122	3.0365	11.1759	42.886	98.1118	95.1247	4.1754	1.7515	2.396	0.5085	15.273	1.523	5.9193	2.3094
TCGA-DD-A11B	WHITE	73	MALE	Stage I	G2	14	1	30.6623	100.857	0.1209	0.3582	0.5481	0.0685	1.8278	0.038	0.1265	0.0933	5.9832	0.1422	2.784	3.6555	0.7143	0.0094	1.5147	1.0418	0	0.6455	0.7319	0.4926	1.2723	1.6925	9.3357	0.0192	23.8762	36.0534	2.5667	1.3999	0.6552	0.5968	15.0623	0	6.804	26.9945
TCGA-WX-AA46	ASIAN	61	MALE	Stage II	G1	756	0	24.16	234.693	0.3209	2.428	4.5915	0.0243	6.0842	2.7933	0.7877	1.0845	31.3737	2.1882	8.23	17.5053	36.474	0.2843	4.3952	22.5436	0.365	13.3162	2.1947	0.105	5.4294	2.7112	26.0587	0.8144	60.4469	92.5258	6.7107	4.3286	4.6551	16.7271	38.3097	0.4513	6.2389	21.0685
TCGA-ED-A66X	ASIAN	35	MALE	Stage IIIA	G3	406	0	27.713	52.4871	0.3108	0.4206	0.2957	0.0665	3.1224	50.4699	0.0607	0.0327	12.5007	0.1201	4.5766	1.7403	10.9168	0.0306	6.8637	23.1189	0.1113	6.1168	0.2445	1.6812	2.5466	0.8194	20.792	2.3665	56.311	145.608	4.9932	1.7102	1.3702	9.5476	43.5194	0.1533	8.9351	36.6023
TCGA-BC-A10X	WHITE	52	FEMALE	Stage IIIA	G2	770	1	51.0762	52.4765	0.2352	1.5272	0.4304	0.2607	2.4451	0.023	0.1358	0.4592	6.0248	1.0922	5.0447	2.143	2.0218	0.1284	2.6211	13.7855	0	3.105	0.5157	0	2.0265	2.1821	12.5984	0.3344	47.5199	66.1218	5.9522	2.3901	1.1266	100.186	30.4628	0.0528	5.4583	31.5319
TCGA-DD-AADS	ASIAN	63	MALE	Stage I	G2	474	0	20.2384	78.7366	0.0253	0.0944	0.2166	0	0.8653	3.1936	0.0222	0.0359	5.2703	0.066	2.3889	6.8826	0.0066	0.0448	4.2752	0	0	0.2923	0.093	0.007	0.5494	1.2831	9.9724	0.0057	12.1391	24.5371	4.7242	0.7056	0.5329	0.0221	14.1388	0	7.7262	3.5416
TCGA-MR-A520	WHITE	58	MALE	Stage I	G1	229	0	43.3955	65.5883	0.2849	4.336	0.1985	55.911	2.1862	0.0086	0.2545	0.678	10.242	3.7187	2.892	4.0876	0.3233	0.0385	1.698	0.8471	0	1.2387	8.2853	10.4521	1.8854	1.3184	10.6699	0.8071	63.7207	16.4818	2.0561	1.629	0.5909	7.414	24.123	0	4.1329	14.7919
TCGA-LG-A9QD	ASIAN	68	MALE	Stage IIIA	G2	366	0	21.4883	26.2077	0.352	0.6954	0.8122	0.0277	2.1254	0.2049	0.1988	0.0764	15.4699	0.1124	5.0677	2.1724	0.1343	0.2291	5.0091	3.5248	0	3.5461	0.1232	0.024	1.935	1.1794	24.0478	7.5837	27.4002	124.618	8.5395	1.3955	1.9713	14.0287	20.481	0	14.3734	21.5879
TCGA-FV-A496	WHITE	84	FEMALE	Stage I	G2	10	0	14.1691	20.1308	0.1022	0.4888	0.4199	0.105	1.1806	0.1214	0.1256	0.3091	5.2213	0.592	2.3929	0.4118	0.0742	0.0543	3.3228	4.6173	0	1.129	0.4839	0.0682	1.0645	1.5159	11.2975	0.56	14.3738	23.0963	2.7638	0.49	1.2183	16.6646	21.7801	0	6.6092	29.0092
TCGA-5C-A9VG	WHITE	58	MALE	Stage II	G2	328	0	20.2233	129.331	0.05	0.5464	0.548	0.0128	2.5612	0.0059	0.4567	0.3002	9.7254	0.3535	5.7188	5.2403	0.109	0	2.2494	2.992	0	1.0189	1.5871	0.0445	3.241	2.6913	10.7303	0.1932	51.6861	39.5508	5.901	2.2925	1.3538	20.2882	22.2179	0	5.303	44.6079
TCGA-BC-A10R	WHITE	66	FEMALE	unknow	G2	308	1	25.1657	46.4605	0.359	0.0651	0.2673	0.02	2.0191	0	0.0548	0.5276	4.8239	0.0904	1.9051	3.4606	0	0	1.6686	0.3102	0	0.4788	0.3612	0	0.5354	0.8844	7.8487	3.2366	12.7882	16.571	2.7569	0.4713	0.7277	0.1842	11.9322	0.4157	3.3965	23.8019
TCGA-DD-AA3A	ASIAN	81	FEMALE	Stage I	G4	410	1	9.79	239.42	0.1561	6.4328	1.0205	0.0547	1.9863	34.2433	0.0561	0.0838	5.5285	0.1233	6.7661	7.7214	10.089	0.0503	4.2867	1.3211	0	0.7572	0.533	0.1184	3.0271	4.5949	23.2354	0.4877	30.0323	72.4096	4.2794	2.1104	1.1322	0.6759	31.7984	0	7.753	66.3714
TCGA-DD-A73A		71	MALE	Stage I	G2	728	0	45.9727	67.142	0.3508	0.6694	0.5747	0.0392	2.3677	34.7183	0.1474	0.3209	4.0119	1.5379	3.5459	2.4594	0.0792	0.1216	5.9051	3.6458	0.1966	3.9736	1.1751	0.0085	3.3764	1.5691	18.1294	0.5894	58.0792	46.2735	3.4385	1.2812	0.7863	2.9666	17.6757	0.1042	4.8926	24.1424
TCGA-BW-A5NQ	ASIAN	63	MALE	Stage I	G3	0	0	31.934	66.4145	0.0326	1.4488	0.239	34.797	3.9441	0.0829	0.2758	0.4256	5.7757	0.3316	7.8646	2.8132	0.0217	0.0124	3.2376	0.0792	0.0899	4.9176	0.9195	0.0854	3.2329	3.3215	13.6008	0.2634	97.1253	73.9985	6.6247	2.69	2.8219	17.8803	28.3234	0.1811	7.1394	68.0105
TCGA-DD-A4NB	ASIAN	25	MALE	Stage I	G2	989	0	25.9404	61.8621	0.25	3.0385	0.2106	0.0158	1.7462	21.078	0.6372	1.2121	13.9054	1.1187	3.8449	1.9828	1.4105	0.1743	5.9178	7.8612	0.7923	7.6082	0.9976	0.0958	1.4901	0.9841	21.4331	0.6906	28.7701	67.6268	3.8477	1.036	0.8654	3.8374	19.8478	0.0672	7.01	27.092
TCGA-DD-AADO	ASIAN	55	MALE	Stage I	G3	453	0	15.6902	148.83	0.2745	1.7366	0.7911	0.0387	3.3718	12.7212	0.1896	0.1353	7.4622	0.71	8.9301	3.0362	5.8326	0.0356	2.1927	0.5702	0	2.1689	0.5905	0.0335	2.5917	1.7657	15.928	2.7163	8.9189	52.5022	7.847	3.0972	2.2149	5.7104	28.0327	0.0069	3.5936	28.2692
TCGA-FV-A3R3	ASIAN	38	FEMALE	Stage I	G2	366	1	58.6019	76.4804	0.0441	1.7546	0.7011	0.0155	3.7938	0	0.0846	0.0968	7.6059	0.0907	3.8317	7.2811	0.3312	0.0107	1.0636	1.6408	0.0776	0.8222	0.4688	0	1.2488	3.7056	4.4687	0.303	1.6037	23.7649	4.1778	2.4225	1.2901	0.4316	25.812	0	5.5058	29.8651
TCGA-RC-A7SB	ASIAN	53	MALE	Stage II	G2	588	0	14.5307	66.2853	0.0284	0.6005	0.125	0.1562	2.734	0	0.1656	0.069	3.9766	1.9734	4.7537	2.4514	0.0316	0.0539	1.2751	0.221	0.3135	4.0986	0.4039	0	2.5928	2.5088	10.1715	1.4918	44.5576	39.6028	5.4071	2.3349	0.9923	0.2817	24.6753	0	3.947	21.505
TCGA-DD-AAD2	WHITE	66	MALE	Stage I	G2	658	0	38.0399	68.4612	0.0275	2.1735	0.8885	44.5086	1.5727	0.035	0.1087	0.0418	3.639	0.5329	3.6593	4.04	0.0245	0.0313	2.4138	0.2745	0	0.4385	0.1252	0.0197	1.4212	1.0668	10.1802	0.0265	68.7102	47.4844	4.4331	1.2497	0.9303	7.1734	23.8569	0	7.3423	16.1668
TCGA-DD-A1EG	WHITE	76	MALE	Stage I	G3	1372	1	31.5902	295.07	2.2966	6.6736	0.6072	0.0304	1.6478	0.6671	0.0986	0.7152	11.7951	0.4863	5.7221	13.8168	5.3922	0.178	4.2929	94.5436	0	29.9291	1.1937	2.4788	1.5857	2.5029	18.777	0.0372	9.8479	59.0055	6.4189	2.5246	1.7484	12.4392	21.9186	0.0081	25.1793	32.0357
TCGA-G3-A3CI	WHITE	71	MALE	Stage I	G2	180	0	33.9126	56.1875	1.3141	0.171	0.3736	0	2.7058	0.0185	0.0479	0.0442	8.4383	0.1174	3.7815	5.0257	0.0404	0.0276	4.3996	0.3628	0	11.2696	0.1273	0.052	1.7661	2.9636	6.7982	0.0245	34.2145	46.5169	7.8532	1.6847	0.8942	0.3406	25.6642	0.0213	7.5193	17.0376
TCGA-DD-AAD1	WHITE	51	FEMALE	Stage I	G4	564	0	46.2434	113.148	1.5707	10.5521	0.7282	0.0303	3.2256	0.0561	0.9233	0.4244	7.7755	0.3901	10.7468	8.0943	3.6476	0.1465	4.7581	28.7691	0.2283	138.836	1.9775	0.0854	2.8399	6.6275	15.9107	0.0637	7.1546	68.3154	6.3632	4.814	2.9757	5.689	36.613	0	19.0515	32.8156
TCGA-DD-A11C	WHITE	69	MALE	Stage I	G3	662	0	31.2125	150.607	0.4701	0.1898	0.6836	0	1.8933	0.0158	0.3038	0.8775	7.113	0.2236	3.4218	5.3635	0.0414	0	2.6799	1.745	0	1.0483	0.4926	0.2369	1.0728	0.7657	18.1734	0.0299	9.5624	42.9874	2.8183	1.073	0.9305	4.0009	16.0805	0	8.3642	40.512
TCGA-WX-AA47	ASIAN	33	FEMALE	Stage IIIA	G2	556	1	29.0905	97.1742	0.2046	0.6877	0.3319	0.0415	1.1608	12.6106	0.0922	0.3742	5.7489	0.4586	2.6755	4.2323	0.0419	0.0715	2.3134	3.0355	0	2.2906	0.5277	0.009	0.6473	1.3957	9.259	0.3121	22.8015	33.7114	2.6309	0.5439	0.6444	1.6449	13.8864	0.0552	4.6084	13.2741
TCGA-NI-A4U2	ASIAN	71	MALE	Stage IIIA	G1	1791	1	26.3487	65.3936	0.0387	2.6588	0.2485	0.0745	1.0887	0.0086	0.0191	0.0137	13.6193	0.0168	3.1456	3.217	0.1205	0.0129	3.2819	0.552	0	0.1006	0.0316	3.802	5.0238	1.3488	8.9892	0.8117	38.0271	46.6797	2.5255	0.3408	1.3009	5.8599	13.6158	1.0801	3.5161	16.0707
TCGA-2Y-A9H3	WHITE	45	MALE	Stage II	G1	1516	0	24.7632	73.0739	0.0319	2.8708	0.3693	0.0308	1.5531	0	0.0473	1.3932	3.8695	0.2499	1.5596	3.6218	0.0062	0	1.0729	0.068	0	0.3272	0.1468	0	0.7124	2.7384	3.2193	4.7878	2.3727	22.7626	3.3685	0.8753	0.7679	1.0315	14.34	0	5.4261	8.3207
TCGA-BC-A216	WHITE	62	FEMALE	Stage IIIA	G2	1351	0	26.4602	71.7224	1.2251	0.344	0.7619	0.0544	1.0232	12.0089	0.0837	0.3155	17.4965	0.178	2.7613	4.4837	0.6103	0.0094	5.4653	9.6952	0	5.6907	0.15	0.0177	1.0375	1.0091	20.0109	0.4474	138.671	15.334	2.4343	0.7858	1.6431	3.6206	18.4272	0	9.0042	37.3553
TCGA-2Y-A9H5		59	FEMALE	Stage I	G3	555	1	35.8723	73.8568	0.2456	0.6292	0.3804	0.1426	3.886	0	0.0975	0.2315	6.2739	36.5701	4.6882	6.1045	0.0052	0.0179	2.096	19.781	0	5.2326	0.2996	0.0281	3.1669	4.637	26.7507	0.7394	46.1542	45.5878	4.4974	2.4701	2.4032	29.0696	18.3646	0.0138	4.3504	20.8858
TCGA-EP-A12J	ASIAN	62	MALE	Stage I	G1	570	0	11.0415	112.858	0.0194	1.9083	0.199	15.4724	1.3027	0.0345	0.2892	1.2406	8.0061	0.2581	3.4499	4.6842	0	0.0686	4.1167	6.7844	0	0.7121	0.2267	0.0215	2.1482	1.4059	13.1134	3.5503	43.135	37.7142	4.7043	1.2057	1.3978	5.5867	17.2957	0	6.9407	40.9253
TCGA-DD-AACP	WHITE	64	MALE	Stage I	G3	415	0	54.5109	49.8726	0.2643	0.721	0.1663	6.6939	2.4473	5.5679	0.064	0.0956	10.1322	1.36	3.3676	2.2835	0.0588	0.043	3.3602	1.6816	0.1043	0.5781	0.2115	0.2971	1.0948	2.668	10.9286	1.1417	42.6	22.9538	2.4054	1.2811	0.9069	7.1306	20.5524	0.0553	4.5655	40.187
TCGA-DD-A3A2	ASIAN	76	FEMALE	Stage I	G1	2131	1	10.7405	201.151	7.2318	4.1947	1.996	0	7.8065	0.1962	0.2389	0.2939	6.4566	1.2382	10.4206	10.9628	17.7347	0.0516	5.3558	6.86	0	15.7614	1.3062	0.0324	3.1698	1.7782	22.4237	1.1739	5.5823	67.2575	7.5855	4.41	2.3163	42.1877	28.3223	0.0663	12.7542	14.1822
TCGA-DD-A3A0	WHITE	70	MALE	Stage I	G2	785	1	22.4782	55.4861	0.0207	0.216	0.8911	57.798	2.8177	0.0134	0.0844	0.0187	11.2714	0.3868	4.4098	4.446	0.047	0.01	1.9329	0.2441	0	2.6166	0.3095	0	1.5838	2.1912	6.2757	4.7827	41.4619	34.6018	4.2458	1.8864	1.25	25.0222	29.4703	0.0116	5.4397	#N/A
TCGA-DD-A4ND	ASIAN	56	FEMALE	Stage I	G3	2746	0	54.5722	70.4843	0.0905	0.0624	0.443	0.0664	2.0968	0.1306	0.0227	0.0795	11.3497	0.1424	3.3937	6.7773	0.2148	0.0573	1.4786	6.5057	0	0.3587	0.8309	0.1079	1.7621	2.5967	8.1922	0.0378	87.1473	51.3439	5.3841	2.5086	1.0436	8.6822	23.2242	0	3.6272	26.1734
TCGA-G3-AAV5	WHITE	67	MALE	Stage II	G2	354	0	31.1405	100.722	0.2662	0.2913	0.2946	6.0928	2.0242	0.1971	0.4101	0.8511	6.4699	0.5341	3.4319	4.2108	0.0446	0.1088	1.6333	5.4004	0	2.1533	1.007	0	0.9416	1.6472	5.5134	1.3417	22.0575	22.9136	3.0782	1.1437	1.1955	17.177	21.6455	0.0587	5.2757	30.1453
TCGA-DD-AAEB	WHITE	60	MALE	Stage I	G2	478	0	34.0106	79.8409	0.0633	0.1833	0.3467	0.0488	2.0334	0.0601	0.1723	0.2752	6.2878	0.374	3.9273	4.0808	0.0985	0.2466	1.6086	6.1931	0.0815	1.4835	2.749	0.0352	1.2353	1.7544	9.9779	0.1763	44.1256	30.5603	3.2428	1.4277	0.7772	7.5273	17.449	0	4.365	6.9051
TCGA-2Y-A9H8	WHITE	85	FEMALE	unknow	G2	633	1	43.3858	104.016	0.0441	6.2018	1.036	0.0364	3.5267	8.1373	0.0083	0.0559	2.7184	0.2739	8.5312	4.3816	1.3638	0.067	1.9116	3.5525	0.0609	4.3806	0.4451	0.021	1.6256	1.7455	23.8385	6.8118	7.5899	55.84	2.9904	1.8522	0.5423	0.9171	26.0864	0	18.6175	16.4425
TCGA-G3-A25S	WHITE	64	MALE	Stage I	G2	416	1	32.3147	66.3239	0.1134	4.1437	1.0488	0	3.6626	0.0202	1.2177	1.4516	4.6905	1.7744	3.8855	4.1144	0.2914	0.0452	3.974	0	0	3.2094	2.9267	0.0189	1.2134	5.4999	8.016	0.0459	61.061	134.368	3.2842	1.5536	1.8836	3.9554	24.2455	0	14.6148	21.8157
TCGA-RC-A6M5	WHITE	20	FEMALE	Stage IVA	G2	15	0	31.1882	145.713	2.1003	4.4623	0.4005	0.0334	3.7089	5.7128	0.8616	0.5221	10.3583	0.4292	5.9393	10.2135	10.2911	0.023	3.6253	22.0499	0.0837	2.0992	2.8651	0.0361	2.1639	1.8727	13.4387	4.1975	33.9528	39.7854	3.5266	2.1005	1.5552	4.793	20.9204	5.7146	4.6146	16.7305
TCGA-DD-AAE4	WHITE	49	FEMALE	Stage I	G1	608	0	21.9877	80.0979	0.432	4.0864	0.7335	3.605	1.2183	0.0134	0.2475	3.6635	7.7817	0.3854	2.401	3.635	0.041	0.0399	1.8516	0.2304	0	0.4381	1.1906	1.2604	1.5105	1.1077	6.7285	1.7169	36.3565	65.8343	4.0729	0.8418	0.8438	6.7789	9.357	1.0546	5.7959	4.7447
TCGA-DD-AACH	WHITE	69	MALE	Stage II	G3	195	1	35.2858	22.9634	0.1153	0.1645	0.1975	0.0741	2.0552	0.0171	0.1772	0.1022	9.8282	0.2339	3.2086	1.1621	0.6135	0.0255	3.6529	0.8511	0	0.3513	0.2904	2.566	2.6524	0.6993	10.4273	0.0842	33.6985	41.9101	3.3365	0.7523	0.8271	7.0183	15.8635	0.1575	10.3006	42.2371
TCGA-DD-AAD8	ASIAN	73	FEMALE	Stage I	G2	1219	0	13.9979	114.563	0.1584	0.2546	0.3351	0.3411	2.3667	0.0166	0.0552	0.1289	10.0953	0.3564	3.4811	3.9442	0.0653	0.0248	2.1	0.5635	0	1.0954	0.5061	0.5599	2.0747	2.4947	13.0366	0.0597	46.3292	35.6664	6.1567	1.7803	1.2156	3.018	25.8369	0.105	4.2583	32.3206
TCGA-CC-A7IH	WHITE	58	MALE	Stage IIIA	G1	365	0	32.0994	57.9385	0.4158	1.1165	0.1676	0	3.0516	21.9305	0.2793	0.6244	5.904	4.1531	3.682	4.4371	0.0381	0	3.8263	12.6238	0.1576	2.5284	2.1108	0.7212	1.682	1.8277	10.0901	1.7584	31.9075	17.1408	3.1577	0.924	0.9869	8.6275	14.5321	0	4.5341	31.2965
TCGA-DD-AAE9	WHITE	69	MALE	Stage I	G3	722	0	29.6697	286.827	3.4243	1.0385	2.8259	0	4.6539	0.037	0.1367	0.2981	10.0824	2.0116	7.7129	19.7669	0.097	0	2.7114	10.1729	0	12.5882	4.4963	0.0779	2.9219	1.538	22.78	3.8889	63.3279	30.8005	7.6125	4.1859	2.4215	22.194	32.409	0	5.997	17.5365
TCGA-DD-AADA	BLACK OR AFRICAN AMERICAN	66	FEMALE	Stage I	G3	1233	0	25.057	201.103	0.431	0.7628	0.0952	0.0357	3.2535	0.0413	0.6045	0.5028	4.6938	0.427	6.5335	9.2481	0.7217	0.197	3.0186	6.4732	0	7.2153	1.7525	0.0077	1.4175	4.7145	9.5767	63.1782	12.4763	49.966	5.8278	2.9406	1.3463	1.0209	26.3744	0	6.0661	20.6974
TCGA-DD-A39X	ASIAN	78	FEMALE	Stage I	G2	1694	1	39.8469	68.3566	0.0358	5.8115	0.2046	0.1995	2.2182	0.2484	0.2308	0.5873	6.1793	3.5233	6.9563	2.4076	0	0.0317	2.4503	0.7867	0	0.2535	0.374	1.9205	1.8362	1.2056	10.9475	0.7782	34.9825	20.6234	5.3719	1.557	1.5904	7.6589	15.88	0.0082	6.5079	23.0778
TCGA-DD-AADE	ASIAN	50	MALE	Stage I	G4	1202	0	20.6991	72.5488	0.0857	1.0487	0.5505	1.1423	1.9313	0.2292	0.0188	0.1824	7.4131	0.5464	4.3718	4.1034	0.2558	0.2942	3.3568	5.4753	0.1381	8.0233	0.6563	0.0119	1.7588	2.1477	17.0917	0.402	58.5982	39.97	4.0948	1.0545	1.8637	8.1863	17.5785	0.0073	6.3042	#N/A
TCGA-K7-A5RG	WHITE	66	MALE	Stage I	G1	519	0	28.6951	215.447	3.3728	3.8239	0.1357	0.4072	2.5064	0.0078	0.731	0.8806	6.8892	0.5282	4.3381	12.2486	0.1988	0.0936	1.723	1.9202	0	3.4611	2.3772	0.0073	2.7952	2.4234	7.9656	10.5657	16.0775	32.6479	4.9823	2.7579	1.5694	16.2193	22.8146	0.1895	4.6706	33.2717
TCGA-DD-AAVW	WHITE	35	MALE	Stage I	G2	2317	0	13.8101	90.0588	0.0153	0.0933	0.5115	0.0148	1.7469	0.0068	0.0252	0.038	5.0287	0.0865	3.7188	5.5569	0.0358	0.1323	2.0483	1.3175	0	1.728	0.1313	0	1.1987	1.4523	7.7696	0.049	12.4715	34.1779	4.1361	1.072	0.551	0.8786	22.1592	0	3.9255	34.2659
TCGA-G3-A5SI	AMERICAN INDIAN OR ALASKA NATIVE	44	MALE	Stage II	G2	768	1	15.985	44.7059	0.0672	0.2846	0.1481	34.908	2.3156	0	0.1076	0.1431	7.7127	0.1253	5.5109	1.7427	0.7779	0.0511	3.6757	1.08	0	4.3263	0.4747	0.008	2.6586	1.7248	11.2272	0.0291	33.9844	12.2076	3.8928	2.1792	0.7817	0.0882	23.7554	0	4.4133	29.1492
TCGA-MR-A8JO	WHITE	34	MALE	Stage I	G3	330	0	25.3313	213.685	0.0233	0.1936	0.4317	0.054	2.7412	0.1331	0.0799	0.0695	16.978	0.5355	4.3418	11.0072	12.5152	0.0124	3.7278	32.3497	0	4.0775	0.122	0.8569	3.9728	3.2777	12.2167	0.3523	50.929	31.9375	4.2539	2.5734	1.1236	67.0833	13.8889	0	5.5525	25.0588
TCGA-DD-AAE1	WHITE	52	MALE	Stage I	G3	552	0	54.3655	60.3874	3.1414	0.2291	0.2503	0.1207	3.9126	17.2158	0.0688	0.0444	10.0014	2.2561	5.0503	2.5246	0.0217	0.0277	7.7589	9.7308	0	20.9402	0.8638	0.0058	2.8041	1.9757	5.2368	3.379	20.7225	76.5028	3.5584	1.7626	1.0809	1.3276	29.5303	0.0356	3.6285	25.1162
TCGA-DD-A4NN	WHITE	56	FEMALE	Stage I	G3	899	1	48.2748	99.6383	0.091	0.4136	0.7485	0.0526	1.4332	0	0.006	0.0226	9.572	0.0079	5.1204	6.332	0.0071	0.0242	0.8175	0.442	0	0.155	0.0409	0	1.0444	1.514	5.6088	0.2854	15.7295	37.291	4.1618	1.3442	0.5021	1.2776	26.0986	0	4.1538	31.9841
TCGA-BW-A5NP	ASIAN	26	FEMALE	Stage IV	G3	0	0	29.3842	57.718	0.0972	0.5332	0.2219	11.2132	2.058	0.0096	1.4297	6.4052	5.424	0.1596	3.7043	2.6117	0.0841	0	1.5443	0.0092	0.1044	0.7248	0.2293	0.036	1.2228	0.5334	15.5331	0.0946	17.7928	49.3614	3.3497	0.7145	1.2706	0.0354	15.1546	0	11.4004	70.2677
TCGA-CC-A8HV	ASIAN	51	FEMALE	Stage II	G2	279	1	34.2377	53.7797	0.2209	0.99	0.2929	0.1098	1.4566	0.0127	0.169	1.0714	4.3858	0.285	2.7399	3.8783	0.0555	0.0189	1.2795	1.6387	0.4133	2.7265	0.7392	0	0.6683	1.4991	6.4698	0.0288	20.8638	32.7094	3.0127	0.9112	0.9776	2.0278	14.3303	0	3.1591	38.8841
TCGA-G3-A3CK	WHITE	61	MALE	Stage I	G2	585	0	22.6108	31.2862	0.0995	0.1187	0.1917	0.8627	0.7669	3.8687	0.0082	0.2866	4.1418	0.2378	2.8789	5.2645	0.0484	0.0165	1.8481	0	0	1.3954	1.9402	0	0.5233	0.7201	11.7759	0.0042	4.3911	21.1049	2.581	0.3292	0.7527	0.742	14.1057	0	17.0011	42.3401
TCGA-EP-A26S	ASIAN	70	MALE	Stage I	G2	608	0	25.3823	68.6848	0.046	1.7357	0.387	0	1.9127	0	0.0882	0.1335	6.3925	0.0655	4.5165	6.0729	0.0326	0.0667	4.3371	0.7556	0	0.4141	0.147	0.014	1.2356	3.7745	16.4625	0.1918	17.056	35.3327	5.4668	1.5054	0.9849	0.1811	25.7287	0	5.6189	34.7188
TCGA-2Y-A9GX	ASIAN	68	MALE	Stage I	G2	2442	0	10.4838	204.708	14.0362	0.2511	0.6998	0.1574	3.2889	10.9331	0.5682	0.2608	14.6876	0.9234	3.0239	7.4122	16.5422	0.0362	2.7884	21.5754	0	14.8715	0.4375	0.2425	1.3449	2.0065	8.7815	41.3939	3.9069	40.472	3.1352	2.0462	1.2883	0.2977	27.0448	0.0093	11.3578	32.2621
TCGA-RC-A7S9	ASIAN	47	FEMALE	Stage I	G3	640	0	9.7748	235.201	0.22	5.3517	0.5797	6.043	2.4617	0.0101	0.0372	0.064	17.1643	1.7064	5.5869	9.8921	0.1405	0	3.6812	1.1915	0	1.8489	0.0968	0.0941	2.5255	1.3634	15.5485	0.2129	43.6594	102.547	3.4435	1.8169	1.4794	7.2341	24.6253	0.0578	5.083	19.1365
TCGA-YA-A8S7		68	MALE	Stage IIIA	G3	412	1	15.8817	207.978	1.6534	2.0461	0.8436	13.1053	3.9343	24.9809	0.0618	0.2911	14.6179	0.5301	5.4393	9.9281	10.0802	0.1558	10.688	46.8636	0.2267	8.5894	0.8141	0.0783	4.5625	0.8223	23.5582	0.498	41.8571	143.357	5.0392	1.7488	1.246	32.7852	29.6496	0.1442	27.3353	46.9881
TCGA-DD-A3A3	ASIAN	45	MALE	Stage I	G2	535	1	17.3301	49.6852	0.1344	1.3084	1.1717	0.0314	2.3707	0.0145	1.0784	0.3754	10.4527	0.3257	7.2892	7.8803	0.1141	0.0108	2.0978	1.9978	0.4723	6.9281	2.2717	0.0068	3.3548	2.1915	10.2134	0.6423	6.6499	46.8805	4.8793	3.2034	2.2785	2.3389	15.9427	0	5.6193	19.8426
TCGA-O8-A75V	BLACK OR AFRICAN AMERICAN	54	MALE	Stage I	G2	538	0	7.8517	263.986	1.9161	0.594	4.2826	0.149	1.208	6.6401	0.0962	0.1249	6.8588	0.2988	3.0117	10.912	0.1405	0.1028	3.7881	2.0346	0	4.5037	0.4281	0.1004	2.6364	2.6521	14.7052	0.2925	10.6828	161.466	2.0979	1.3406	2.0051	1.8366	19.562	0.5546	13.7617	17.3344
TCGA-ZP-A9D0	ASIAN	67	FEMALE	unknow	G1	1091	0	37.4025	101.673	1.0721	1.7519	0.4038	0.0216	2.624	10.3968	0.9467	1.6242	18.5857	1.0931	4.0964	3.3945	2.4825	0.1193	2.6623	8.3764	0	11.7083	1.0362	0.2436	2.6942	1.7504	12.9186	0.2989	37.5062	37.5905	4.9606	2.0404	1.6459	82.6193	28.7209	0.0115	6.0628	27.0398
TCGA-DD-A1EE	ASIAN	73	MALE	Stage IIIA	G3	349	1	20.5441	62.9944	0.4751	0.1015	2.7273	3.4971	1.9825	0	0.0395	0.0212	4.6672	0.0372	3.5231	5.9536	0.02	0	1.6485	0.0073	0	0.2509	0.0769	0.0071	1.9186	2.3808	7.937	0.2626	13.8685	13.9742	4.8286	1.2878	0.6275	0.0112	17.111	0	7.3903	48.2902
TCGA-DD-A3A6	BLACK OR AFRICAN AMERICAN	72	FEMALE	Stage II	G2	3258	1	20.5828	39.4857	0.0892	1.1835	0.4258	0.2948	2.2759	0.0682	0.0336	0.2554	6.2847	0.2826	2.9065	3.4691	0.3821	0.0254	2.0562	0.3963	0.0616	1.6393	2.0017	0	1.0177	1.9199	5.3516	0.2234	19.3277	21.389	3.9697	1.7181	0.6644	2.6872	18.3545	0.0131	4.5673	7.5596
TCGA-RC-A6M4	ASIAN	74	FEMALE	Stage IIIA	G2	22	0	43.0018	186.797	0.154	0.2155	0.4947	24.2088	1.7188	0.0257	0.0825	0.4677	13.048	1.3307	4.4825	6.9865	0.3373	0.0895	3.5588	0.8118	0	6.5907	3.1533	0.0161	1.227	1.294	13.4433	0.1136	74.4392	51.522	3.5287	0.8776	1.0489	32.9515	21.47	0.2762	6.084	23.6789
TCGA-DD-AAD6	BLACK OR AFRICAN AMERICAN	66	MALE	Stage IIIA	G3	672	0	30.746	79.9924	0.0685	0.4793	0.088	2.624	2.8477	27.0938	0.2934	0.1974	11.0727	1.3923	4.9735	4.6616	0.9803	0.1707	2.4766	8.6884	0.1656	10.0825	1.2347	0.0643	2.0204	1.2604	11.945	4.962	71.7449	27.2076	3.6673	2.2432	1.2729	23.0192	26.6073	0.0176	2.7753	24.411
TCGA-K7-A5RF	ASIAN	64	MALE	Stage I	G1	631	0	31.8141	79.3735	0.1335	0.8338	0.4869	0.0664	2.281	15.2726	0.5675	0.9959	9.1427	5.7365	3.7292	4.4282	6.0369	0.1374	3.7605	12.1362	0.1665	4.2329	1.1716	0.4457	1.8416	2.302	16.6013	0.7694	42.9943	38.1083	4.2282	1.8227	1.2745	36.6302	21.2393	0.1147	5.555	17.9371
TCGA-CC-A8HS	ASIAN	18	MALE	Stage IIIC	G1	300	1	25.34	20.2131	0.1837	0.4448	0.2696	4.4234	3.1284	0	1.3827	0.5908	14.1721	0.114	4.3119	1.5866	0.0204	0.0872	2.6398	4.4693	0	1.2114	1.484	0.5912	1.8832	1.1882	9.8363	4.4697	16.0921	27.4214	4.5754	1.3474	1.4909	0.3268	14.8376	0	5.9318	45.5238
TCGA-G3-A5SK	WHITE	58	MALE	Stage I	G1	744	0	38.2489	87.9626	0.0476	0.0713	0.356	33.524	1.2324	0	0.097	0.0737	6.6802	0.0376	2.9108	5.2371	0.0472	0.0345	1.4532	7.1992	0	3.9905	0.0707	0.0217	1.8367	1.5734	11.0657	0.0379	46.7568	58.4239	3.059	0.8927	0.6698	8.0632	14.5868	0.0089	5.6751	19.8976
TCGA-DD-A4NQ	WHITE	60	MALE	Stage II	G3	373	1	14.3614	141.68	0.3025	3.4109	0.6696	0.0359	3.083	0	0.0429	0.0165	6.0434	0.7283	3.5793	6.7553	0.3697	0.0247	6.1328	0.5392	0	2.7726	0.6653	0.0622	3.0667	1.6913	19.7996	2.0361	107.781	53.0914	5.4442	1.9244	1.3397	0.0427	23.1821	0	7.7659	36.1049
TCGA-DD-A1ED	WHITE	68	MALE	Stage I	G1	2301	0	17.4346	98.7177	6.6845	1.3117	1.1844	0.497	3.1572	0.0245	2.455	3.8942	12.5391	2.9914	8.9625	2.6551	0.1282	0.0802	4.907	3.5152	0.3183	20.8643	4.458	0.0137	3.0023	2.9156	11.2208	0.8194	7.3575	109.767	5.4899	2.5628	3.6576	12.5119	19.4933	0	8.551	24.0686
TCGA-G3-AAV3	WHITE	58	FEMALE	Stage II	G2	412	0	20.0697	544.406	0.1491	0.9717	0.9192	3.3511	0.7714	0.6909	0.1113	0.8317	8.5447	1.9007	2.6602	27.9463	2.4685	0.066	2.9291	27.6458	0	4.0594	0.5682	0.1659	1.2833	0.6362	9.7414	1.8221	53.4727	60.3395	3.3323	0.6873	1.056	4.9849	18.7974	0.0102	4.6942	28.9424
TCGA-ZP-A9CV	ASIAN	59	MALE	unknow	G1	1088	1	28.0505	93.7838	0.1543	1.0003	0.7206	0.018	1.7699	29.6826	0.2217	0.852	7.0568	0.6746	3.7822	4.8057	2.2566	0.2236	3.6064	5.8209	0	7.3105	1.4929	0.0156	1.1578	2.1679	18.1115	0.1134	65.6474	47.9368	4.0626	0.969	1.2512	2.5194	20.5077	0	9.0881	22.5609
TCGA-DD-AACV	BLACK OR AFRICAN AMERICAN	53	MALE	Stage I	G3	1531	0	15.6591	53.8531	0.0639	0.7615	0.3283	0.0493	0.981	0.0114	0.0337	0.3626	7.5264	0.0667	1.7996	4.6372	0	0.0849	1.9941	0.0327	0	0.568	0.1514	0	0.6269	1.0863	6.5883	0.4436	31.8036	61.2081	2.9036	0.4646	0.9454	0.1257	13.7435	0	4.3575	32.6334
TCGA-DD-AACG	ASIAN	52	MALE	Stage II	G4	469	1	30.961	174.775	0.0452	1.4595	1.0546	28.7901	2.1065	0.0146	0.1298	0.1863	11.0161	0.1856	5.9518	7.6952	0.0575	0.1745	6.3998	2.0488	0.1587	2.0984	0.2582	0.0754	4.0746	1.2626	30.7606	1.0514	61.6159	99.5127	4.311	1.1294	1.4023	44.5431	20.1579	0.0168	3.6858	11.5371
TCGA-CC-A3MA	ASIAN	61	MALE	Stage IIIA	G2	303	1	46.2086	54.7061	0.1072	0.404	0.2449	5.8088	2.5847	0.0106	0.4082	1.3817	5.9042	0.9841	3.3765	3.9632	0.2598	0.0475	3.0028	1.5325	10.3657	7.4134	1.9708	0.0298	1.424	1.4654	12.2246	0.0843	44.8372	69.6731	2.9482	0.9573	1.4264	30.0791	14.9212	0.354	6.2813	57.0995
TCGA-2V-A95S	ASIAN	unknow	MALE	Stage II	G3		0	38.1228	60.7007	0.8629	2.6354	0.9335	0	1.753	0.0911	0.1346	0.8335	17.1307	0.7304	3.3363	6.8666	3.1916	0.1509	5.6808	1.9343	0	5.1498	0.7605	0.0095	1.458	1.7342	25.3372	1.7756	82.4377	70.129	4.549	0.9969	1.573	29.9587	26.065	0.0116	17.1881	#N/A
TCGA-2Y-A9H1	WHITE	58	MALE	Stage I	G2	1229	1	20.3411	7.1847	0.1277	0.177	0.4143	0.0259	0.7998	0	0.0797	0.143	4.9882	0.0584	2.0975	0.8127	0	0.1429	3.753	0.0114	0	0.1948	0.1317	0	0.5979	0.7889	10.5024	0.0272	9.2787	23.5358	3.4238	0.5086	0.714	0.1674	14.8334	0	12.9561	8.0497
TCGA-DD-A4NF	WHITE	72	MALE	Stage I	G2	942	0	18.1839	116.47	0.179	0.4713	0.8796	0.7796	3.2481	0.0555	0.0513	0.3477	6.1989	1.8399	4.5319	8.9404	0	0.2275	3.2665	1.3122	0	3.3892	0.8643	0.1558	1.5642	2.2528	12.653	0.3304	53.6588	21.6479	3.4876	0.8645	1.1512	9.4384	22.5681	0	7.7519	40.5681
TCGA-DD-A3A1	WHITE	65	MALE	Stage IIIA	G2	233	1	18.7796	224.433	0.8496	3.07	0.5963	55.2956	2.681	15.8261	0.3058	1.2757	11.4	1.9672	5.2579	12.0307	0.2904	0.2093	5.3789	22.6565	0.0801	12.4568	0.9851	0.1453	2.4876	2.193	17.851	6.9785	58.5812	78.9585	4.0908	2.3549	1.4159	21.9957	28.1353	0.0934	3.5144	25.6556
TCGA-KR-A7K2	ASIAN	64	MALE	Stage I	G1	829	0	29.2071	124.883	0.0105	0.4851	0.5907	0.0201	1.2304	0	0.1584	0.3261	8.4826	0.318	5.4672	6.636	0.0244	0.0555	4.0314	0.2047	0	1.2023	0.5975	0	2.4201	2.7843	15.1594	1.835	43.098	56.761	6.4404	1.6813	2.1085	8.2982	18.0206	3.5655	8.3648	13.2697
TCGA-DD-AAC9	WHITE	51	MALE	Stage I	G2	347	0	16.8205	100.04	110.813	3.1974	0.1366	0.6147	4.4215	6.5875	1.1209	1.5555	28.948	27.5788	9.4146	4.2871	0.414	0.1295	4.5871	36.3803	0.7709	50.5611	2.5767	0.0222	4.5345	3.1024	6.6297	8.3742	23.1871	59.0956	9.3613	8.8806	3.7545	13.2359	46.9367	1.6524	6.6642	13.058
TCGA-DD-AACJ	ASIAN	75	MALE	Stage II	G2	2102	0	19.093	89.0242	0.0596	0.8018	0.4838	0.0121	2.1358	0	0.0372	0.0178	7.4621	0.1364	4.3921	7.2124	0.0342	0.1501	2.5575	0.0214	0.0607	7.3854	0.6306	0	1.2845	2.2376	8.9741	0.5712	20.6892	24.8824	4.4054	1.6276	0.629	0.6215	21.3355	0	3.815	27.0516
TCGA-DD-AACN	WHITE	32	MALE	Stage I	G3	1302	0	30.788	167.851	0.3245	1.9661	0.4871	0.1124	3.2106	0.065	0.2498	0.1888	19.3485	0.1712	7.9632	8.8194	11.7813	0.0581	4.0455	11.6702	0	13.3253	0.2412	0.7181	4.338	2.5296	22.505	2.0004	51.358	76.805	6.09	2.6248	4.4135	79.4248	33.4273	0.0448	8.3697	44.8471
TCGA-GJ-A6C0	WHITE	75	FEMALE	Stage II	G2	31	1	40.9171	131.659	0.0326	0.1341	0.1674	0	1.925	0.0145	0.0107	0.0231	2.4939	0.1416	4.2754	7.8814	0.2283	0.1299	4.8721	8.7279	0	0.534	0.2528	0.0544	0.9441	1.2636	21.92	0.0329	24.8892	22.4692	3.155	0.7592	0.5916	3.9949	16.2117	0	5.003	45.1374
TCGA-DD-AAE8	ASIAN	45	MALE	Stage I	G3	664	0	32.9704	74.058	0.0419	8.2388	0.1723	0	1.3915	0	0.0221	0.0416	6.0747	0.0947	3.6646	5.8285	0.1175	0.1002	2.2314	0.0071	0	0.4728	0.1883	0.035	1.5115	2.8206	9.4644	0.1102	64.9236	39.5845	5.9239	2.1154	1.0709	0.0604	17.928	0	3.8371	#N/A
TCGA-DD-AADV	ASIAN	50	MALE	Stage I	G3	574	0	28.7209	273.74	2.7952	4.0558	0.1773	1.6291	2.8983	0.9459	2.3587	0.9912	10.4338	3.6	5.1677	14.8693	0.0806	0.0229	1.7415	20.002	0	13.7943	2.6707	0.0072	2.4065	1.32	10.8727	13.8722	70.8471	22.6835	3.4746	2.3609	1.2532	18.6334	22.305	0.1414	4.4853	17.0396
TCGA-FV-A3I1	WHITE	81	FEMALE	Stage II	G2	247	1	41.2849	101.553	0.0538	0.1707	0.2514	0.3771	1.2239	0.0785	0.1354	0.1735	7.888	1.0804	3.029	2.959	0.2515	0.065	2.139	14.3532	0.0946	2.4582	0.2838	0.0082	2.4497	1.2555	10.2388	6.4181	57.7717	23.6725	3.6075	1.3262	1.2373	18.6271	19.3628	0.0501	5.2061	29.2511
TCGA-BC-A10Q	WHITE	72	FEMALE	unknow	unknow	1135	1	20.0607	150.32	0.4071	1.2163	2.6092	0.0337	1.2119	0.0156	0.0173	0.0528	7.2019	1.3471	3.8167	12.7066	0.0954	0.2327	2.949	5.7642	0.1692	1.8267	0.3647	0.0146	1.6421	1.5907	8.201	1.0357	64.1425	27.4113	4.9347	0.9172	1.3071	2.5832	9.6408	0.1794	9.689	64.4653
TCGA-2Y-A9GS		58	MALE	unknow	G2	724	1	56.5967	169.131	0.07	0.0651	0.3386	0	2.2555	0.0073	0.0488	0.035	5.7666	0.315	4.6966	5.9771	0.077	0.0328	2.1266	0.1964	0	3.733	0.5853	0.0894	2.2281	0.897	7.8502	0.1194	16.5562	30.6234	4.7599	0.975	1.6285	0.0432	12.533	0	4.3153	52.1856
TCGA-ED-A7PX		48	FEMALE	Stage II	G3	6	0	34.0495	76.6723	0.0374	1.2508	0.269	0	2.1158	0	0.0296	0.0239	9.9144	0.1495	7.8448	1.8092	0.0291	0	4.4967	2.5163	0	0.4856	0.1466	0	2.4351	3.8044	10.2871	0.2092	8.7209	58.6145	9.2153	2.3813	1.011	2.702	30.145	0	7.1076	48.864
TCGA-DD-A3A8		75	MALE	Stage II	G2	11	1	24.2153	149.501	18.7454	1.1702	0.2283	1.2328	3.1884	0.0634	0.9542	1.6165	6.4826	2.3948	4.4512	6.7173	0.9894	0.0708	3.0592	7.1374	0.0859	7.478	1.869	0.0222	1.8719	2.6201	8.3591	0.6469	29.2677	43.2007	4.6526	2.71	1.4104	4.5971	24.0036	0.528	5.0569	20.3687
TCGA-G3-A7M6		60	FEMALE	Stage I	G3	632	0	22.5587	87.6479	1.0783	1.9647	1.4287	0.0261	3.5036	0.0423	0.1028	0.1611	17.0387	0.2122	8.8367	2.6657	1.7531	0.0721	5.1984	2.5762	0.0655	13.8589	0.2077	0.0283	3.6349	3.5991	21.9752	2.2193	56.3363	51.5895	6.555	2.7622	1.993	37.3686	36.8544	0	5.7395	47.9375
TCGA-KR-A7K8		57	MALE	Stage I	G1	906	0	21.0599	83.2074	0.2464	0.0769	5.2651	0.075	1.9186	0.0116	0.0256	0.0138	4.2104	0.0677	3.3022	7.0594	0	0.0172	3.1241	1.9002	0	0.6745	0.143	0.0866	1.9494	2.3049	10.5973	0.0087	24.9174	14.7018	3.9841	0.9647	1.2037	1.0971	17.659	0.0266	6.5761	13.4102
TCGA-5R-AA1D		17	FEMALE	Stage IIIA	G3	449	0	14.4028	60.3164	0.2042	0.421	1.1407	4.5514	3.5805	3.7042	0.2457	0.3275	8.8944	0.247	3.968	4.833	0.9334	0.0236	4.1458	4.3036	0.2575	3.0059	0.6201	0.5188	2.6563	1.6959	15.7638	0.2903	14.48	63.7417	5.4245	1.0346	1.2421	1.3916	12.9309	0	9.6914	34.2928

## Sheet: Extended Data Figure 1C
Patient	TIDE	IFNG	MSI Expr Sig	Merck18	CD274	CD8	Dysfunction	Exclusion	MDSC	CAF	TAM M2
TCGA-DD-A3A6-01A-11R-A22L-07	0.12	22.15	0	29.65	0.49	0.79	0.12	0.49	-0.01	0.08	0
TCGA-CC-A9FV-01A-11R-A37K-07	0.11	112.56	0	62.74	1.23	3.23	0.11	0.41	-0.03	0.08	0
TCGA-G3-AAV1-01A-11R-A38B-07	0.11	21.59	0	11	0.18	0.05	-0.07	0.11	-0.01	0.02	0
TCGA-ED-A5KG-01A-11R-A27V-07	0.06	362.08	0	137.85	3.58	22.55	0.06	0.02	0	0.01	-0.01
TCGA-DD-AAE6-01A-11R-A41C-07	0.05	1.76	0	4.99	0.08	0.02	-0.02	0.05	-0.01	0.01	0
TCGA-CC-A3M9-01A-11R-A213-07	0.04	487.57	0	143.06	6.2	28.05	0.04	0.47	0	0.07	0
TCGA-DD-A3A4-01A-11R-A22L-07	0.04	5.86	0	8.53	0.12	0.01	-0.03	0.04	-0.01	0.03	-0.01
TCGA-DD-AAVX-01A-11R-A41C-07	0.04	109.53	0	52.9	0.92	0.62	0.04	0.03	0	0.04	-0.03
TCGA-WX-AA47-01A-11R-A39D-07	0.03	4.52	0	5.2	0.23	0.05	0.03	0.28	0	0.05	-0.01
TCGA-ED-A627-01A-12R-A311-07	0.02	130	0	52.2	1.01	7.92	0.02	0.16	-0.01	0.05	-0.03
TCGA-G3-AAV0-01A-11R-A37K-07	0.02	10.94	0	12.21	0.2	0.41	0.02	-0.03	-0.01	0.01	-0.01
TCGA-LG-A9QD-01A-11R-A38B-07	0.02	96.39	0	46.63	0.3	0.44	0.02	0.04	0	0.03	-0.02
TCGA-BC-A110-01A-11R-A131-07	0.02	86.89	0	40.51	2.06	1.3	0.02	0	0	0.03	-0.03
TCGA-DD-A1ED-01A-11R-A155-07	0.02	105.51	0	39.29	0.42	1.4	0.02	0.07	0	0.04	-0.02
TCGA-DD-A4NR-01A-11R-A311-07	0.02	172.45	0	56.12	1.91	8.74	0.02	0.07	-0.01	0.03	-0.01
TCGA-DD-A4NL-01A-11R-A28V-07	0.02	27.7	0	16.35	0.21	0.34	0.02	0.03	-0.01	0.03	-0.02
TCGA-DD-AACT-01A-11R-A41C-07	0.01	111.98	0	55.33	0.18	1.16	0.01	0.06	-0.01	0.03	-0.01
TCGA-DD-AACC-01A-11R-A41C-07	0.01	241.76	0	129.7	1.41	17.44	0.01	-0.03	-0.01	0.01	-0.01
TCGA-DD-A1EC-01A-21R-A131-07	0.01	192.09	0	73.64	5.14	9.78	0.01	0.07	-0.01	0.03	-0.02
TCGA-G3-A25V-01A-11R-A16W-07	0.01	54.85	0	32.65	0.63	0.78	0.01	0	-0.01	0.03	-0.02
TCGA-2Y-A9GV-01A-11R-A38B-07	0.01	39.71	0	34.45	0.42	0.45	0.01	0.07	-0.01	0.04	-0.02
TCGA-2Y-A9GT-01A-11R-A38B-07	0.01	129.27	0	54.46	0.77	5.42	0.01	0	-0.01	0.02	-0.02
TCGA-K7-A5RG-01A-11R-A28V-07	0.01	250.21	0	104.45	3.46	21.42	0.01	0.01	-0.01	0.02	-0.01
TCGA-BC-A10S-01A-22R-A131-07	0.01	57.19	0	27.07	0.28	0.68	0.01	0.07	0	0.03	-0.02
TCGA-BC-A69I-01A-11R-A311-07	0.01	22.67	0	20.11	0.34	0.46	0.01	0.08	-0.01	0.03	-0.02
TCGA-2Y-A9GW-01A-11R-A38B-07	0.01	116.86	0	43.22	0.98	0.23	0.01	0.07	-0.01	0.03	-0.01
TCGA-K7-A5RF-01A-11R-A28V-07	0.01	52.98	0	34.49	0.62	1.52	0.01	-0.02	-0.01	0.02	-0.02
TCGA-UB-A7MD-01A-12R-A352-07	0.01	71.44	0	42.91	0.56	0.55	0.01	0.1	-0.01	0.04	-0.02
TCGA-BD-A3EP-01A-11R-A22L-07	0.01	84.93	0	27.06	0.41	1.55	0.01	0.04	-0.01	0.03	-0.02
TCGA-DD-AAE7-01A-11R-A41C-07	0.01	38.13	0	15.73	0.33	1.22	0.01	-0.09	-0.01	0.01	-0.02
TCGA-DD-AACG-01A-11R-A41C-07	0.01	27.24	0	16.97	0.11	0.39	0.01	0.07	-0.01	0.02	0
TCGA-G3-A5SM-01A-12R-A28V-07	0.01	82.09	0	44.23	0.51	0.43	0.01	0.07	-0.01	0.03	-0.01
TCGA-UB-A7MF-01A-11R-A33J-07	0.01	873.01	0	210.24	2.73	5.64	0.01	-0.01	0	0.01	-0.01
TCGA-GJ-A3OU-01A-31R-A38B-07	0.01	382.79	0	94.95	2.96	0.79	0.01	0.06	-0.01	0.03	-0.01
TCGA-DD-AADQ-01A-11R-A41C-07	0.01	121.15	0	67.73	0.38	0.79	0.01	0.02	0	0.03	-0.02
TCGA-G3-A3CJ-01A-11R-A213-07	0	15.03	0	12.57	0.12	0.13	0	0.05	-0.01	0.03	-0.02
TCGA-DD-A39V-01A-11R-A213-07	0	50.34	0	46.54	0.23	3.03	0	0.1	-0.01	0.02	0
TCGA-GJ-A6C0-01A-12R-A311-07	0	68.63	0	43.18	3.19	0.47	0	0.04	-0.01	0.03	-0.01
TCGA-2V-A95S-01A-11R-A37K-07	0	451.54	0	110.35	2.93	12.27	0	-0.01	0	0.01	-0.01
TCGA-MI-A75E-01A-11R-A32O-07	0	43.68	0	21.05	0.38	1.05	0	0.1	-0.01	0.03	-0.01
TCGA-WQ-AB4B-01A-11R-A41C-07	0	17.53	0	18.58	0.23	0.16	0	0.05	0	0.03	-0.02
TCGA-ZP-A9CY-01A-11R-A38B-07	0	31.22	0	20.03	0.36	0.35	0	0.04	-0.01	0.02	-0.01
TCGA-2Y-A9H1-01A-11R-A38B-07	0	29.15	0	34.76	0.17	0.81	0	0.05	0	0.02	-0.01
TCGA-DD-AAEA-01A-11R-A41C-07	0	34.88	0	25.25	0.88	2.4	0	0.04	-0.01	0.02	0
TCGA-DD-A4ND-01A-11R-A266-07	0	77.81	0	26.11	0.98	2.95	0	0.11	-0.01	0.03	-0.01
TCGA-CC-5259-01A-31R-A213-07	0	16.11	0	22.08	0.11	0.52	0	-0.02	-0.01	0.01	-0.01
TCGA-2Y-A9GX-01A-11R-A38B-07	0	116.07	0	34.8	0.79	2.96	0	0.09	-0.01	0.03	-0.01
TCGA-DD-AAEI-01A-11R-A41C-07	0	47.41	0	13.91	0.12	0.5	0	0.06	-0.01	0.02	-0.01
TCGA-DD-A4NQ-01A-21R-A28V-07	0	23.18	0	15.97	0.73	0.19	0	0.12	-0.01	0.03	0
TCGA-BD-A3ER-01A-11R-A213-07	0	31.06	0	16.71	0.51	0.22	0	0.03	-0.01	0.03	-0.02
TCGA-ES-A2HT-01A-12R-A180-07	0	19.64	0	21.77	0.19	0.19	0	0.02	-0.01	0.02	-0.01
TCGA-DD-A73F-01A-11R-A32O-07	0	123.98	0	51.01	0.68	5.82	0	-0.02	0	0.01	-0.01
TCGA-DD-AAD3-01A-11R-A41C-07	0	57.23	0	22.51	0.24	0.89	0	0.03	-0.01	0.02	-0.01
TCGA-ED-A4XI-01A-11R-A266-07	0	60.76	0	26.7	0.34	1.59	0	0.05	-0.01	0.02	-0.01
TCGA-2Y-A9H3-01A-11R-A38B-07	0	58.75	0	47.17	0.51	2	0	0.01	-0.01	0.01	0
TCGA-DD-A1EG-01A-11R-A213-07	0	105.2	0	48.38	0.74	1.24	0	0.08	-0.01	0.03	-0.01
TCGA-DD-AADM-01A-11R-A41C-07	0	19.56	0	21.12	0.26	0.23	0	0.08	-0.01	0.03	-0.01
TCGA-DD-AAVQ-01A-11R-A41C-07	0	151.12	0	60.56	0.61	4.51	0	0.01	-0.01	0.01	-0.01
TCGA-G3-A5SK-01A-11R-A27V-07	0	42.51	0	25.78	0.38	1.17	0	-0.01	-0.01	0.02	-0.01
TCGA-YA-A8S7-01A-11R-A37K-07	0	177.09	0	51.51	0.49	1.03	0	0.21	-0.01	0.05	-0.01
TCGA-ED-A7XO-01A-11R-A352-07	0	34.93	0	24.77	0.34	1.04	0	0.04	-0.01	0.02	-0.01
TCGA-BC-A10X-01A-11R-A131-07	-0.01	36.23	0.99	21.54	0.57	0.9	-0.01	0.04	-0.01	0.02	-0.01
TCGA-FV-A496-01A-11R-A266-07	-0.01	6.17	0	12.63	0.1	0.05	-0.01	0	-0.01	0.02	-0.01
TCGA-DD-AAD2-01A-11R-A41C-07	-0.01	45.56	0	21.35	0.6	0.74	-0.01	0.08	-0.01	0.03	-0.01
TCGA-DD-A115-01A-11R-A131-07	-0.01	28.37	0	20.94	0.41	0.66	-0.01	0.04	-0.01	0.02	-0.01
TCGA-FV-A3I1-01A-11R-A22L-07	-0.01	63.61	0	27.55	0.61	0.44	-0.01	0.11	-0.01	0.03	-0.01
TCGA-O8-A75V-01A-11R-A32O-07	-0.01	61.02	0	50.81	0.2	1.73	-0.01	0.07	-0.01	0.02	-0.01
TCGA-RC-A6M5-01A-11R-A32O-07	-0.01	17.39	0	15.5	0.17	0.32	-0.01	0.2	-0.01	0.05	-0.01
TCGA-DD-A4NP-01A-11R-A28V-07	-0.01	20.85	0	18.69	0.14	0.17	-0.01	0.12	-0.01	0.03	-0.01
TCGA-DD-A4NI-01A-11R-A27V-07	-0.01	54.71	0	19.88	0.44	2.12	-0.01	0.02	-0.01	0.02	-0.01
TCGA-G3-A25Z-01A-11R-A16W-07	-0.01	32.5	0	17.75	0.15	0.14	-0.01	0.03	-0.01	0.03	-0.02
TCGA-DD-A73A-01A-12R-A32O-07	-0.01	33.65	0	12.74	0.25	1.39	-0.01	0.01	-0.01	0.01	-0.01
TCGA-T1-A6J8-01A-11R-A32O-07	-0.01	23.89	0	16.01	0.11	0.25	-0.01	0.05	-0.01	0.02	0
TCGA-DD-AAEK-01A-11R-A41C-07	-0.01	86.28	0	37.18	0.47	3.17	-0.01	0.1	-0.01	0.03	-0.01
TCGA-DD-AAE3-01A-11R-A41C-07	-0.01	18.57	0	21.23	0.33	0.18	-0.01	0.05	-0.01	0.02	-0.01
TCGA-CC-A3MC-01A-11R-A22L-07	-0.01	56.07	0	16.44	0.35	0.13	-0.01	0.05	-0.01	0.03	-0.01
TCGA-G3-AAUZ-01A-11R-A38B-07	-0.01	32.21	0	21.58	0.28	1.11	-0.01	0	0	0.01	-0.01
TCGA-DD-AACQ-01A-11R-A41C-07	-0.01	14.68	0	9.18	0.47	0.17	-0.01	0.09	-0.01	0.02	0
TCGA-DD-A3A3-01A-11R-A22L-07	-0.01	16.1	0	10.56	0.07	0.18	-0.01	0.04	-0.01	0.02	-0.01
TCGA-DD-A4NO-01A-11R-A28V-07	-0.01	22.42	0	19.42	0.28	0.28	-0.01	0.13	-0.01	0.04	-0.01
TCGA-KR-A7K7-01A-11R-A33J-07	-0.01	57.21	0	37.57	0.38	3.49	-0.01	0.1	0	0.02	-0.01
TCGA-DD-AAC9-01A-11R-A41C-07	-0.01	32.37	0	17.63	0.2	0.47	-0.01	-0.08	-0.01	0.03	-0.04
TCGA-G3-A7M8-01A-11R-A33R-07	-0.01	20.06	0.94	14.01	0.58	0.09	-0.01	0.02	-0.01	0.01	0
TCGA-UB-AA0V-01A-11R-A38B-07	-0.01	38.62	1	15.01	0.84	0.84	-0.01	0.01	-0.01	0.01	-0.01
TCGA-GJ-A9DB-01A-11R-A37K-07	-0.01	44.25	0	21.51	0.27	0.35	-0.01	0.09	-0.01	0.03	-0.01
TCGA-EP-A2KA-01A-11R-A180-07	-0.01	155.21	0	74.13	0.41	3.51	-0.01	0.05	0	0.01	-0.01
TCGA-FV-A495-01A-11R-A266-07	-0.01	75.01	0	68.78	0.25	1.13	-0.01	0.08	0	0.02	-0.01
TCGA-G3-AAV3-01A-11R-A37K-07	-0.01	98.63	0	54.07	0.74	6.2	-0.01	0.08	-0.01	0.03	0
TCGA-2Y-A9H7-01A-11R-A39D-07	-0.01	33.95	0	12.66	0.09	0.25	-0.01	0	-0.01	0.01	-0.01
TCGA-UB-A7ME-01A-11R-A33J-07	-0.01	74.43	0	37.08	0.33	2.98	-0.01	0.05	-0.01	0.02	-0.01
TCGA-KR-A7K2-01A-12R-A33R-07	-0.01	26.24	0	19.31	0.19	0.14	-0.01	0.04	-0.01	0.02	-0.01
TCGA-RC-A7SK-01A-11R-A352-07	-0.01	10.58	0	14.15	0.07	0.39	-0.01	0.09	-0.01	0.03	0
TCGA-MI-A75I-01A-11R-A32O-07	-0.01	19.12	0	20.13	0.3	0.56	-0.01	0.02	-0.01	0.02	-0.01
TCGA-DD-AAE1-01A-11R-A41C-07	-0.01	34.15	0	16	0.17	0.19	-0.01	0.06	-0.01	0.02	0
TCGA-HP-A5MZ-01A-21R-A27V-07	-0.01	113.04	0	33.23	0.39	1.03	-0.01	0.06	-0.01	0.03	-0.01
TCGA-DD-A3A9-01A-11R-A266-07	-0.01	30.46	0	30.48	0.13	0.92	-0.01	0.17	0	0.03	0
TCGA-DD-AAD8-01A-11R-A41C-07	-0.01	9.28	0	12.27	0.27	0.53	-0.01	0.06	-0.01	0.03	-0.01
TCGA-DD-A3A1-01A-11R-A213-07	-0.01	38.87	0	19.01	0.26	0.51	-0.01	0.02	-0.01	0.02	-0.01
TCGA-LG-A6GG-01A-11R-A311-07	-0.01	13.26	0	18.56	0.36	0.06	-0.01	0.1	-0.01	0.04	-0.02
TCGA-DD-AACY-01A-11R-A41C-07	-0.01	22.78	0	13.08	0.13	0.64	-0.01	0.02	-0.01	0.02	-0.01
TCGA-EP-A2KC-01A-11R-A213-07	-0.01	22.65	0	18.87	0.31	0.37	-0.01	0.1	-0.01	0.03	-0.01
TCGA-G3-A3CI-01A-11R-A213-07	-0.01	25.75	0	17.29	0.27	0.66	-0.01	0	-0.01	0.01	0
TCGA-DD-AAVR-01A-11R-A41C-07	-0.01	133.87	0	58.33	0.29	1.51	-0.01	0.06	-0.01	0.02	-0.01
TCGA-DD-A4NS-01A-11R-A311-07	-0.02	82.67	0	35.24	0.76	4.27	-0.02	0.26	-0.01	0.05	-0.01
TCGA-CC-A123-01A-11R-A131-07	-0.02	11.36	0	12.72	0.07	0.11	-0.02	0.11	0	0.02	0
TCGA-WX-AA46-01A-11R-A39D-07	-0.02	25.63	1	12.27	0.69	0.27	-0.02	0.01	-0.01	0.01	-0.01
TCGA-2Y-A9H5-01A-11R-A38B-07	-0.02	24.43	0	13.72	0.13	0.63	-0.02	0.01	0	0.01	-0.01
TCGA-2Y-A9H8-01A-11R-A39D-07	-0.02	42.21	0	39.02	0.3	2.86	-0.02	0.04	-0.01	0.02	-0.01
TCGA-CC-5262-01A-01R-A131-07	-0.02	47.8	0	29.34	0.49	1.81	-0.02	0.1	-0.01	0.03	-0.01
TCGA-FV-A2QQ-01A-11R-A22L-07	-0.02	90.78	0	50.16	0.15	1.46	-0.02	0.09	-0.01	0.02	-0.01
TCGA-FV-A3R3-01A-11R-A22L-07	-0.02	57.51	0	30.85	0.21	0.99	-0.02	0.18	-0.01	0.04	0
TCGA-ZS-A9CD-01A-11R-A37K-07	-0.02	37.29	0	31.5	0.15	0.37	-0.02	0.09	-0.01	0.03	-0.02
TCGA-3K-AAZ8-01A-12R-A39D-07	-0.02	60.5	0	49.82	0.28	0.78	-0.02	0.08	-0.01	0.03	-0.02
TCGA-DD-A1EK-01A-11R-A213-07	-0.02	40.33	0	19.46	0.74	0.26	-0.02	0.06	-0.01	0.03	-0.01
TCGA-FV-A23B-01A-11R-A16W-07	-0.02	55.88	0	21.64	0.36	0.86	-0.02	0.04	0	0.02	-0.01
TCGA-DD-A39Y-01A-11R-A213-07	-0.02	13.24	0	13.4	0.11	0.22	-0.02	0.1	0	0.02	0
TCGA-5R-AAAM-01A-12R-A41C-07	-0.02	70.16	0	28.73	0.58	0.99	-0.02	0.1	-0.01	0.03	-0.01
TCGA-DD-A73G-01A-22R-A32O-07	-0.02	15.73	0	19.23	0.12	0.19	-0.02	0.09	0	0.02	0
TCGA-EP-A3JL-01A-11R-A213-07	-0.02	88.57	0	45.56	0.39	1.44	-0.02	0.1	-0.01	0.02	-0.01
TCGA-RC-A7SF-01A-11R-A352-07	-0.02	12.08	0	8.36	0.21	0.5	-0.02	0.04	-0.01	0.01	-0.01
TCGA-DD-AADN-01A-11R-A41C-07	-0.02	46.46	0	60.4	0.34	5.99	-0.02	0.08	0	0.01	0
TCGA-2Y-A9H4-01A-11R-A38B-07	-0.02	62.09	0	34.79	0.39	0.52	-0.02	-0.02	-0.01	0.01	-0.01
TCGA-ES-A2HS-01A-11R-A180-07	-0.02	9.16	0	9.64	0.05	0.08	-0.02	0.09	-0.01	0.02	0
TCGA-RC-A7S9-01A-11R-A33R-07	-0.02	39.33	1	17.89	0.43	0.51	-0.02	0.01	0	0.01	-0.01
TCGA-ED-A66Y-01A-11R-A311-07	-0.02	6.97	0	5.55	0.05	0.11	-0.02	0.03	0	0.01	-0.01
TCGA-DD-AADV-01A-11R-A39D-07	-0.02	44.95	0	21.32	0.26	0.5	-0.02	0.15	-0.01	0.03	-0.01
TCGA-ED-A66X-01A-11R-A311-07	-0.02	76.93	0	31.57	0.17	0.77	-0.02	0.12	-0.01	0.03	0
TCGA-KR-A7K8-01A-11R-A33J-07	-0.02	86.25	0	55.16	0.51	6.97	-0.02	0.13	-0.01	0.03	-0.01
TCGA-DD-AADS-01A-11R-A41C-07	-0.02	39.05	0	45.44	0.26	1.32	-0.02	-0.01	0	0.01	-0.01
TCGA-DD-AADA-01A-11R-A41C-07	-0.02	21.74	0	15.79	0.15	1.27	-0.02	0.02	-0.01	0.01	0
TCGA-DD-A11D-01A-11R-A131-07	-0.02	15.89	0	14.53	0.28	0.14	-0.02	0	-0.01	0.02	-0.02
TCGA-ZP-A9CV-01A-11R-A38B-07	-0.02	67.44	0	45.71	0.81	1.1	-0.02	0.07	-0.01	0.03	-0.02
TCGA-2Y-A9H0-01A-11R-A38B-07	-0.02	46.94	0	63.4	0.6	4.39	-0.02	0.01	-0.01	0.01	-0.01
TCGA-DD-AACD-01A-11R-A41C-07	-0.02	186.99	0	125.17	0.11	0.32	-0.02	0.1	0.01	0.03	-0.01
TCGA-UB-AA0U-01A-11R-A38B-07	-0.02	63.51	0	26.22	0.48	1.01	-0.02	0.08	0	0.02	-0.01
TCGA-ZP-A9CZ-01A-11R-A38B-07	-0.02	84.89	0	35.47	0.6	1.69	-0.02	0.01	-0.01	0.01	0
TCGA-DD-AACL-01A-11R-A41C-07	-0.02	126.75	0	48.88	0.57	2.73	-0.02	0.08	-0.01	0.02	-0.01
TCGA-DD-AADB-01A-11R-A41C-07	-0.02	90.53	0	36.63	0.62	5.53	-0.02	0.12	-0.01	0.03	-0.01
TCGA-DD-A39W-01A-11R-A213-07	-0.02	34.21	0	16.24	0.22	0.16	-0.02	0.09	-0.01	0.03	0
TCGA-DD-A114-01A-11R-A131-07	-0.02	208.63	0	79.98	3.28	7.09	-0.02	0.23	0	0.05	-0.01
TCGA-G3-A3CK-01A-11R-A213-07	-0.02	44.43	0	22.55	0.32	2.9	-0.02	0.12	-0.01	0.04	-0.01
TCGA-MR-A520-01A-11R-A266-07	-0.02	12.28	0	9.55	0.26	0.41	-0.02	0	-0.01	0.01	0
TCGA-5C-AAPD-01A-21R-A39D-07	-0.02	193	0	71.93	1.37	3.34	-0.02	0.04	0	0.01	-0.01
TCGA-G3-A3CG-01A-11R-A213-07	-0.02	49.73	0	42.19	0.32	0.6	-0.02	0	-0.01	0.02	-0.02
TCGA-DD-AAD1-01A-11R-A41C-07	-0.02	81.01	0	39.95	0.69	3.63	-0.02	0.14	0	0.03	-0.01
TCGA-2Y-A9HB-01A-11R-A39D-07	-0.02	63.35	0	42.27	1.08	2.56	-0.02	0.04	-0.01	0.02	-0.01
TCGA-ZP-A9D1-01A-11R-A38B-07	-0.02	26.11	0	17.1	0.29	0.74	-0.02	0.02	-0.01	0.04	-0.03
TCGA-DD-AAE2-01A-11R-A41C-07	-0.02	89.12	1	32.81	4.34	2.59	-0.02	0.03	-0.01	0.02	-0.01
TCGA-EP-A3RK-01A-11R-A22L-07	-0.02	171.45	0	78.99	0.98	4.47	-0.02	0.11	-0.01	0.04	-0.01
TCGA-ZS-A9CE-01A-11R-A37K-07	-0.02	8.14	0	14.86	0.46	0.04	-0.02	0.05	-0.01	0.02	0
TCGA-BC-A69H-01A-11R-A311-07	-0.02	48.71	0	26.79	0.2	0.35	-0.02	0.11	0	0.02	0
TCGA-PD-A5DF-01A-11R-A27V-07	-0.02	45.84	0	19.61	0.46	0.3	-0.02	0.11	-0.01	0.05	-0.02
TCGA-XR-A8TD-01A-12R-A39D-07	-0.02	305.8	0	105.47	0.85	8.91	-0.02	0.03	-0.01	0.02	-0.01
TCGA-DD-AAE4-01A-11R-A41C-07	-0.02	77.3	0.89	62.46	0.58	2.93	-0.02	0	0	0.01	-0.01
TCGA-DD-A119-01A-11R-A131-07	-0.02	40.89	0	26.73	0.09	0.27	-0.02	0.07	-0.01	0.02	0
TCGA-DD-A113-01A-11R-A131-07	-0.02	39.32	0	15.1	0.31	1.26	-0.02	0.04	-0.01	0.02	0
TCGA-DD-AAVV-01A-11R-A41C-07	-0.02	119.96	0	54.2	0.53	0.83	-0.02	0.1	-0.01	0.03	-0.02
TCGA-DD-AACU-01A-11R-A41C-07	-0.03	36.45	0	28.01	0.29	0.94	-0.03	0.16	-0.01	0.03	-0.01
TCGA-2Y-A9H6-01A-11R-A39D-07	-0.03	46.2	0	23.71	0.17	0.67	-0.03	0.1	-0.01	0.03	0
TCGA-DD-AADU-01A-11R-A41C-07	-0.03	8.91	0	13.1	0.19	0.06	-0.03	0.05	-0.01	0.02	0
TCGA-DD-AACO-01A-11R-A41C-07	-0.03	33.83	0	17.8	0.04	0.42	-0.03	0.05	0	0.01	0
TCGA-G3-A7M5-01A-11R-A33R-07	-0.03	18.73	0	21.2	0.27	0.41	-0.03	0.03	-0.01	0.01	0
TCGA-DD-A1EA-01A-11R-A131-07	-0.03	118.23	0	45.3	0.73	2.5	-0.03	0.17	-0.02	0.05	-0.01
TCGA-ED-A459-01A-11R-A266-07	-0.03	210.03	0	72.55	0.16	0.12	-0.03	0.16	0	0.04	-0.01
TCGA-K7-A6G5-01A-11R-A311-07	-0.03	45.32	0	39.18	0.41	0.72	-0.03	0.06	-0.01	0.03	-0.01
TCGA-DD-AACB-01A-11R-A41C-07	-0.03	262.07	0	186.07	0.97	6.91	-0.03	0.09	-0.01	0.02	0
TCGA-CC-5258-01A-01R-A131-07	-0.03	42.18	0	14.55	0.34	0.56	-0.03	0.03	0	0.01	0
TCGA-5C-A9VH-01A-11R-A37K-07	-0.03	13.96	0	22.9	0.17	0.38	-0.03	0.1	-0.01	0.02	-0.01
TCGA-EP-A2KB-01A-11R-A180-07	-0.03	18.94	0	14.79	0.16	0.58	-0.03	0.1	0	0.02	0
TCGA-DD-A3A7-01A-11R-A22L-07	-0.03	4.71	0	16.49	0.1	0.25	-0.03	0.09	0	0.02	0
TCGA-DD-AADK-01A-11R-A41C-07	-0.03	34.45	0	15.9	0.11	0.47	-0.03	0.02	0	0.01	0
TCGA-DD-A39Z-01A-11R-A213-07	-0.03	5.83	0.05	9.69	0.14	0.22	-0.03	0.06	0	0.02	-0.01
TCGA-2Y-A9H9-01A-21R-A39D-07	-0.03	28.58	0	19.19	0.29	0.56	-0.03	0.06	-0.01	0.02	-0.01
TCGA-BC-A10R-01A-11R-A131-07	-0.03	23.94	0	11.52	0.13	0.13	-0.03	0.11	-0.01	0.03	0
TCGA-DD-A39X-01A-11R-A213-07	-0.03	69.41	0	56.52	0.13	0.38	-0.03	0.09	-0.01	0.02	0
TCGA-KR-A7K0-01A-12R-A33R-07	-0.03	29.76	0	18.27	0.26	0.37	-0.03	0.07	-0.01	0.03	-0.01
TCGA-XR-A8TE-01A-11R-A36F-07	-0.03	24.37	0	20.01	0.84	0.19	-0.03	0.08	-0.01	0.03	-0.01
TCGA-G3-A3CH-01A-11R-A22L-07	-0.03	45.7	0	19.37	0.44	0.94	-0.03	0.03	-0.01	0.02	-0.01
TCGA-CC-A7IK-01A-12R-A33R-07	-0.03	19.68	0	11.73	0.26	0.15	-0.03	0.13	-0.01	0.03	0
TCGA-DD-A1EB-01A-11R-A131-07	-0.03	34.37	1	24.75	0.91	0.88	-0.03	0.07	-0.01	0.02	-0.01
TCGA-DD-A4NE-01A-11R-A27V-07	-0.03	20.18	0.01	11.37	0.38	0.05	-0.03	0.03	0	0.01	-0.01
TCGA-DD-AADO-01A-11R-A41C-07	-0.03	35.8	0	42.65	0.32	2.55	-0.03	0.06	0	0.01	0
TCGA-2Y-A9GS-01A-12R-A38B-07	-0.03	58.12	0	24.87	0.4	0.35	-0.03	0.15	-0.01	0.04	-0.01
TCGA-DD-AAVU-01A-11R-A41C-07	-0.03	14.72	0	18.19	0.09	0.06	-0.03	0.16	0	0.02	0
TCGA-DD-AAW0-01A-11R-A41C-07	-0.03	64.78	0	19.85	0.51	1.18	-0.03	0.07	-0.01	0.02	-0.01
TCGA-G3-AAV2-01A-11R-A37K-07	-0.03	20.64	0	19.3	0.14	0.05	-0.03	0.12	-0.01	0.03	0
TCGA-HP-A5N0-01A-11R-A28V-07	-0.03	47.84	0	26.63	0.27	0.19	-0.03	0.11	-0.01	0.03	-0.01
TCGA-RC-A6M6-01A-11R-A32O-07	-0.03	28.47	0	18.27	0.05	0.39	-0.03	0.08	0.01	0.02	-0.01
TCGA-DD-AACZ-01A-11R-A41C-07	-0.03	262.29	0	50.6	0.89	3.47	-0.03	0.1	-0.01	0.02	0
TCGA-2Y-A9GY-01A-11R-A38B-07	-0.03	125.3	0	66.49	1.17	7.31	-0.03	0.11	0	0.02	0
TCGA-MI-A75G-01A-11R-A32O-07	-0.03	7.59	0	13.06	0.23	0.1	-0.03	0.05	-0.01	0.02	-0.01
TCGA-MI-A75C-01A-11R-A32O-07	-0.03	39.62	0	26.7	0.27	0.59	-0.03	0.08	0	0.02	-0.01
TCGA-DD-AACX-01A-11R-A41C-07	-0.03	52.13	0	27.81	0.37	0.47	-0.03	0.11	-0.01	0.04	-0.01
TCGA-CC-A9FW-01A-11R-A37K-07	-0.03	17.46	0	11.7	0.22	1.06	-0.03	0.14	0	0.03	0
TCGA-FV-A4ZP-01A-12R-A266-07	-0.03	17.57	0	33.22	0.24	1.08	-0.03	0.16	0.01	0.02	0
TCGA-DD-AADJ-01A-11R-A41C-07	-0.03	29.41	0	12.72	0.14	0.23	-0.03	0.03	-0.01	0.02	-0.01
TCGA-RC-A6M4-01A-11R-A32O-07	-0.03	10.51	0	13.35	0.12	0.03	-0.03	0.07	-0.01	0.02	0
TCGA-DD-A4NK-01A-11R-A28V-07	-0.04	14.96	1	12.96	0.31	0.19	-0.04	0.09	-0.01	0.03	-0.01
TCGA-EP-A12J-01A-11R-A131-07	-0.04	59.03	0.98	34.49	0.61	0.38	-0.04	0.05	-0.01	0.02	-0.01
TCGA-DD-AAW1-01A-11R-A41C-07	-0.04	27.17	0	19.05	0.31	0.13	-0.04	0.04	-0.01	0.02	-0.01
TCGA-DD-A73C-01A-12R-A33J-07	-0.04	26.22	1	15.58	0.29	1.17	-0.04	0.07	-0.01	0.02	0
TCGA-DD-AAEB-01A-11R-A41C-07	-0.04	8.41	0.02	10.05	0.2	0.34	-0.04	0.03	-0.01	0.01	0
TCGA-DD-AACP-01A-11R-A41C-07	-0.04	13.78	0	11.62	0.12	1.64	-0.04	0.18	0	0.02	0
TCGA-DD-AADF-01A-11R-A41C-07	-0.04	29.64	0	23.06	0.24	1.71	-0.04	0.02	-0.01	0.01	0
TCGA-DD-A4NB-01A-12R-A266-07	-0.04	41.7	0	18.41	0.47	2.23	-0.04	0.4	-0.01	0.08	-0.01
TCGA-BC-A10U-01A-11R-A131-07	-0.04	18.93	0	23.23	0.13	0.21	-0.04	0.07	-0.01	0.02	-0.01
TCGA-G3-A7M7-01A-12R-A352-07	-0.04	12.37	0	11.47	0.06	0.13	-0.04	0.11	-0.01	0.03	-0.01
TCGA-2Y-A9GU-01A-11R-A38B-07	-0.04	13.66	0	9.79	0.1	0.47	-0.04	0.08	-0.01	0.02	0
TCGA-DD-A3A8-01A-11R-A22L-07	-0.04	10.23	1	11.71	0.18	0.11	-0.04	0.06	-0.01	0.02	0
TCGA-DD-AAEH-01A-11R-A41C-07	-0.04	82.1	0	44.02	0.56	6.77	-0.04	0.04	-0.01	0.01	0
TCGA-DD-A1EI-01A-11R-A131-07	-0.04	38.45	0	18.73	0.22	0.47	-0.04	0.08	0	0.02	-0.01
TCGA-FV-A4ZQ-01A-11R-A266-07	-0.04	307.17	0	102.55	1.46	13.7	-0.04	0.07	0	0.02	-0.01
TCGA-DD-AACW-01A-11R-A41C-07	-0.04	30.94	0	13.32	0.1	0.32	-0.04	0.1	-0.01	0.02	0
TCGA-DD-AACI-01A-11R-A41C-07	-0.04	82.14	0	54.19	0.64	5.24	-0.04	0.14	0	0.03	-0.01
TCGA-DD-A116-01A-11R-A131-07	-0.04	39.16	0	21.35	0.09	0.38	-0.04	0.06	0	0.01	0
TCGA-NI-A8LF-01A-11R-A36F-07	-0.04	20.64	0	11.83	0.18	0.28	-0.04	0.05	-0.01	0.02	0
TCGA-DD-AACJ-01A-11R-A41C-07	-0.04	10.1	0	10.91	0.17	0.09	-0.04	0.09	-0.01	0.02	0
TCGA-DD-A1EF-01A-11R-A131-07	-0.04	39.92	0	12.77	0.27	1.51	-0.04	0.12	0	0.02	0
TCGA-BD-A2L6-01A-11R-A213-07	-0.04	18.45	0	20.87	0.2	0.68	-0.04	0.01	-0.01	0.01	-0.01
TCGA-DD-AAC8-01A-11R-A41C-07	-0.04	52.74	0	30.3	0.13	0.18	-0.04	0.16	-0.01	0.03	0
TCGA-2Y-A9GZ-01A-11R-A39D-07	-0.04	10.04	1	10.48	0.31	0.12	-0.04	0.08	-0.01	0.02	0
TCGA-DD-A3A2-01A-11R-A213-07	-0.04	12.8	1	9.07	0.28	0.19	-0.04	0	-0.01	0.01	0
TCGA-CC-A7IJ-01A-11R-A33R-07	-0.04	348.87	0	133.38	9.21	12.07	-0.04	0.79	0.01	0.11	-0.01
TCGA-DD-AACK-01A-11R-A41C-07	-0.04	24.58	0	13.65	0.37	0.26	-0.04	0.04	-0.01	0.02	-0.01
TCGA-5R-AA1D-01A-11R-A38B-07	-0.04	42.69	0	19.41	0.35	0.83	-0.04	0.24	-0.01	0.06	-0.02
TCGA-XR-A8TG-01A-11R-A36F-07	-0.04	27.42	0	18.22	0.6	0.18	-0.04	0.11	0	0.03	-0.01
TCGA-CC-A7IG-01A-11R-A33J-07	-0.04	21.07	0	16.59	0.14	0.09	-0.04	0.13	0	0.03	-0.01
TCGA-MI-A75H-01A-11R-A32O-07	-0.04	143.42	0	57.73	0.44	1.31	-0.04	0.09	-0.01	0.02	0
TCGA-CC-A7IF-01A-11R-A33J-07	-0.04	16.29	0	9.71	0.2	0.09	-0.04	0.04	-0.01	0.01	0
TCGA-RG-A7D4-01A-12R-A33R-07	-0.04	309.57	0	97.63	0.63	8.65	-0.04	0.04	0	0.01	0
TCGA-DD-AAW3-01A-11R-A41C-07	-0.04	14.91	0	13.62	0.35	0.26	-0.04	0.08	-0.01	0.02	0
TCGA-DD-A11C-01A-11R-A131-07	-0.04	68.87	0	28.38	0.44	0.25	-0.04	0.13	0	0.03	-0.01
TCGA-DD-AAEE-01A-11R-A41C-07	-0.04	22.19	0	13.85	0.24	0.22	-0.04	0.1	-0.01	0.02	0
TCGA-G3-A5SJ-01A-11R-A27V-07	-0.04	87.57	0	28.81	1.03	2.55	-0.04	0.05	0	0.02	-0.01
TCGA-CC-5261-01A-01R-A131-07	-0.04	72.91	0	34.44	0.51	1.81	-0.04	0.13	0	0.02	0
TCGA-WX-AA44-01A-11R-A39D-07	-0.04	35.14	0	21.03	0.3	0.41	-0.04	0.14	-0.01	0.03	0
TCGA-ED-A97K-01A-21R-A38B-07	-0.04	51.63	0	31.53	0.72	1.14	-0.04	0.35	0.01	0.06	-0.03
TCGA-DD-AACF-01A-11R-A41C-07	-0.04	43.15	0	19.99	0.65	0.38	-0.04	0.11	0	0.02	-0.01
TCGA-FV-A3R2-01A-11R-A22L-07	-0.04	27.83	0	16.66	0.5	0.5	-0.04	0.15	-0.01	0.04	-0.01
TCGA-BC-A10Y-01A-11R-A131-07	-0.05	60.91	1	40.07	0.59	1.17	-0.05	0.08	0	0.02	-0.01
TCGA-ZP-A9D0-01A-11R-A37K-07	-0.05	14.91	0.97	9.72	0.09	0.12	-0.05	0.14	-0.01	0.03	0
TCGA-FV-A2QR-01A-11R-A213-07	-0.05	32.58	0	15.92	0.32	0.39	-0.05	0.06	-0.01	0.02	-0.01
TCGA-BC-A216-01A-11R-A155-07	-0.05	52.75	0.65	29.15	0.52	8.87	-0.05	0.01	0	0.01	-0.01
TCGA-G3-A5SI-01A-31R-A27V-07	-0.05	8.99	0	6.29	0.1	0.06	-0.05	0.08	-0.01	0.02	0
TCGA-DD-AAVZ-01A-11R-A41C-07	-0.05	26.47	0	16.58	0.09	0.22	-0.05	0.07	-0.01	0.02	-0.01
TCGA-DD-AACS-01A-11R-A41C-07	-0.05	24.27	0	12.12	0.14	0.13	-0.05	0.09	0	0.02	0
TCGA-DD-A4NV-01A-11R-A311-07	-0.05	24.33	1	14.86	0.61	0.55	-0.05	0.06	-0.01	0.03	-0.01
TCGA-BC-A3KF-01A-11R-A213-07	-0.05	34.99	0	30.07	0.33	0.26	-0.05	0.07	-0.01	0.02	0
TCGA-CC-A5UC-01A-11R-A28V-07	-0.05	22.67	0	14.13	0.14	0.44	-0.05	0.09	0	0.01	0
TCGA-DD-A3A5-01A-11R-A22L-07	-0.05	16.34	1	18.56	0.36	0.76	-0.05	0.15	-0.01	0.03	-0.01
TCGA-ED-A8O6-01A-11R-A36F-07	-0.05	19.13	0	16.67	0.11	0.73	-0.05	0.1	0	0.01	0
TCGA-NI-A4U2-01A-11R-A28V-07	-0.05	14.19	1	14.65	0.24	0.05	-0.05	0	-0.01	0.01	0
TCGA-2Y-A9HA-01A-11R-A39D-07	-0.05	33.11	0	15.53	0.35	0.05	-0.05	0.06	-0.01	0.02	-0.01
TCGA-RC-A7SB-01A-21R-A352-07	-0.05	24.92	0	14.08	0.51	0.29	-0.05	0.08	-0.01	0.02	0
TCGA-DD-AAD0-01A-11R-A41C-07	-0.05	47.45	0	10.1	0.3	0.14	-0.05	0.1	-0.01	0.03	-0.01
TCGA-ED-A7XP-01A-11R-A352-07	-0.05	38.68	0	24.79	0.35	0.68	-0.05	-0.05	-0.01	0.03	-0.03
TCGA-DD-AAVW-01A-11R-A41C-07	-0.05	56.61	0	26.44	0.23	0.73	-0.05	0.07	-0.01	0.02	0
TCGA-DD-AADR-01A-11R-A41C-07	-0.05	44.73	0	16.73	0.13	0.68	-0.05	0.08	-0.01	0.02	0
TCGA-CC-A5UE-01A-11R-A28V-07	-0.05	32.75	0	20.76	0.23	0.73	-0.05	0.21	0	0.03	0
TCGA-CC-A9FU-01A-11R-A37K-07	-0.05	22.36	0	15.78	0.21	0.57	-0.05	0.19	0	0.03	0
TCGA-ED-A7PZ-01A-11R-A33R-07	-0.05	6.83	0	8.56	0.14	0.1	-0.05	0.18	0	0.02	0
TCGA-DD-AACH-01A-11R-A41C-07	-0.05	37.2	0	17.04	1.15	0.21	-0.05	0.12	0	0.03	-0.01
TCGA-DD-A11A-01A-11R-A131-07	-0.05	12.03	0	17.28	0.17	0.12	-0.05	0.06	-0.01	0.02	-0.01
TCGA-G3-AAV5-01A-11R-A37K-07	-0.05	18.03	0	10.74	0.19	0.34	-0.05	0.09	0	0.02	0
TCGA-DD-AACE-01A-11R-A41C-07	-0.05	20.33	0	19.02	0.21	0.44	-0.05	0.06	-0.01	0.02	0
TCGA-DD-AADG-01A-11R-A41C-07	-0.05	10.23	1	11.67	0.21	0.26	-0.05	0.12	-0.02	0.03	0
TCGA-BC-A5W4-01A-11R-A28V-07	-0.05	13.68	0	13.22	0.2	0.04	-0.05	0.09	0	0.02	0
TCGA-BW-A5NQ-01A-11R-A27V-07	-0.05	181.48	0	49.38	1.02	8.11	-0.05	0.09	0	0.02	0
TCGA-DD-A73B-01A-12R-A32O-07	-0.05	8.41	1	13.12	0.31	0.12	-0.05	0	-0.01	0.01	-0.01
TCGA-CC-A9FS-01A-11R-A37K-07	-0.05	32.58	0	14.03	0.13	0.42	-0.05	0.1	-0.01	0.02	0
TCGA-DD-AADL-01A-11R-A41C-07	-0.05	16.34	0	11.36	0.24	0.27	-0.05	0.09	-0.01	0.02	0
TCGA-DD-AADC-01A-11R-A41C-07	-0.05	26.94	0	11.08	0.31	0.5	-0.05	0.15	0	0.03	0
TCGA-DD-A73E-01A-12R-A32O-07	-0.06	6.93	0	12.25	0.21	0.07	-0.06	0.21	-0.01	0.04	0
TCGA-DD-AAVY-01A-11R-A41C-07	-0.06	12.08	0	17.94	0.21	0.23	-0.06	0.15	-0.01	0.03	0
TCGA-WJ-A86L-01A-12R-A39D-07	-0.06	17.05	0	12.38	0.48	0.07	-0.06	0.11	-0.01	0.03	-0.01
TCGA-G3-A6UC-01A-21R-A33J-07	-0.06	14.65	1	22.57	0.37	0.07	-0.06	0.14	-0.01	0.03	-0.01
TCGA-ZP-A9D4-01A-11R-A37K-07	-0.06	27.95	0	9.91	0.38	0.18	-0.06	0.15	-0.01	0.04	0
TCGA-G3-AAV4-01A-11R-A38B-07	-0.06	31.08	0	41.19	0.54	0.06	-0.06	0.14	0	0.03	0
TCGA-DD-AAE9-01A-11R-A41C-07	-0.06	85.54	0	42.2	0.08	0.17	-0.06	0.12	-0.01	0.02	0
TCGA-DD-A4NN-01A-11R-A28V-07	-0.06	18.23	0	10.68	0.05	0.14	-0.06	0.17	0	0.03	0
TCGA-BW-A5NO-01A-11R-A27V-07	-0.06	27.5	0	23.36	0.39	0.61	-0.06	0.1	-0.01	0.02	-0.01
TCGA-G3-A25S-01A-11R-A16W-07	-0.06	23.92	0	26.93	0.3	0.33	-0.06	0.12	0	0.02	0
TCGA-CC-A7IL-01A-11R-A33R-07	-0.06	6.34	0	26.36	0.11	0.12	-0.06	0.07	-0.01	0.02	0
TCGA-4R-AA8I-01A-11R-A38B-07	-0.06	92.86	0	46	0.79	0.31	-0.06	0.14	-0.01	0.04	-0.01
TCGA-DD-AAD6-01A-11R-A41C-07	-0.06	5.16	0	6.19	0.1	0.08	-0.06	0.09	-0.01	0.02	0
TCGA-WQ-A9G7-01A-11R-A37K-07	-0.06	10.02	0	12.74	0.06	0.27	-0.06	0.12	0	0.02	0
TCGA-BC-A112-01A-11R-A131-07	-0.06	71.96	0	24.38	0.29	0.22	-0.06	0.21	0	0.03	-0.01
TCGA-DD-AAW2-01A-11R-A41C-07	-0.06	14.76	0	20.65	0.22	0.24	-0.06	0.11	-0.01	0.02	0
TCGA-DD-AAD5-01A-11R-A41C-07	-0.06	31.41	0	25	0.84	0.27	-0.06	0.32	0.01	0.05	-0.01
TCGA-RC-A7SH-01A-11R-A38B-07	-0.06	5.22	0	14.44	0.09	0.28	-0.06	0.1	0	0.02	0
TCGA-BC-A10T-01A-11R-A131-07	-0.06	27.1	1	15.45	0.45	0.66	-0.06	0.1	0	0.02	0
TCGA-ZS-A9CG-01A-11R-A37K-07	-0.06	25.89	1	15.93	0.46	0.3	-0.06	0.09	-0.01	0.03	0
TCGA-DD-A4NH-01A-11R-A27V-07	-0.06	19.05	0	19.19	0.4	0.39	-0.06	0.03	0	0.03	-0.02
TCGA-DD-AAVP-01A-11R-A41C-07	-0.06	75.01	0.99	31.65	3.64	0.49	-0.06	0.14	0	0.02	0
TCGA-G3-AAV6-01A-21R-A37K-07	-0.06	12.09	0	7.79	0.06	2.45	-0.06	0.15	0	0.01	0
TCGA-ED-A7PY-01A-11R-A33R-07	-0.06	23.08	0	8.85	0.12	0.36	-0.06	0.06	-0.01	0.01	0
TCGA-DD-AAED-01A-12R-A41C-07	-0.06	8.59	0	8.72	0.11	0.15	-0.06	-0.03	0	0.01	-0.02
TCGA-BC-A8YO-01A-11R-A37K-07	-0.06	221.83	0	59.87	1.57	7.35	-0.06	0.13	-0.01	0.04	-0.01
TCGA-DD-A11B-01A-11R-A131-07	-0.06	22.87	0.94	8.68	0.22	0.16	-0.06	0.11	-0.01	0.02	0
TCGA-CC-A8HV-01A-11R-A36F-07	-0.06	5.47	0	7.94	0.1	0.21	-0.06	0.16	0	0.03	-0.01
TCGA-DD-AAEG-01A-11R-A39D-07	-0.06	75.49	0	25.06	0.15	0.13	-0.06	0.16	-0.01	0.04	-0.01
TCGA-DD-A4NJ-01A-11R-A27V-07	-0.07	60.78	0	28.69	0.81	0.5	-0.07	0.13	0	0.03	-0.01
TCGA-G3-A5SL-01A-11R-A27V-07	-0.07	20.63	0	18.11	0.15	0.15	-0.07	0.07	-0.01	0.02	0
TCGA-DD-A1EL-01A-11R-A155-07	-0.07	42.92	0	21.05	0.15	0.23	-0.07	0.13	-0.01	0.03	0
TCGA-DD-A1EH-01A-11R-A131-07	-0.07	40.58	0	14.22	0.25	0.51	-0.07	0.15	0	0.02	0
TCGA-CC-5264-01A-01R-A131-07	-0.07	25.17	0	17.71	0.2	0.63	-0.07	0.17	0	0.03	-0.01
TCGA-DD-A4NF-01A-11R-A27V-07	-0.07	17.7	0.98	10.07	0.37	0.21	-0.07	0.08	-0.01	0.03	0
TCGA-CC-A8HT-01A-11R-A36F-07	-0.07	62.29	0	23.65	0.59	0.6	-0.07	0.12	0	0.02	-0.01
TCGA-CC-A7IE-01A-21R-A38B-07	-0.07	57.59	0	25.61	0.29	2.78	-0.07	0.1	0	0.01	0
TCGA-DD-AADP-01A-11R-A39D-07	-0.07	27.58	1	13.78	0.21	0.31	-0.07	0.14	0	0.03	0
TCGA-MR-A8JO-01A-12R-A36F-07	-0.07	42.14	0	26.99	0.54	1.72	-0.07	0.39	0	0.06	-0.01
TCGA-DD-AACV-01A-11R-A41C-07	-0.07	11.72	0.96	11.03	0.31	0.13	-0.07	0.15	0	0.03	0
TCGA-ED-A8O5-01A-11R-A36F-07	-0.07	15.81	0.17	14.21	0.26	0.54	-0.07	0.14	0	0.02	0
TCGA-CC-A8HU-01A-11R-A36F-07	-0.07	7.53	0	13.63	0.12	0.12	-0.07	0.1	0	0.02	0
TCGA-CC-A8HS-01A-11R-A36F-07	-0.07	21.95	0	9.95	0.07	0.36	-0.07	0.15	0	0.02	0
TCGA-G3-A25X-01A-11R-A16W-07	-0.07	101.69	0	65.62	0.52	2.67	-0.07	0.25	0.01	0.03	0
TCGA-DD-A73D-01A-12R-A32O-07	-0.07	8.85	0	10.95	0.16	0.05	-0.07	0.09	-0.01	0.02	0
TCGA-CC-A3MB-01A-11R-A213-07	-0.07	20.78	0	15.34	0.1	0.61	-0.07	0.12	0	0.02	-0.01
TCGA-XR-A8TC-01A-11R-A36F-07	-0.07	13.67	0	10.74	0.17	0.17	-0.07	0.12	-0.01	0.03	0
TCGA-LG-A9QC-01A-11R-A37K-07	-0.08	10.02	0.98	19.99	1.47	0.09	-0.08	0.13	-0.01	0.03	-0.01
TCGA-DD-AAVS-01A-11R-A41C-07	-0.08	41.71	0	19.7	0.11	1.15	-0.08	0.17	-0.01	0.03	0
TCGA-UB-A7MC-01A-11R-A33R-07	-0.08	17	0	11.73	0.64	0.08	-0.08	-0.1	-0.01	0.03	-0.05
TCGA-DD-AACA-01A-11R-A41C-07	-0.08	22.67	0	16.72	0.23	0.67	-0.08	0.2	0	0.03	0
TCGA-BC-A217-01A-11R-A155-07	-0.08	76.46	0	48.27	0.81	0.84	-0.08	0.14	0	0.02	-0.01
TCGA-ZS-A9CF-01A-11R-A38B-07	-0.08	70.4	1	23.57	0.68	0.48	-0.08	0.11	0	0.03	-0.01
TCGA-QA-A7B7-01A-11R-A32O-07	-0.08	17.96	0.99	14.13	0.66	0.33	-0.08	0.04	0	0.02	-0.01
TCGA-DD-A1EJ-01A-11R-A155-07	-0.08	54.07	0	13.72	0.2	0.43	-0.08	0.14	0	0.02	0
TCGA-G3-AAV7-01A-11R-A38B-07	-0.08	50.61	0	22.4	0.46	0.31	-0.08	0.21	0	0.04	-0.01
TCGA-CC-5263-01A-01R-A131-07	-0.08	52.78	0.01	17.31	1.17	0.52	-0.08	0.16	0.01	0.02	-0.01
TCGA-DD-AADI-01A-11R-A41C-07	-0.09	133.7	0.01	54.72	0.41	2.61	-0.09	0.18	0	0.03	-0.01
TCGA-RC-A6M3-01A-11R-A32O-07	-0.09	18.21	0	11.54	9.64	0.88	-0.09	0.28	0.01	0.03	-0.01
TCGA-K7-AAU7-01A-11R-A38B-07	-0.09	39.6	0	22.32	0.74	0.49	-0.09	0.34	0.01	0.05	-0.02
TCGA-DD-A1EE-01A-11R-A131-07	-0.09	22.58	0	22.01	0.41	0.04	-0.09	0.18	-0.01	0.04	-0.01
TCGA-DD-AADY-01A-11R-A41C-07	-0.09	25	1	17.31	0.5	0.14	-0.09	0.19	-0.01	0.03	0
TCGA-UB-A7MA-01A-11R-A33R-07	-0.09	26.74	0	21.18	0.2	0.77	-0.09	0.27	0	0.04	0
TCGA-DD-A118-01A-11R-A131-07	-0.09	38.7	0.29	18.87	0.13	0.36	-0.09	0.2	-0.01	0.03	0
TCGA-EP-A26S-01A-11R-A16W-07	-0.09	17.86	1	11.4	0.44	0.17	-0.09	0.16	-0.01	0.03	0
TCGA-G3-A25U-01A-11R-A16W-07	-0.09	11.54	1	7.33	0.42	0.15	-0.09	0.03	-0.01	0.02	-0.01
TCGA-CC-A1HT-01A-11R-A131-07	-0.09	398.52	0	144.39	2.06	6.48	-0.09	0.35	0.01	0.05	-0.02
TCGA-G3-A25Y-01A-11R-A16W-07	-0.09	78.63	0	36.45	0.24	0.85	-0.09	0.18	0	0.04	-0.02
TCGA-DD-AADD-01A-11R-A41C-07	-0.09	29.39	0	18.82	0.26	1.42	-0.09	0.15	0	0.02	0
TCGA-CC-A7IH-01A-11R-A33J-07	-0.1	13.27	0	21.07	0.19	0.22	-0.1	0.16	-0.01	0.03	0
TCGA-DD-AACN-01A-11R-A41C-07	-0.1	50.18	0	22.74	0.83	1.36	-0.1	0.27	0	0.04	-0.01
TCGA-DD-A4NA-01A-11R-A266-07	-0.1	115.75	0	39.52	1.2	0.24	-0.1	0.31	0.01	0.05	-0.01
TCGA-BW-A5NP-01A-11R-A27V-07	-0.1	18.39	0	10.57	0.09	0.41	-0.1	0.19	0	0.02	0
TCGA-ED-A7PX-01A-51R-A352-07	-0.1	31.62	0	32.41	0.25	0.6	-0.1	0.36	0.01	0.06	-0.02
TCGA-G3-A7M6-01A-11R-A33R-07	-0.11	40.04	0	20.99	0.34	0.77	-0.11	0.36	0.01	0.04	-0.01
TCGA-5R-AA1C-01A-11R-A41C-07	-0.11	103.46	0	44.02	0.26	1.1	-0.11	0.11	-0.02	0.04	-0.01
TCGA-DD-AADW-01A-11R-A39D-07	-0.11	25.9	0	10.8	0.21	0.41	-0.11	0.21	0	0.03	0
TCGA-DD-A4NG-01A-11R-A27V-07	-0.11	21.67	0	15.25	0.36	0.54	-0.11	0.15	-0.01	0.04	-0.02
TCGA-ZP-A9D2-01A-11R-A38B-07	-0.11	62.54	0	30.61	0.31	0.62	-0.11	0.36	0	0.06	-0.01
TCGA-XR-A8TF-01A-11R-A36F-07	-0.11	16.57	1	14.39	0.38	0.86	-0.11	0.16	0	0.02	0
TCGA-UB-A7MB-01A-11R-A33R-07	-0.11	10.05	0.94	10.59	0.19	0.13	-0.11	0.11	-0.01	0.02	0
TCGA-BC-A3KG-01A-11R-A213-07	-0.12	14.65	0	10.07	0.46	0.46	-0.12	0.11	0	0.02	-0.01
TCGA-BC-A10Z-01A-11R-A131-07	-0.13	4.13	1	7.33	0.19	0.04	-0.13	0.12	-0.01	0.03	0
TCGA-5C-A9VG-01A-11R-A37K-07	-0.13	14.68	0	9.27	0.2	0.2	-0.13	0.26	0	0.03	0.01
TCGA-DD-AAE0-01A-11R-A41C-07	-0.13	41.12	0	23.26	0.11	0.61	-0.13	0.34	0.02	0.03	0
TCGA-BC-A10W-01A-11R-A131-07	-0.14	75.95	0	16.21	0.41	0.54	-0.14	0.09	-0.01	0.03	-0.02
TCGA-FV-A3I0-01A-11R-A22L-07	-0.18	52.1	1	35.35	0.74	0.38	-0.18	0.24	0.01	0.03	-0.01
TCGA-ED-A82E-01A-11R-A352-07	-0.19	141.31	0.92	49.26	0.2	0.25	-0.19	0.4	0.02	0.04	-0.01
TCGA-CC-5260-01A-01R-A131-07	-0.19	81.98	0	34.91	0.61	2.02	-0.19	0.58	0.02	0.07	-0.01
TCGA-2Y-A9H2-01A-12R-A38B-07	-0.19	111.13	0	43.99	0.9	1.1	-0.19	0.35	0.02	0.04	-0.02
TCGA-G3-A25T-01A-11R-A16W-07	-0.2	45.4	1	30.5	0.43	0.45	-0.2	0.42	0.03	0.03	-0.01
TCGA-CC-A5UD-01A-11R-A28V-07	-0.2	40.35	0	26.51	0.19	0.45	-0.2	0.54	0.02	0.06	0
TCGA-CC-A7II-01A-11R-A33J-07	-0.23	13.33	1	9.92	7.15	0.24	-0.23	0.56	0.05	0.02	0.01
TCGA-BC-A10Q-01A-11R-A131-07	-0.26	60.02	1	30.42	0.29	0.61	-0.26	0.43	0.02	0.05	-0.01
TCGA-CC-A3MA-01A-11R-A213-07	-0.28	82.68	0	41.23	0.13	0.67	-0.28	0.48	0.02	0.06	-0.01
TCGA-G3-A7M9-01A-23R-A352-07	-0.28	20.27	0	13.81	0.21	2.08	-0.28	0.6	0.04	0.04	0
TCGA-DD-AA3A-01A-11R-A37K-07	-0.3	35.28	0	14.1	0.14	0.34	-0.3	0.68	0.04	0.06	0

## Sheet: Extended Data Figure 2B
Ctrl	sgPmvk 1#	sgPmvk 2#				Pvalue
0.52	0.34	0.33			sgPmvk 1#	<0.0001
0.59	0.38	0.32			sgPmvk 2#	<0.0001
0.44	0.34	0.3
0.54	0.36	0.26
0.63	0.32	0.22
0.59	0.25	0.35
Tumor weight（g）

## Sheet: Extended Data Figure 2D
Ctrl	sgPmvk 1#	sgPmvk 2#				Pvalue
0.45	0.14	0.18			sgPmvk 1#	<0.0001
0.39	0.15	0.2			sgPmvk 2#	<0.0001
0.34	0.1	0.12
0.35	0.2	0.21
0.38	0.18	0.16
0.42	0.11	0.11
Tumor weight（g）

## Sheet: Extended Data Figure 2H
sgCtrl	sgPmvk 1#	sgPmvk 2#				Pvalue
34.2	33.9	33.3			sgPmvk 1#	0.950625
40.7	41.8	35.7			sgPmvk 2#	0.762359
36.9	38.7	37.1
28.7	27.6	26.8
36.5	37.1	38.7
33.6	32.5	34.6

## Sheet: Extended Data Figure 2I
sgCtrl	sgPmvk 1#	sgPmvk 2#				Pvalue
7.39	7.37	8.78			sgPmvk 1#	0.539906
8.33	6.77	5.66			sgPmvk 2#	0.300541
6.26	8.13	4.79
9.07	2.98	7.12
7.16	8.84	5.03
4.42	4.13	5.22

## Sheet: Extended Data Figure 2J
sgCtrl	sgPmvk 1#	sgPmvk 2#				Pvalue
22.7	24.8	23.8			sgPmvk 1#	0.966811
24.3	23.7	22.7			sgPmvk 2#	0.694144
22.9	27.8	21.3
27.1	17.6	19.9
18.2	19.9	23.1
20.4	21.3	29.2

## Sheet: Extended Data Figure 2L
Days	sgCtrl						sgPmvk#1 + αCD8+mAb						αCD8+ mAb						sgPmvk#1						sgPmvk#2										Pvalue
4	59	87.1	61.2	65.6	63.1	37.8	55.3	61.3	90.1	78.7	67.8	45.1	59	113.1	64	67.5	61.5	73.7	27.1	28.1	19.3	20.9	16.8	24.6	17.8	24.3	21.5	14.3	19	27.4				sgPmvk#1 + αCD8+mAb	0.0004
6	174.6	177.5	127.8	138.7	107.5	86.2	90	155.3	162.1	148.7	119.3	96.5	137.1	164.3	220.3	192.5	199	183.1	50.9	62.1	55.9	72.1	50.6	61.5	43.7	42.5	55.9	39.3	50.9	47.6				αCD8+ mAb	<0.0001
8	237.1	230.9	183.7	234.6	236.8	272	204.3	165.9	155.3	241.2	247.8	289.3	220.6	340.3	364.3	304.3	350	424.6	94.6	108.1	156.5	111.8	86.5	82.8	85.6	74.3	79.6	95.6	99.6	72.5				sgPmvk#1	<0.0001
10	319.3	309	370.3	399.3	242.1	373	281.5	305.6	257.5	271.2	262.5	333.1	515.9	562.5	534.6	597.5	550.6	596.5	138.7	149.6	185	167.5	117.8	102.8	149.6	122.5	139.6	113.7	94.6	170				sgPmvk#2	<0.0001
12	535.6	551.2	502.5	498.7	506.5	426.5	378.7	430.9	404.9	315.3	274.6	357.1	647.8	725.9	709	739.3	595.3	820.6	217.8	181.8	211.8	170.3	147.8	181.5	203.1	154.3	225.9	218.4	177.5	197.5
14	666.2	649	626.5	623.7	621.2	557.5	579.3	542.5	553.7	599.6	457.1	519	1093.7	1030.6	1070.6	1164.3	961.5	1093.1	274	218.4	280	184.6	188.7	208.7	282.5	273.7	292.8	219.3	232.5	310.3
16	730	836.2	715	915	827.8	780.9	666.2	649	626.5	623.7	621.2	557.5	1180.6	1325.6	1362.1	1343.4	1383.1	1396.5	319.3	309	370.3	399.3	242.1	370	357.1	289.3	350.9	220.6	252.8	356.8
	Tumor volume (mm3)

## Sheet: Extended Data Figure 2M
sgCtrl	αCD8+ mAb	sgPmvk#1 + αCD8+mAb	sgPmvk#1	sgPmvk#2					Pvalue
0.9811	1.5712	0.8002	0.3311	0.4021			sgCtrl	αCD8+ mAb	0.0024
1.2103	1.3297	0.6613	0.2108	0.4898				sgPmvk#1	0.0003
0.742	1.8193	0.4289	0.5588	0.5096				sgPmvk#2	0.0003
0.8613	1.6902	0.9798	0.3815	0.2879
1.0308	1.27	1.0403	0.2701	0.3803			sgPmvk#1	sgPmvk#1 + αCD8+mAb	0.0091
Tumor weight（g）

## Sheet: Extended Data Figure 2N
	R		V1	V2	expression
Activated B cell	-0.13273		9.6255	5.26439	1.37699
Activated CD4 T cell	-0.12566		9.59004	4.99508	1.80014
Activated CD8 T cell	-0.02608		-4.79267	-0.965694	0
Central memory CD4 T cell	-0.38661		9.76527	5.12925	0
Central memory CD8 T cell	-0.21009		9.61323	4.98468	0
Effector memeory CD4 T cell	-0.25086		-3.86156	-0.752586	0
Effector memeory CD8 T cell	-0.19471		-3.87991	2.12746	0
Gamma delta T cell	0.059134		-2.73311	0.345786	0
Immature B cell	-0.24848		9.47413	4.38196	0
Memory B cell	-0.04999		-3.31112	0.88567	0
Regulatory T cell	-0.26364		9.83811	4.72665	0
T follicular helper cell	-0.11692		17.1812	2.88792	0
Type 1 T helper cell	-0.23997		9.56607	5.33065	0
Type 17 T helper cell	-0.053		17.8891	2.90562	0
Type 2 T helper cell	-0.27611		17.9566	2.55318	0
Activated dendritic cell	-0.21816		9.69654	5.32629	0
CD56bright natural killer cell	0.002204		9.80907	5.32588	0
CD56dim natural killer cell	0.105911		9.85759	5.26806	0
Eosinophil	-0.12254		9.50018	5.04981	0
Immature dendritic cell	-0.28353		9.56768	5.28556	0
Macrophage	-0.14881		9.56824	5.33907	0
Mast cell	-0.1447		9.81004	5.18528	1.73493
MDSC	-0.14964		9.62894	5.23442	1.74111
Monocyte	-0.13628		9.38063	4.92863	1.39089
Natural killer cell	-0.33868		9.63185	5.09036	0
Natural killer T cell	-0.12789		9.45677	4.97402	0
Neutrophil	-0.12857		9.7193	5.26109	0
Plasmacytoid dendritic cell	-0.24662		9.52436	4.99475	1.25437
			9.55325	4.97052	0
			9.67015	4.9467	0
			9.75403	5.17215	0
			9.3012	4.88964	0
			9.89272	4.91965	0
			9.41053	5.03372	0
			9.38304	4.82003	0
			-0.839172	1.15697	0
			9.89179	5.03097	0
			9.45924	5.07524	0
			9.86806	4.83052	0
			9.54733	4.92825	0
			9.81003	4.80521	2.21994
			9.72552	5.20634	0
			9.80422	4.80883	0
			10.0145	5.01656	0
			10.0568	5.03564	0
			18.19	1.71301	0
			9.56172	5.32006	0
			9.53236	5.36254	0
			9.53825	5.14622	1.03457
			9.79801	4.96852	0
			-3.89429	-0.785068	0
			9.8371	5.12717	0
			9.87597	4.98923	0
			9.90609	4.75341	0
			9.713	5.18762	0
			9.31561	4.90277	0
			9.89606	5.02411	0
			9.93888	5.06976	0
			9.55303	4.87332	0
			9.51886	4.98784	0
			-4.41585	1.18392	0
			9.85513	5.07821	0
			9.39115	4.94203	0
			9.68189	4.85665	1.72919
			9.18669	4.02067	0
			9.44104	4.74554	0
			9.87556	4.77465	0
			9.80435	4.67838	0
			9.44633	5.03785	0
			9.83138	5.04052	0
			9.62963	5.07761	0
			9.50616	5.09628	0
			9.8822	4.86773	0
			9.53088	4.55701	0
			9.57859	4.87088	0
			9.3596	4.9502	0
			9.54321	4.90935	0
			9.57992	5.1376	0
			9.78729	4.75697	0
			9.62146	5.20798	0
			9.3841	4.84829	0
			9.49876	5.0746	0
			9.45136	5.00411	0
			9.72144	5.1303	0
			9.7618	4.78644	0
			9.8235	4.96704	0
			9.82254	5.22177	0
			9.65044	4.54525	0
			9.22925	4.08812	0
			9.62522	4.82936	0
			9.85283	5.03093	0
			9.6977	5.00391	0
			9.79928	5.10354	0
			9.72755	5.00205	0
			9.46457	5.0979	0
			9.80643	4.97825	1.8631
			9.4891	4.50192	0
			-3.24864	0.412564	0
			9.87407	4.92684	0
			9.79565	4.99963	0
			9.73624	5.13318	0
			9.68995	5.01679	0
			9.8237	4.88945	0
			-3.75257	1.7141	0
			9.59528	4.81482	0
			9.76231	5.20394	0
			9.61882	5.02976	0
			9.54468	4.96568	0
			9.85037	5.01036	0
			-4.20224	-0.0786438	0
			9.64957	4.90624	0
			9.88633	5.00229	0
			9.69694	5.21827	0
			9.20148	4.01898	1.83734
			9.67028	5.15281	0
			9.92593	5.1248	1.27054
			9.73974	5.09934	0
			9.92938	4.91813	0
			9.86665	4.76479	0
			9.21082	4.03232	0
			9.78055	4.86877	0
			-2.65862	0.0877932	0
			9.73551	4.98156	0
			9.76184	4.84129	0
			9.7481	5.02669	0
			9.88152	4.99537	0
			9.92874	5.04217	0
			9.69005	5.13179	0
			9.64316	4.90657	0
			9.6887	4.96144	0
			9.69114	4.79986	0
			9.70695	4.60615	2.03283
			9.82807	4.95029	0
			9.48538	4.38306	0
			9.45126	5.03586	0
			9.78727	4.81505	0
			9.47961	4.94153	0
			9.67359	4.91902	0
			9.87553	4.97193	0
			9.53336	5.16065	0
			9.90448	4.85841	0
			9.71691	4.95118	2.42328
			9.47781	4.83567	0
			9.91983	4.92011	0
			9.80181	5.11315	0
			9.58665	4.80599	0
			9.75736	4.68116	0
			9.6291	5.08027	1.662
			9.98444	5.10383	0
			9.61891	5.12882	1.98804
			8.94453	3.59511	0
			9.97641	5.00416	0
			9.74717	4.79544	0
			9.56966	4.85742	0
			-4.009	1.07168	0
			9.15136	3.94108	0
			9.78238	5.08788	0
			9.70829	5.0035	0
			9.59698	5.3237	0
			9.63165	4.93928	0
			9.59379	5.18722	1.8082
			9.778	4.899	0
			9.73176	4.73593	1.92196
			9.62892	4.52085	1.23037
			-5.07901	0.456423	0
			9.86058	5.11744	0
			9.84226	4.86035	0
			9.46708	4.59152	0
			9.64353	5.01712	0
			9.37501	4.89998	0
			9.93385	4.76757	0
			9.25645	4.84553	0
			16.3998	-1.63809	0
			18.3055	3.15732	0
			-4.81748	0.109872	0
			8.27558	-6.42348	0
			9.92525	4.75829	0
			8.82693	3.40786	0
			9.65343	5.14169	0
			17.496	1.92046	0.571282
			9.70432	4.89136	0
			9.81703	4.84029	0
			-5.19038	0.208039	0
			9.96501	4.97073	0
			9.58696	5.18891	0
			-4.25032	1.77952	0
			9.69443	5.05303	0
			9.57566	4.91982	0
			-5.02514	-0.331481	0
			10.0182	4.91178	0
			10.0696	4.86346	0
			9.95145	4.94228	0
			9.95421	5.00873	0
			9.9312	4.98424	0
			9.70105	5.05447	0
			9.61443	4.90214	0
			9.494	4.98828	0
			8.85908	3.30053	0
			9.52602	4.58972	0
			9.62854	4.94956	0
			8.78922	3.34807	0
			9.80415	5.13894	0
			8.88597	3.48856	0
			9.93611	4.93068	0
			9.834	4.63429	0
			9.49389	5.29228	0
			9.68258	5.07622	0
			9.69604	5.00856	0
			9.4172	5.33248	0
			9.81174	4.96268	0
			9.9577	4.97129	0
			9.7438	4.95583	0
			9.60893	4.94233	0
			9.56743	4.9356	0
			9.83812	4.93631	0
			9.71408	5.05078	0
			9.57659	4.85167	0
			8.82858	3.33585	0
			9.5232	4.82053	0
			9.76155	4.86906	0
			9.61651	4.87418	0
			9.41115	5.0857	0
			10.0275	5.02412	0
			9.41838	4.94713	0
			9.48612	5.05233	0
			9.99565	4.87992	0
			9.871	4.93904	0
			9.54998	4.92923	0
			9.16548	3.96974	1.78968
			-3.17975	1.97071	0
			9.76628	4.73169	0
			9.77279	4.78075	0
			9.08164	3.83673	0
			8.84684	3.43564	0
			9.22131	4.04833	0
			8.85242	3.44545	0
			9.40749	4.83749	0
			9.7162	4.90554	0
			8.83004	3.40321	0
			9.8557	5.04037	1.91304
			-5.40385	-9.81651	0
			-6.95367	-11.2705	1.3384
			-7.61962	-7.94391	0.82862
			-6.91954	-11.1402	0
			-6.68829	-10.8404	0.686906
			-5.54901	-10.1069	0
			-5.93555	-8.85876	0
			-6.76458	-8.3399	0
			-6.9144	-10.8921	0
			-6.51511	-10.8285	0.344705
			-6.29489	-10.8153	1.53679
			-6.18817	-10.8566	0.834478
			-6.55927	-10.9224	1.17546
			-5.24664	-9.40207	1.26962
			-5.17321	-9.21642	0
			-5.17047	-9.23917	1.70557
			-5.36767	-9.07852	1.26907
			-5.9604	-10.4466	0
			-7.75516	-7.67404	0.535567
			-5.60703	-10.555	0.973391
			-6.92661	-11.0428	0
			-5.92146	-8.78603	0
			-6.44667	-8.84392	0
			-6.8354	-11.1762	0
			-7.98813	-7.28536	0
			-6.93523	-11.3183	0
			-6.79306	-11.0445	0.804048
			-5.19098	-9.32637	0
			-5.24826	-9.39402	0
			-6.45228	-10.9359	1.05879
			-7.13931	-11.0656	0
			-7.15227	-11.0565	0
			-5.71559	-9.13199	0
			-5.54204	-9.79717	0
			-5.42592	-9.04245	0
			-5.89024	-8.7923	0
			-6.22754	-10.4577	0
			-5.65053	-8.84398	1.61265
			-5.4348	-9.30702	0.979477
			-5.73465	-10.0636	0
			-6.2906	-10.7493	0
			-5.21184	-9.38454	1.35738
			-5.90257	-8.8474	1.26926
			-6.38585	-10.6944	0
			-6.937	-11.0199	0.838333
			-5.97262	-10.7928	1.67281
			-5.18378	-9.21754	0
			-6.92375	-11.1512	0
			-6.69318	-10.9171	0
			-5.81255	-10.5762	0
			-6.05391	-10.6718	0
			-6.15516	-10.63	0
			-5.33055	-9.26977	0
			-6.46589	-11.407	0.970225
			-6.89325	-10.8908	0
			-6.53729	-10.9829	0
			-7.83737	-7.68136	0
			-7.0096	-11.2475	1.34027
			-6.76388	-10.9311	1.63988
			-5.67796	-10.3528	0
			-5.28234	-9.44737	0
			-6.61442	-10.8779	0.96688
			-6.36704	-10.8797	0
			-5.26382	-9.27219	1.34971
			-7.64741	-7.70976	0
			-5.89263	-10.2298	0
			-7.93136	-7.5983	0
			-5.78667	-10.2667	1.61136
			-6.71646	-11.1514	0
			-5.42169	-9.31434	0
			-5.84735	-10.2603	0
			-8.04119	-7.45143	1.01521
			-5.34984	-9.00194	0
			-6.33478	-10.6999	0
			-5.85951	-10.3746	0
			-5.43905	-9.01669	1.27666
			-8.02472	-7.45981	0.804685
			-6.35954	-10.878	0
			-6.42805	-10.7368	0
			-6.76395	-10.9618	0.916531
			-5.96868	-10.7805	0
			-5.45947	-9.81846	1.11021
			-7.9573	-7.58449	0
			-7.71703	-7.81676	0.382956
			-5.86478	-10.2919	0
			-6.0264	-10.4706	0
			-6.43755	-10.7853	0
			-5.30336	-9.49206	0
			-6.00735	-10.5633	0.804116
			-5.75192	-10.1217	0
			-5.8406	-10.4362	0
			-5.44404	-9.30371	0
			-5.62941	-8.84981	0
			-5.26844	-9.21768	1.3848
			-5.65359	-8.87994	0
			-5.50899	-8.91593	0
			-6.99004	-11.0226	0.846917
			-6.53665	-10.9973	1.06398
			-5.39568	-9.67582	0
			-5.43548	-9.68817	0
			-5.17254	-9.24432	0
			-5.97244	-10.4199	0
			-6.50988	-10.9024	0.672647
			-6.00529	-10.6013	0
			-6.71928	-10.957	0
			-7.05082	-11.1908	0
			-6.61009	-10.9816	0
			-5.58619	-9.98425	0
			-7.29084	-8.24752	0
			-5.7712	-10.3058	0
			-6.38506	-8.7535	0.752161
			-5.32648	-9.24704	0
			-7.16805	-11.0744	0
			-7.87151	-7.43353	0.683611
			-5.66046	-10.0859	0
			-5.99635	-10.3152	0
			-5.28115	-9.29018	1.03293
			-5.45672	-9.03939	0
			-6.23795	-10.6068	0
			-6.38387	-8.77314	0
			-5.40786	-9.6125	0
			-6.39786	-10.8247	0
			-5.23324	-9.66271	0
			-5.45962	-9.30704	1.76491
			-5.47348	-9.25742	0
			-6.19488	-10.6244	0
			-6.23774	-10.6553	0
			-6.30482	-10.7848	0
			-5.23078	-9.39363	0
			-6.23268	-10.7539	1.55775
			-5.75642	-10.2233	0
			-5.03446	-9.43285	0
			-6.45574	-10.8643	0
			-5.62249	-8.89523	0
			-5.93871	-10.5702	0
			-6.86175	-11.1454	0
			-8.04298	-7.39407	0.633282
			-5.76987	-8.81518	0
			-6.40954	-10.826	0
			-5.93932	-10.4302	0
			-6.75815	-10.9004	0
			-7.04467	-11.1155	0
			-6.59399	-11.0006	0.995005
			-5.48712	-9.62263	0
			-5.76983	-10.2014	0
			-5.43238	-9.00734	0
			-6.6482	-11.0047	0.590645
			-7.12908	-11.0227	0
			-5.34922	-9.50526	0
			-5.33684	-9.14523	0
			-6.89083	-11.1183	0
			-6.62223	-10.9591	0.588427
			-5.45684	-10.1219	1.45579
			-6.56046	-8.71707	0
			-5.31916	-9.37213	0
			-5.55107	-10.0464	0
			-7.12728	-10.9716	0.857952
			-5.49269	-10.4195	0
			-6.77403	-11.0885	0
			-6.13322	-10.6399	0
			-6.44125	-11.1663	1.04354
			-6.20033	-10.7679	0
			-6.37382	-10.9229	0
			-6.84826	-11.3946	0
			-6.03353	-8.79424	0
			-7.99414	-7.39278	0.485052
			-5.46557	-8.96733	0
			-6.32876	-10.8338	0.841099
			-6.74035	-10.95	0
			-5.33006	-9.14295	0
			-5.87702	-8.85351	0
			-6.36978	-10.5533	0.700988
			-6.91484	-10.9673	0.865188
			-5.56389	-9.73073	0
			-5.316	-9.22087	0
			-5.77396	-9.96243	0
			-6.78925	-11.2473	0
			-6.11817	-10.3669	0
			-7.98672	-7.36266	0
			-5.44192	-9.78344	0
			-5.62225	-10.3483	0
			-6.88928	-11.0577	0
			-5.78196	-10.2107	1.34803
			-8.161	-7.83948	0
			-8.07911	-7.37198	1.09357
			-6.06582	-8.75612	0
			-5.32876	-9.06954	0
			-6.00228	-10.6799	0
			-7.03091	-11.0309	0
			-5.42541	-9.16005	0
			-5.42468	-9.08517	1.12912
			-6.94231	-11.3048	0
			-5.76852	-8.88011	0
			-6.50772	-10.9369	0
			-5.31702	-9.14305	0
			-5.39559	-9.78202	1.47032
			-5.32491	-9.12822	1.16473
			-5.74784	-9.01508	0
			-5.61594	-9.67876	0
			-7.90081	-7.36127	0.418404
			-7.2348	-10.8187	0
			-5.84853	-10.423	1.07428
			-6.93713	-11.077	0.997808
			-6.61955	-10.867	0
			-6.59661	-10.9416	0
			-5.99594	-10.4883	0
			-5.24678	-9.22028	0
			-6.56964	-10.8333	0
			-6.71325	-11.0221	0
			-6.04398	-10.4869	0
			-6.63934	-10.9064	0.850588
			-7.20064	-10.9901	1.19102
			-5.43022	-9.71004	0
			-5.65793	-8.89366	0
			-5.68279	-10.0763	0
			-5.80091	-10.4269	0
			-6.02228	-10.4328	0
			-5.79073	-9.06658	0
			-6.49897	-10.842	1.2345
			-5.13987	-9.46538	1.16473
			-5.36847	-9.45906	0
			-6.24692	-10.7541	0
			-6.47232	-10.9107	0
			-7.68612	-7.86912	0
			-5.1991	-9.537	0
			-5.32342	-9.48799	0
			-6.08621	-10.6716	0
			-7.19721	-11.1068	0
			-7.09935	-11.0527	1.25635
			-8.1095	-7.40711	0
			-5.45237	-9.78933	1.18279
			-7.2738	-10.7172	1.42757
			-6.87268	-11.2145	0
			-5.32769	-9.10337	0
			-6.94142	-11.1418	1.31821
			-5.60246	-8.87822	0
			-6.71373	-11.0136	1.43387
			-7.99428	-7.54639	0
			-7.09779	-11.0503	0
			-5.52687	-9.86164	0
			-6.85112	-11.1291	1.14743
			-7.31337	-10.9322	1.08042
			-5.79309	-10.7112	0
			-5.37886	-9.47782	1.02473
			-6.01866	-10.4598	0
			-5.32003	-9.14907	1.32102
			-5.45013	-8.93137	1.14934
			-5.96239	-10.554	1.29715
			-5.30776	-9.59027	0
			-6.30148	-10.7665	0
			-5.41587	-8.98326	1.12531
			-6.49753	-11.0404	0
			-5.75123	-9.11824	1.1029
			-6.10749	-10.669	0.557035
			-5.46463	-9.30335	0
			-6.23492	-10.8377	0
			-6.46626	-10.8398	1.59959
			-5.37672	-9.72023	0
			-6.81316	-8.53488	1.12545
			-7.04161	-11.1118	0.563413
			-5.62436	-10.1355	0
			-5.4964	-9.44086	0
			-5.73655	-10.1396	0
			-6.71352	-10.9745	0.636031
			-5.713	-9.71827	0.992969
			-7.93729	-7.28227	0
			-5.5512	-9.01462	1.22034
			-5.2729	-9.21735	0
			-5.63605	-8.89088	0
			-6.19448	-10.7268	1.27685
			-5.6681	-10.2048	0
			-5.88086	-10.3333	0
			-7.10196	-11.0369	0.941365
			-8.01025	-7.45042	1.92171
			-5.2915	-9.38895	1.06486
			-6.81256	-11.0257	0
			-5.22341	-9.20878	0
			-7.90504	-7.48808	0
			-6.69103	-11.3309	0
			-8.0309	-7.20948	0
			-6.09538	-8.81741	0
			-5.29197	-9.04881	0
			-7.90034	-7.31625	0
			-5.59735	-9.85511	0
			-6.47558	-8.88496	0
			-7.23663	-9.50577	0
			-5.95337	-10.3993	1.08597
			-6.51325	-8.94775	0
			-6.32995	-9.44721	1.3512
			-8.23804	-8.2444	0
			-8.09451	-8.36104	0
			-5.91287	-8.93552	0
			-7.34442	-8.85722	0
			-6.88294	-9.35635	0
			-7.5532	-6.86473	0
			-7.28814	-8.5142	0
			-7.45832	-9.54523	1.45164
			-7.3699	-9.80276	0
			-7.39688	-10.1431	0
			-8.3651	-8.28354	0
			-8.43859	-8.48082	0
			-8.64456	-8.75655	0.708283
			-7.03936	-9.34048	0
			-7.40288	-10.4806	0
			-7.10954	-9.40226	0
			-8.65244	-8.70757	0
			-7.27416	-9.40994	0
			-8.6702	-8.8913	0
			-8.76848	-8.9118	0
			-7.49963	-10.4597	0
			-8.61941	-8.89414	0.734915
			-7.26051	-9.45946	0
			-7.30032	-9.72491	0
			-7.3226	-9.36046	0
			-8.25162	-8.95261	0
			-7.40536	-9.43433	0
			-7.19414	-9.56849	0
			-8.64354	-8.82194	0
			-8.70604	-8.84948	0
			-8.52615	-8.87734	0.603309
			-8.70353	-8.62424	0
			-7.08036	-9.49188	0
			-7.51147	-9.25634	0
			-7.2507	-9.48558	0.993147
			-7.28094	-9.55298	1.17222
			-6.27554	-9.47676	0
			-6.15172	-11.6424	0
			-7.56128	-8.67353	0
			-6.075	-11.1178	0
			-4.99603	-11.2841	1.99954
			-5.90898	-11.9197	0
			-6.81724	-9.10615	0.481811
			-6.86152	-10.8212	0
			-7.36716	-9.97196	0
			-7.42463	-10.6539	0
			-7.40093	-10.5772	0
			-7.53297	-6.85451	0
			-7.62193	-8.61827	0
			-7.47809	-10.6503	0
			-7.08155	-10.3566	0
			-7.58058	-7.98849	0
			-6.82443	-8.7603	0.65474
			-7.71559	-7.23752	0
			-7.61407	-8.55591	0
			-7.26811	-10.1881	0
			-6.96992	-9.38191	0.459787
			-7.54711	-6.88476	0
			-7.35907	-8.16552	0
			-7.06078	-10.494	0.995328
			-7.39905	-8.5528	1.3682
			-8.0303	-7.69481	0
			-7.47616	-6.75385	2.03399
			-7.18272	-10.6353	0
			-7.71909	-7.54061	0
			-7.3035	-10.0505	1.42015
			-7.35592	-10.1765	0
			-7.62559	-8.33576	0
			-7.39546	-10.7268	0
			-7.27539	-10.4268	1.66166
			-7.47405	-10.5264	0
			-7.42875	-10.6518	0.870344
			-7.39786	-10.7189	0
			-6.57812	-9.10435	0
			-7.39061	-8.1078	0
			-6.91659	-8.99434	0
			-6.99695	-9.14721	0
			-7.62378	-6.93781	0.776688
			-8.33714	-7.72771	0.807198
			-7.04255	-9.54548	0
			-7.38283	-10.3142	0.890678
			-7.5798	-6.94913	0
			-7.51759	-6.83025	1.15623
			-7.18757	-8.56919	0
			-7.29344	-10.0258	0
			-7.60265	-7.02458	0
			-7.25321	-8.64778	1.02199
			-7.19005	-10.34	1.0937
			-7.47009	-10.3936	0
			-7.22787	-8.53945	0
			-7.75578	-7.40328	0
			-7.13083	-8.37346	0
			-7.87793	-7.68917	0
			-6.79484	-8.9036	0
			-7.18319	-8.4184	0
			-7.39821	-10.7038	0
			-7.13582	-9.9957	1.48746
			-7.11054	-9.61356	0
			-7.0915	-8.57946	0
			-7.58328	-6.92995	0.575267
			-5.83975	-9.48552	0
			-7.68351	-7.98945	1.06052
			-7.4658	-6.76706	0
			-7.27175	-10.1793	0
			-7.48685	-6.77359	0
			-6.99707	-8.73112	0.966627
			-7.13778	-10.3845	0
			-6.78126	-8.85717	0.985015
			-7.5656	-6.90925	0
			-7.5946	-6.92927	0
			-6.93036	-8.77722	0
			-7.27301	-10.07	0
			-7.50714	-10.5141	0.740868
			-7.2756	-10.5215	0.924254
			-7.56401	-6.90137	0
			-7.5372	-6.88657	0
			-7.25397	-8.47064	0
			-6.64388	-10.4606	0
			-7.55273	-10.6504	0
			-7.09944	-8.59719	0.698795
			-7.35698	-10.1287	0
			-7.47707	-10.5948	0.846005
			-7.61918	-7.4885	0
			-7.04363	-8.74529	0
			-6.97746	-9.78637	0
			-7.12742	-10.3189	1.27461
			-7.25352	-10.834	0
			-7.43994	-6.72924	0
			-7.36679	-10.3455	0
			-7.42919	-10.4772	0
			-7.79933	-7.75451	0
			-7.45613	-10.697	0
			-7.06334	-10.9594	0
			-7.47562	-10.5608	1.15259
			-8.45387	-7.75043	0
			-6.59808	-9.13316	0
			-7.21932	-8.48714	0
			-7.46556	-8.09123	0
			-5.98927	-11.497	0
			-7.61108	-7.0891	0
			-7.79455	-7.86529	0
			-6.88574	-9.28829	0
			-6.99927	-9.31658	0
			-7.18042	-10.534	0
			-6.89913	-9.28999	0.236075
			-7.19936	-8.89262	0
			-7.45062	-8.34326	0
			-7.27747	-10.1845	0
			-7.48337	-6.83202	0
			-7.39361	-10.422	1.35695
			-7.3728	-10.3354	1.43728
			-8.46649	-8.01533	0.771118
			-7.54933	-6.96585	0
			-7.30416	-8.4164	0
			-7.54825	-6.96289	0
			-7.34183	-10.4346	0
			-7.17748	-8.44985	0
			-7.82055	-7.64931	0
			-7.61583	-7.03505	0.30733
			-6.57431	-8.9607	0
			-7.26342	-10.3415	0.976372
			-7.45191	-8.02925	0
			-6.81161	-8.76362	1.28266
			-7.1392	-10.1177	0
			-7.15849	-10.3656	0
			-7.70608	-7.64628	0
			-7.19131	-10.2249	0.872365
			-7.22524	-10.3142	0
			-7.74146	-7.32259	0
			-7.21357	-10.3203	0
			-7.34213	-8.23124	0
			-7.52971	-6.84342	0
			-7.45237	-10.5162	0
			-8.30233	-7.67563	0
			-7.50635	-6.84132	0
			-6.92831	-10.5067	1.24726
			-8.49194	-8.41104	0.627328
			-7.47913	-6.77589	0
			-6.82457	-8.77456	0
			-7.27168	-8.46596	0
			-7.26557	-10.4462	0
			-8.25661	-7.86577	0.835512
			-7.06177	-10.342	0
			-6.54478	-9.254	0
			-7.48892	-10.546	0
			-7.59158	-7.39432	0
			-8.37371	-8.08785	0
			-7.46753	-6.74618	0
			-7.52031	-6.83853	0
			-7.86125	-9.05855	1.47084
			-8.33634	-8.84734	0
			-7.82097	-9.06141	0
			-7.37197	-9.30968	0
			-7.15696	-9.02165	0
			-6.86988	-9.11918	1.48587
			-8.07058	-8.88679	0.883206
			-7.27481	-9.68692	0.603609
			-8.12307	-8.91191	0
			-7.4537	-8.84142	0
			-6.6751	-9.29001	0
			-6.56532	-9.423	0
			-6.48612	-9.33061	0
			-8.62523	-8.3748	0
			-6.09623	-11.8643	0
			-5.79444	-11.782	0
			-5.81999	-11.878	0
			-5.82814	-9.48317	0
			-5.5394	-11.587	0.917974
			-5.3813	-10.575	0
			-5.77843	-10.2194	0
			-6.46739	-8.91681	0
			-7.23747	-10.7413	0
			-5.71061	-11.7132	1.13898
			-5.71225	-9.49921	0
			-5.8028	-11.7081	0
			-5.8047	-9.82508	0
			-5.66534	-11.6702	0
			-5.86444	-11.8843	0
			-5.48194	-9.67096	0
			-5.08042	-10.3472	1.21182
			-5.47406	-9.50848	0
			-5.35744	-11.3776	0
			-5.52651	-9.93975	0
			-5.70509	-11.6014	0
			-5.23197	-10.9366	1.23814
			-5.4232	-9.71826	0
			-6.11477	-9.35299	0
			-5.47763	-10.5229	1.43265
			-5.34807	-11.3689	0
			-6.04024	-11.8515	0.819355
			-5.95481	-11.8359	0
			-5.3472	-11.2517	1.61668
			-5.23415	-10.8831	0
			-6.03619	-11.767	0
			-5.66993	-10.195	2.00564
			-5.88521	-11.9033	1.28291
			-6.64384	-11.5262	1.34257
			-5.3095	-11.2371	0.771587
			-5.55657	-11.4482	0
			-5.22691	-10.8319	0
			-6.67818	-8.88158	1.1137
			-5.38018	-10.5863	0
			-5.68529	-9.55832	0
			-5.7121	-9.56059	0
			-6.09078	-9.50306	0
			-5.23995	-11.2531	1.11763
			-5.30516	-11.2186	0
			-7.98081	-8.40146	0
			-6.12069	-11.7609	0
			-5.93242	-9.47282	0
			-5.83203	-11.7562	0
			-7.54356	-8.6795	0
			-5.63754	-11.657	0
			-6.52029	-8.85702	0
			-6.48591	-8.82798	0.98365
			-5.88904	-11.8277	0
			-5.27504	-10.2637	0
			-5.72874	-9.54526	0
			-5.86688	-9.46508	0
			-6.21843	-11.7784	0
			-5.62518	-10.3448	0
			-5.47797	-11.5002	0.977198
			-5.25113	-10.7826	0
			-5.92065	-11.8135	0
			-5.64636	-11.5194	0.331596
			-5.78143	-11.8372	0
			-5.19048	-10.5696	0
			-6.09042	-9.40059	0
			-5.85019	-11.7963	0
			-5.64066	-9.57974	0
			-5.61881	-9.6357	0
			-5.74627	-9.61869	1.19994
			-5.27895	-11.0859	0.938418
			-5.3794	-11.3246	0
			-5.98491	-11.8216	0
			-5.88021	-9.45081	0
			-5.26748	-10.1331	0
			-5.9395	-11.8507	0
			-6.14817	-9.40776	0
			-6.19626	-11.7496	1.00665
			-5.81313	-9.54433	0
			-5.70856	-11.6725	0
			-6.34478	-9.38101	1.14421
			-6.12193	-9.50005	0
			-6.39481	-11.6848	1.53808
			-5.42686	-11.3907	1.30906
			-5.32251	-10.0591	0
			-5.72029	-9.58438	0
			-5.71614	-9.55144	0
			-6.25957	-11.7062	0
			-8.03896	-8.65009	0.916824
			-5.63957	-11.6292	0
			-5.64061	-10.6491	0
			-5.68511	-11.6701	1.01938
			-5.38852	-11.3141	1.60386
			-5.94193	-11.8477	0
			-5.42269	-11.4384	0
			-5.51782	-11.5325	0
			-5.31851	-11.1036	1.42999
			-6.08653	-9.41402	0
			-6.17737	-11.7994	0.896651
			-5.82595	-9.60715	1.33139
			-5.90106	-11.875	0
			-5.69118	-11.4667	0
			-8.47528	-7.85837	1.31329
			-5.16582	-10.7448	0
			-6.11204	-9.35488	0
			-6.07647	-9.30022	0
			-5.76902	-11.7853	0
			-7.96441	-8.68214	0
			-5.84739	-11.883	0.978336
			-5.37814	-11.3751	0
			-5.70956	-11.6818	1.10858
			-5.98699	-9.48786	0
			-5.31441	-11.0892	0
			-5.28032	-10.4008	0
			-5.16842	-10.4111	0
			-6.06526	-11.9078	0.570077
			-7.0001	-8.55157	0.781668
			-5.75313	-9.57646	0
			-6.5114	-8.82091	0
			-5.223	-10.7899	0
			-5.65101	-9.87389	0
			-5.52503	-11.5481	0.665998
			-5.83754	-11.88	0.94208
			-5.88508	-9.61518	0
			-6.92239	-8.73521	0
			-5.89616	-11.771	1.11937
			-5.51845	-11.4825	1.20262
			-6.12484	-9.37874	0
			-5.7523	-11.8315	1.00775
			-5.84823	-10.2827	0
			-5.28074	-10.0605	0
			-6.01756	-9.53472	0
			-5.35261	-10.4775	1.34971
			-5.51984	-10.1421	0
			-5.6357	-11.3142	0
			-5.27824	-11.1601	0
			-8.29791	-8.3923	0.576597
			-5.8049	-11.8254	0.617212
			-8.21913	-8.45822	0.558312
			-6.05185	-11.912	0
			-5.65025	-9.71116	0
			-5.9251	-11.7113	0
			-5.64507	-10.5299	1.32852
			-5.30897	-10.9154	1.23277
			-5.75464	-11.7426	0
			-5.10312	-10.4835	0
			-5.24692	-10.5119	1.36147
			-5.86128	-9.53462	0
			-5.19486	-10.8738	0
			-5.53391	-11.5988	0
			-5.48522	-11.3562	1.10424
			-5.35441	-10.5563	0
			-6.08741	-11.9142	0
			-5.38437	-11.3929	0
			-5.283	-10.9381	0
			-5.86466	-9.47705	1.06936
			-5.32078	-11.2803	0
			-6.07881	-9.46975	1.13039
			-5.81997	-9.38964	0
			-5.43531	-11.3575	1.04342
			-6.01968	-9.42018	0
			-6.06069	-11.8093	0
			-5.37885	-11.3708	1.31045
			-6.17267	-9.36521	1.02006
			-5.25542	-10.352	0
			-6.66429	-11.1864	0
			-5.7685	-11.7397	0
			-6.01142	-11.8757	0
			-8.16831	-7.50808	0
			-5.20029	-10.7479	1.01667
			-5.95653	-9.2752	0
			-6.45188	-11.6025	0
			-5.50648	-11.5356	0
			-5.71815	-11.5045	0
			-5.13162	-10.3807	0
			-6.02341	-9.35758	0
			-5.61127	-9.50377	0
			-5.25365	-10.5943	1.09556
			-5.88606	-11.7812	0
			-6.06446	-11.6707	0
			-5.98513	-11.8164	1.69641
			-8.27756	-7.9092	0
			-8.13349	-8.91853	0.444106
			-8.12097	-7.55775	0.574384
			-7.31977	-8.63274	0
			-8.12643	-7.39089	1.08256
			-7.15245	-9.30284	0.725112
			-8.34366	-8.25195	0.486914
			-8.38323	-8.69224	0
			-7.32719	-10.5756	0
			-8.70074	-8.88986	1.46557
			-8.402	-8.75803	0.682229
			-8.04046	-7.2838	0
			-8.3592	-8.67828	0.836969
			-8.18073	-8.11379	0
			-7.76822	-8.58263	0
			-7.23091	-9.04119	0.896565
			-8.503	-8.75095	0
			-8.58778	-8.68103	0.994898
			-8.63583	-8.70985	1.13898
			-8.36833	-8.51492	0
			-8.71691	-8.86725	0.300599
			-7.23732	-11.0032	0
			-7.0424	-11.1495	1.42661
			-7.7678	-8.6668	2.10787
			-7.29216	-8.65612	0
			-7.471	-10.6061	0
			-7.45526	-8.33278	0
			-7.14811	-9.05991	0
			-8.60946	-8.8432	0
			-8.02033	-8.6542	0
			-7.41123	-10.4796	0
			-7.3675	-10.7049	0
			-8.7164	-8.83823	0.600285
			-7.48994	-10.6465	0
			-8.59874	-8.74707	0
			-8.26997	-8.67577	0
			-8.69356	-8.75987	0
			-7.40481	-10.5994	1.66686
			-7.20496	-9.31364	0
			-8.05125	-8.40668	0
			-7.40307	-10.298	0
			-8.64392	-8.88668	0
			-7.41318	-10.7886	0
			-7.22309	-10.9168	1.15318
			-7.24656	-9.30212	0
			-7.2855	-10.5853	1.17857
			-8.70532	-8.91695	1.16519
			-8.65954	-8.83834	0.588285
			-7.53814	-10.5532	0
			-7.30112	-10.4535	0
			-6.14099	-9.42297	0
			-6.68801	-9.01589	0
			-7.76624	-7.66087	0
			-7.6415	-8.73577	1.24778
			-5.59829	-10.441	1.28284
			-5.43772	-9.10764	0
			-6.19343	-9.45858	0
			-7.81841	-7.5552	1.47851
			-5.67035	-10.3589	0
			-5.73145	-10.3162	0
			-5.31184	-9.46127	0
			-6.25933	-9.36703	0
			-6.30938	-10.8881	0
			-5.27807	-9.58228	0
			-5.34547	-9.24679	0
			-6.32465	-10.737	0
			-5.40333	-9.43881	1.85623
			-6.40113	-8.8467	0
			-6.20782	-10.7035	0
			-5.34338	-10.0141	0
			-5.44588	-9.32061	0
			-5.47155	-9.43643	0
			-5.14876	-9.89351	0
			-5.46439	-9.65887	0
			-5.21386	-9.48633	0
			-5.88236	-10.3416	0
			-5.4148	-9.5782	2.04387
			-5.9688	-10.3043	0
			-5.351	-9.89984	1.92946
			-5.82317	-10.3394	0
			-5.58575	-9.99029	0
			-5.35605	-9.41325	0
			-5.54281	-10.2962	0
			-6.0048	-8.83561	0
			-5.57542	-9.97975	0
			-5.91455	-10.1822	0
			-5.82409	-10.4237	0
			-5.57187	-10.1105	0
			-5.26733	-9.51173	0
			-5.33315	-9.38073	0
			-5.33065	-9.47737	0
			-5.37129	-10.4188	0
			-5.31427	-9.59101	0
			-7.35189	-7.999	0
			-5.53156	-10.1867	0
			-6.54879	-11.0326	0
			-6.12535	-10.591	0
			-5.50138	-9.89642	0
			-5.33708	-9.4333	0
			-7.05865	-9.51287	0
			-7.97845	-8.99414	0
			-5.81655	-11.4093	0
			-8.38346	-8.20334	1.64779
			-6.29742	-9.62397	0.705212
			-6.07117	-11.1166	0
			-6.57613	-9.50339	0
			-5.68941	-10.3418	1.27517
			-8.45394	-8.75215	0.964965
			-6.54498	-11.5328	0
			-6.41354	-11.6679	1.75127
			-8.69847	-8.90055	1.04282
			-8.35138	-8.39417	0
			-8.58477	-8.91106	0
			-8.46679	-8.9549	0.909918
			-7.74349	-9.19356	0
			-7.2365	-10.9836	1.26431
			-8.56823	-8.71179	0
			-7.56205	-9.28025	0
			-7.34449	-10.8137	1.38233
			-8.59651	-8.62127	0
			-8.52953	-8.48513	1.63123
			-7.27383	-9.92129	0
			-6.98148	-10.7068	0
			-7.03736	-9.30666	0
			-8.45158	-8.30013	1.46634
			-7.22149	-10.9794	1.52066
			-8.3848	-8.70257	0
			-6.55014	-10.3689	0
			-7.30416	-10.7628	0
			-8.17299	-8.66168	0
			8.03984	-9.02592	1.63255
			-7.89903	-7.35261	0
			-8.52934	-8.74931	0
			-5.29625	-10.3041	0
			-5.23059	-10.1594	0
			-8.47394	-8.2728	0
			-6.02993	-9.50482	0
			-8.58075	-8.77968	0
			-7.89706	-7.389	0
			-5.50218	-11.2669	0
			-8.28625	-7.51148	0
			-8.263	-8.02856	0
			-7.95698	-7.45072	0
			-8.18291	-8.30127	0
			-8.12365	-7.60574	0
			-7.51963	-7.90839	0
			-8.38491	-7.72016	0
			-8.08897	-7.73315	0
			-8.41882	-8.35945	0
			-8.44903	-8.35056	0
			-8.12548	-7.92893	0
			-8.40901	-8.30436	0
			-8.54004	-8.39512	0
			-7.91356	-7.2956	0
			-8.01189	-7.52445	0
			-8.49825	-8.46483	0
			-7.78172	-7.46454	0
			-8.11248	-7.42166	0
			-7.48734	-7.85289	0
			-6.29707	-10.6922	0
			-8.56116	-8.57675	0
			-7.52778	-7.98368	0
			-8.48114	-8.51958	0
			-7.73346	-7.21023	0
			-8.20273	-7.4643	0
			-7.57044	-7.75292	2.49006
			-7.84879	-7.87386	0
			-7.12188	-11.064	0
			-5.93007	-9.68607	0
			-8.4389	-7.84857	0
			-8.15833	-7.42745	0
			-7.87891	-7.69933	0
			-8.27619	-7.83785	0
			-8.24041	-7.57102	0
			-8.28778	-8.86677	0
			-7.92519	-7.3009	0
			-7.71098	-7.05102	0
			-8.53127	-8.52987	0
			-8.03246	-7.23508	0
			-8.2542	-7.93718	0
			-7.71587	-7.72726	0
			-5.30357	-10.6342	0
			-7.98088	-7.65995	0
			-7.97985	-7.37459	0
			-6.79733	-11.2389	0
			-7.22075	-8.55938	0
			-6.12263	-8.80209	0
			-5.26355	-10.3166	0
			-7.66723	-7.10286	0
			-6.96873	-10.8032	0
			-8.04099	-7.76824	0
			-5.42176	-10.6432	0
			-7.47268	-8.0018	0
			-8.45078	-8.41582	2.16585
			-7.39842	-8.44354	0
			-8.43371	-7.67896	0
			-8.38478	-7.80093	0
			-6.36684	-10.7813	1.8631
			-8.57197	-8.62764	0
			-5.44033	-10.3924	0
			-5.24785	-10.5236	0
			-7.99695	-7.34336	0
			-5.36017	-10.2791	0
			-8.34303	-7.89625	0
			-8.3875	-7.76247	0
			-8.15333	-8.15366	0
			-7.76657	-7.59973	0
			-8.12026	-7.51228	0
			-8.0552	-7.85959	0
			-8.10925	-8.03281	2.98286
			-7.63317	-7.13065	0
			-8.11725	-7.55946	0
			-8.35608	-8.00954	0
			-5.80463	-9.77158	0
			-8.20068	-7.81876	0
			-7.85426	-7.20752	0
			-5.3477	-10.7739	0
			-7.88251	-7.92015	0
			-7.96042	-7.32543	0
			-7.69586	-7.78746	0
			-8.05597	-7.57427	0
			-8.01922	-7.93317	0
			-5.34751	-10.1982	0
			-8.58269	-8.58682	0
			-8.0264	-7.59407	0
			-8.0129	-7.66371	0
			-7.75657	-7.65295	0
			-5.37024	-10.4769	0
			-7.77578	-7.57185	0
			-7.9896	-8.86267	2.11169
			-7.76064	-7.9712	0
			-8.42513	-8.01479	0
			-5.2753	-10.2601	0
			-8.26982	-8.16572	0
			-7.89875	-7.22145	0
			-8.38897	-8.73991	0
			-5.25443	-10.1312	0
			-8.3731	-7.8276	0
			-5.37966	-10.2285	0
			-5.24639	-10.4102	0
			-5.68797	-11.6865	0
			-8.1735	-8.34339	0
			-7.68155	-7.6946	0
			-7.89025	-7.34136	0
			-7.91728	-7.83112	0
			-7.99607	-8.49802	0
			-8.41925	-8.11084	0
			-8.1557	-7.57209	0
			-5.27229	-10.5858	0
			-6.675	-11.4478	0
			-8.0202	-7.50274	0
			-8.29272	-7.79801	0
			-8.14616	-7.49252	1.6774
			-8.52129	-8.3469	0
			-8.25728	-7.9414	0
			-8.28292	-8.10936	0
			-8.37348	-7.76709	0
			-5.30059	-9.95134	0
			-8.3304	-7.91306	0
			-7.75762	-7.43032	0
			-7.97242	-7.42152	0
			-7.8069	-7.4512	2.00676
			-8.24309	-8.10707	0
			-5.25297	-10.2956	0
			-8.08625	-7.50234	0
			-7.50914	-8.75827	0
			-7.86604	-7.16153	0
			-8.18041	-8.02013	0
			-8.42254	-8.0096	0
			-7.96694	-7.61117	0
			-5.29252	-10.3513	0
			-8.27396	-7.56736	0
			-7.96301	-7.22622	0
			-8.44046	-8.60758	0
			-7.9987	-8.41371	0
			-8.3936	-8.19905	0
			-8.24159	-8.85703	0
			-8.05061	-7.87049	0
			-8.38803	-8.48974	0
			-7.69673	-7.68939	0
			-7.69689	-7.20835	0
			-7.75032	-7.54234	0
			-7.78779	-7.63051	0
			-8.09947	-7.4544	2.30755
			-5.26012	-10.4293	1.60912
			-8.25922	-8.87718	0
			-8.45611	-8.15492	0
			-8.23321	-8.24421	0
			-8.29024	-7.75156	0
			-5.41919	-10.3778	0
			-8.25189	-7.72372	0
			-7.98346	-8.84989	0
			-5.37955	-10.0451	0
			-8.36527	-7.7286	0
			-6.38659	-10.8305	0
			-5.60476	-11.0362	0
			-7.90182	-7.33831	2.2471
			-8.23229	-8.06079	0
			-8.0189	-7.43844	0
			-5.51012	-9.72398	0
			-8.31665	-8.86614	0
			-8.08917	-7.748	0
			-8.2165	-7.53829	0
			-7.83332	-7.87859	0
			-8.16663	-7.65419	1.93299
			-7.92314	-8.88028	0
			-8.1428	-7.40989	0
			-8.15972	-8.24422	0
			-7.98547	-7.29055	0
			-5.03817	-0.624526	0
			-4.61489	-0.897319	0
			-4.68475	-0.72617	0
			-4.72979	-0.945928	0
			-4.72441	-0.548676	0
			-5.04283	-0.628348	0
			-4.97204	-0.395905	0
			-4.91722	0.341156	0
			-3.81486	-1.04705	0
			-4.46006	1.24525	0
			-3.0375	-0.408384	0
			-4.50124	-0.733425	0
			-4.06295	-0.568648	0
			-4.29623	1.26085	0
			-4.15469	-0.609444	0
			-5.03578	-0.359257	0
			-4.1406	-0.629249	0
			-4.61054	-0.345437	0
			-4.47811	-0.388696	0
			-3.08153	0.241227	1.33159
			-3.534	1.84312	0
			-3.88455	0.0855267	0
			-3.31634	1.35097	2.11232
			-3.80344	0.660845	0
			-3.63471	-0.0302444	0
			-3.05389	2.41509	0
			-2.42637	1.23148	0
			-4.11849	1.29003	0
			-3.69206	1.91193	0
			-4.77004	1.17334	0
			-4.6432	1.42616	0
			-3.62085	1.98777	0
			-3.10388	0.485361	0
			-4.77575	0.560442	0
			-3.86019	1.41327	0
			-4.3637	-0.148608	0
			-4.83248	-0.489364	0
			-5.05354	-0.346204	0
			18.0045	1.4994	0
			-4.09975	-0.547896	0
			-4.20906	-0.660924	0
			-5.29031	0.105049	0
			-4.99137	-0.0222077	0
			-2.5369	0.285838	0
			-4.71104	-0.0386227	0
			-3.75021	0.303912	0
			-4.53644	-0.190262	0
			-5.09279	0.294407	0
			-3.74948	-0.142164	0
			-5.17754	0.572198	1.84135
			-4.52923	0.115668	0
			-3.44089	1.47058	1.98478
			-4.46653	-0.163986	0
			-5.00439	0.207334	0
			-4.48348	0.695059	0
			-4.09241	1.55576	0
			-4.67222	0.601683	0
			-4.2185	1.05386	2.00231
			-4.14962	-0.189738	0
			-3.36349	0.0236481	0
			-2.78126	2.41765	0
			-4.33478	0.00812998	0
			-4.79903	0.60417	0
			-4.48743	0.983812	0
			-4.47362	-0.211025	0
			-4.77953	0.316578	2.26199
			-4.34495	-0.813922	0
			-3.58233	1.99743	0
			-3.43906	-1.03292	0
			-4.78986	0.673747	0
			-4.39794	0.441862	0
			-4.52931	0.4198	0
			-4.91674	-0.07093	1.62958
			-5.13898	-0.102391	0
			-4.46594	-0.454718	0
			-3.6053	0.387349	0
			-4.56453	0.0729081	0
			-4.37349	-0.73196	0
			-4.57102	-0.524696	0
			-4.66257	1.34427	0
			-4.29796	-0.564851	1.92046
			-3.85851	-0.439366	0
			-4.47076	-0.3697	0
			-4.7072	1.37622	0
			-4.83348	-0.0651657	0
			-4.23942	0.773764	0
			-3.5559	-0.114346	0
			-4.83532	-0.172349	1.73609
			-4.20154	0.65713	0
			-4.70495	0.340191	0
			-4.04258	0.164729	0
			-4.54559	0.456111	0
			-3.72473	1.03848	0
			-4.36498	-0.18402	0
			-5.30674	0.0764644	0
			-4.45302	-0.212861	0
			-4.9751	0.586168	0
			-3.71061	0.409478	0
			-3.52818	1.41816	0
			-4.64158	1.5094	0
			-3.9012	-0.168381	0
			-4.08031	0.740923	0
			-4.15101	-0.64883	0
			-4.72015	-0.79738	0
			-3.63427	1.22974	0
			-3.97135	0.12097	0
			-4.22245	0.402912	0
			-4.42254	0.582158	0
			-4.24487	-0.684525	0
			-4.9624	0.177023	0
			-4.44306	1.82706	0
			-3.19816	0.964855	0
			-3.78076	0.180872	0
			-3.77216	1.18929	0
			-4.79673	-0.0145478	0
			-3.79532	1.76587	0
			-4.87447	0.301847	0
			-4.31963	1.30578	0
			-4.56464	0.411857	0
			-3.94916	0.517558	1.86817
			-5.12474	-0.207952	0
			-3.78195	0.839238	0
			-4.74599	-0.664387	0
			-3.7687	1.27427	0
			-4.46946	0.289677	0
			-4.81523	-0.167101	0
			-4.55387	-0.501217	0
			-3.50938	0.474501	0
			-4.35674	-0.812574	0
			-3.1915	1.03898	0
			-4.38521	0.0161821	0
			-3.63193	1.31429	0
			-4.15221	0.443977	0
			-4.63558	-0.295007	0
			-4.98265	0.511782	0
			-4.0973	-0.555609	0
			-4.96133	0.286797	0
			-4.72771	0.980693	0
			-3.51912	1.79821	0
			-4.80016	-0.069738	0
			-3.3301	1.31178	0
			-4.9873	-0.030191	0
			-4.72432	1.19976	0
			-3.21386	1.58214	0
			-4.23929	-0.018188	0
			-4.5615	0.173185	0
			-4.1834	-0.36384	0
			-4.05168	-0.0160157	0
			-3.76742	2.0074	1.97243
			-3.79915	0.0806128	0
			-3.80742	-0.433206	0
			-4.49295	0.178413	0
			-5.07179	0.513824	0
			-5.021	-0.193634	0
			-4.76913	0.718664	0
			-3.91018	1.37521	0
			-2.57415	0.180343	0
			-4.97549	-0.226731	0
			-4.19851	-0.702486	0
			-4.7878	0.0715225	0
			-4.33645	0.434024	0
			-3.71228	0.531436	0
			-5.05405	0.0429711	1.9935
			-4.75558	0.677637	0
			-4.06564	-0.593304	0
			-4.8395	0.692031	0
			-4.03974	0.691607	0
			-4.87774	0.748488	0
			-4.55616	0.517597	0
			-4.81316	0.617173	0
			-4.87079	-0.6427	0
			-3.9265	1.48872	0
			-4.32069	-0.168029	0
			-4.39517	0.441752	0
			-4.41838	-0.641082	0
			-4.75453	-0.543755	0
			-5.02468	0.306213	1.90278
			-4.83498	0.417203	0
			-4.12036	1.87249	0
			-4.68506	0.0716867	0
			-4.68162	-0.437702	0
			-4.49215	0.295848	0
			-4.51876	-0.0418478	0
			-4.45476	0.943661	0
			-3.80874	0.897512	0
			-4.50407	-0.291829	0
			-3.69534	-0.600734	0
			-3.6294	0.132933	0
			-4.00956	-0.258488	0
			-3.57073	-0.412581	0
			-4.81904	-0.075726	0
			-4.26843	-0.680187	0
			16.4746	-1.66356	0
			-3.13218	-0.442324	0
			-2.63015	0.2594	0
			-4.70498	-1.06824	0
			-4.99566	-0.831479	0
			-1.58711	0.104927	0
			-4.93743	-0.838715	0
			-4.85826	-0.842031	0
			-4.48208	-1.35131	0
			-3.16239	1.44839	0
			-4.60476	1.36242	1.5837
			-3.41321	2.10412	1.6917
			-3.51281	1.58327	0
			-4.66803	-0.922261	0
			-4.64851	-0.837012	0
			-4.44146	-0.848798	1.60149
			-3.56547	-1.00337	0
			-4.80582	-0.286639	0
			-4.58567	-0.613267	0
			-5.15044	0.318064	0
			-5.11249	0.766413	0
			-5.31616	0.428858	0
			-5.26251	0.149099	0
			-5.10982	0.197051	0
			-5.10488	-0.0922565	0
			-3.47135	2.11091	0
			-5.00328	0.98255	1.9767
			-4.9646	0.933469	1.66373
			-4.84985	-0.230296	0
			-4.60612	-0.702658	0
			-5.09647	0.110019	0
			-4.16862	0.843145	0
			-5.13231	0.0196306	0
			-4.91936	1.01812	0
			-4.84834	-0.527096	0
			-4.68717	-0.0308301	0
			-3.56659	1.29352	0
			-4.59677	-0.319313	0
			-4.10327	-0.188535	0
			-4.91889	-0.358023	0
			-5.13517	-0.0480309	0
			-0.852039	0.368852	1.9509
			-5.22163	0.132391	0
			-4.78149	0.741657	0
			-3.64815	1.55613	0
			-5.11888	0.631317	0
			-5.20576	0.197835	0
			-3.44078	1.0794	0
			-4.97155	0.0728615	0
			-3.85512	-0.791124	0
			-4.39269	-0.706258	0
			-4.38141	-0.17088	0
			-4.60837	-0.21312	0
			-4.10454	0.688898	0
			-4.56134	0.15287	0
			-3.53435	-1.25502	0
			-3.94324	1.00383	0
			-5.2318	0.150659	0
			-4.57847	-0.0882474	0
			-4.11452	0.526014	0
			-4.47615	1.18721	0
			-4.03113	0.722643	0
			-3.46779	1.92037	0
			-4.2299	0.743077	0
			-4.26292	0.377902	0
			-4.8304	0.693028	0
			-4.77904	0.0391205	0
			-3.8661	1.28765	0
			-3.93578	1.28105	0
			-4.85989	0.230487	0
			-4.51096	0.58704	0
			-4.38204	0.511918	0
			-3.64756	1.54674	0
			-4.05266	1.14643	0
			-4.30988	1.73609	0
			-4.78681	0.426168	0
			-3.84562	1.33953	0
			-4.59189	-0.854362	0
			-5.07766	0.10967	0
			-4.00993	-0.586683	0
			-5.08153	0.310619	0
			-4.2061	0.763256	0
			-5.01103	-0.244991	0
			-5.03652	0.124855	0
			-4.48309	-0.0738165	0
			-4.60893	0.11365	0
			-4.88345	-0.0926617	0
			-4.31931	0.274799	0
			-4.71784	-0.0832892	0
			-4.84664	-0.390103	0
			-4.59101	-0.586454	0
			-3.19648	1.04433	0
			-4.07399	-0.889333	0
			-3.46085	-0.1681	0
			-5.10535	-0.445305	0
			-5.27878	-0.131989	0
			-4.67966	-0.607526	0
			-4.86111	-0.891354	0
			-4.62009	-0.66732	0
			-4.98506	0.0278154	0
			-4.45606	-1.00979	0
			-5.05227	0.998561	0
			-4.9671	0.507168	0
			-4.56028	0.278848	0
			-4.14397	-0.434182	0
			-4.12384	1.60417	2.55431
			-2.52492	-16.2619	0
			2.59881	15.6717	0
			-4.0397	0.313066	0
			-4.91575	1.06592	0
			-4.89227	-0.396271	0
			-4.22184	1.6655	0
			-3.9274	2.07525	0
			-4.28399	1.87958	0
			-2.58263	2.4373	0
			-2.64013	2.4021	0
			-1.04937	0.814307	0
			-2.53012	1.70553	2.0001
			-3.82625	1.93189	0
			-3.14684	1.09219	0
			-3.38317	1.46908	0
			-1.97342	-17.082	0
			-1.68226	0.146502	0
			-4.09085	0.425752	0
			-3.24683	2.18475	0
			-4.22944	1.26207	0
			-4.42128	-0.774494	0
			7.94985	-7.87095	0
			-3.29446	2.25196	0
			-2.83345	1.32647	0
			-1.35895	0.851147	0
			-3.64415	2.08366	0
			-3.55378	2.32986	0
			-2.69499	1.90803	0
			-3.47979	0.976962	0
			-3.71842	1.6303	0
			-3.10123	0.851985	0
			8.46284	-5.61792	0
			-3.95482	1.85593	0
			-4.89354	-0.0573305	0
			-0.833263	0.246181	0
			-3.83222	1.79908	0
			-3.966	1.48225	0
			-2.39903	-16.5499	0
			-2.71721	1.91103	0
			-3.36835	0.154206	0
			-3.01994	2.31841	0
			-3.19972	2.33146	0
			-3.10725	2.41883	0
			-3.44561	2.16176	0
			-1.52347	0.875627	0
			-3.44766	2.01238	0
			-1.87263	0.200407	0
			-1.55971	0.0707819	0
			-3.55569	1.21826	0
			-3.50758	2.39409	1.76799
			-3.2962	1.48018	0
			-3.40235	1.89337	0
			-2.93095	2.10456	0
			-2.78199	2.23724	0
			-4.43093	1.18949	0
			-1.67492	0.113465	1.74422
			-3.09284	0.952659	0
			-4.34393	0.0464173	0
			-3.98561	1.04507	0
			-3.24988	2.19487	0
			-3.89016	1.50947	0
			18.4029	1.88526	0
			-3.12232	-0.153316	0
			-2.23928	0.0506168	0
			17.9958	1.66575	0
			-2.94007	-0.24558	0
			-4.25711	-0.65599	0
			16.8866	3.61211	0
			-4.52046	-0.534919	0
			-4.12963	-0.375054	0
			-5.00608	-0.486596	0
			-4.17341	1.76368	0
			-2.55502	-1.14192	0
			-1.22456	1.33073	0
			-1.48759	1.3204	0
			-3.2349	1.49041	0
			-4.5864	1.65077	0
			-4.436	1.81632	0
			-3.20951	-0.522084	0
			-4.18667	2.12037	0
			-1.40132	1.42564	0
			-3.74515	1.05737	0
			-1.26292	1.34067	0
			-2.41714	1.05293	0
			-1.19637	1.11282	0
			-0.43215	0.228469	0
			-4.78898	0.792664	0
			-5.14985	-0.0557143	0
			-4.70261	0.924819	0
			-3.82439	-0.912605	1.92545
			-4.67539	1.60071	0
			-4.38075	-0.85618	0
			-3.83861	-1.21387	0
			-5.21626	0.67361	0
			-4.9721	1.18963	0
			-4.91128	0.960146	0
			-5.1942	-0.102247	0
			-4.63782	1.18834	1.43071
			-5.22807	0.614232	0
			-4.77946	0.146911	0
			-4.23519	1.50235	0
			-3.2803	0.868431	0
			-4.85311	1.33471	0
			-4.50963	-0.307767	0
			-4.86743	0.228246	0
			-4.92028	-0.292699	0
			-4.98492	-0.458632	0
			-4.7714	-0.462183	0
			-4.81411	-0.749679	0
			-5.01429	0.321104	0
			-4.22463	-0.242852	0
			-4.94389	-0.67943	0
			-3.89395	-0.836777	0
			-4.47403	1.65563	0
			-4.82045	0.514273	0
			-4.76272	0.805994	0
			-4.514	1.253	0
			-4.68033	1.07493	0
			-5.3799	0.292079	0
			-4.56098	0.0922328	1.43826
			-4.46832	-0.162351	0
			-4.63068	0.356624	0
			-4.86561	1.15719	0
			-5.13088	0.614608	0
			-4.287	1.97481	0
			-5.2731	-0.0508501	0
			-4.4175	1.65673	0
			-4.92862	-0.694868	0
			-4.33916	1.70831	0
			-4.35565	2.03659	0
			-2.83738	-0.0567061	1.54341
			-4.9969	0.243041	0
			-3.90463	1.75147	0
			-4.85893	0.697418	0
			-4.13251	0.248828	0
			-4.96086	0.714289	2.25394
			-4.84037	0.839302	0
			-3.30028	-1.17199	0
			-1.10129	0.426241	0
			-3.85455	1.95178	0
			-3.09653	0.608142	0
			-3.65102	1.84094	0
			8.74264	3.35578	0
			-3.53832	-0.982438	0
			-4.17793	-0.426121	0
			-4.50722	0.943275	1.66791
			-4.81189	1.08799	0
			-3.28483	1.43645	0
			-3.53407	0.870136	0
			-4.29247	0.214056	0
			-3.02249	1.70572	0
			-4.84338	0.720237	0
			-4.10431	1.52371	0
			-3.82007	1.07745	0
			-4.16411	1.84134	0
			-3.63401	0.308482	0
			-3.58283	0.401673	0
			-5.00261	-0.157327	0
			-3.5669	0.66374	0
			-4.95543	1.0499	0
			-3.60235	1.57331	0
			-3.75347	1.11013	0
			-3.16628	0.748682	0
			-4.0167	1.08191	0
			-3.33072	-0.468232	0
			-4.39176	-0.0055343	0
			-4.28106	0.719437	0
			-4.12401	1.62457	0
			-3.21212	1.69778	0
			-4.21849	1.20864	0
			-4.85814	0.291004	0
			-4.64408	-0.606031	0
			-4.5925	0.963294	0
			-4.68233	1.26518	0
			-3.79901	1.71802	0
			-4.92983	0.676062	0
			-2.87224	-0.0464819	0
			-5.02255	-0.258062	0
			-3.60248	1.86842	1.916
			-4.98221	0.538459	0
			-4.50004	1.6508	0
			-4.46757	0.501141	0
			-4.44029	1.29839	0
			-3.64745	1.42221	1.84046
			-4.00354	1.33389	0
			-4.4211	0.62157	0
			-4.58965	1.58114	0
			-4.97211	0.922967	0
			-4.87696	0.621244	0
			-4.54652	0.198262	0
			-2.93322	1.87315	0
			-3.67439	0.787895	0
			-4.86055	0.655959	0
			-3.44464	-0.856945	0
			-4.0534	2.01961	0
			-5.05431	0.594349	0
			-4.14306	1.61731	1.78224
			-3.58376	0.874535	0
			-4.27558	-0.137767	1.16869
			-4.94984	1.0233	0
			-4.03406	0.487469	0
			-4.56344	0.430673	0
			-5.19792	0.913826	0
			-4.81898	0.363168	0
			-3.50003	0.347741	0
			-3.69779	1.24199	0
			-3.85814	-0.124295	0
			-4.48267	0.409028	0
			-4.45161	0.0652565	0
			-3.61631	1.3037	0
			-4.34851	0.563538	0
			-3.31666	1.7919	0
			-4.62006	1.31636	0
			-3.98269	-0.766455	0
			-4.74682	0.647354	0
			-4.10359	0.688041	0
			-4.763	-0.267181	0
			-4.43447	-0.214821	0
			-4.59149	0.667383	0
			-3.73473	2.03134	0
			-4.88032	-0.586919	0
			-3.72696	2.14005	0
			-4.05243	1.489	0
			-3.80791	1.36133	0
			-4.05334	0.806068	0
			-3.45877	1.61103	0
			-4.84068	0.405188	0
			-4.11815	-0.0642991	0
			-4.36677	1.07076	0
			-3.25234	1.20288	0
			-4.53144	1.57539	0
			-3.22714	1.76626	0
			-3.74545	0.874609	0
			-4.4676	-0.226468	0
			-3.3303	1.65995	0
			-4.52986	0.589843	1.67881
			-3.58392	1.06658	0
			-4.63892	1.65551	0
			-3.73993	1.08678	0
			-4.14489	1.22217	0
			-3.34141	1.44341	0
			-4.93255	0.624119	0
			-3.66433	1.12542	0
			-4.29602	1.1873	0
			-4.25223	1.64825	0
			-3.61189	0.890152	0
			-3.41104	1.96314	0
			-3.55817	1.30539	0
			-4.95466	0.476046	0
			-4.96188	0.143438	0
			8.77543	3.3271	0
			-4.7247	-0.0799648	0
			-4.43107	0.448949	0
			-3.55116	1.17977	0
			-3.76417	1.15415	0
			-3.38835	1.4653	0
			-3.73737	1.12873	0
			-3.98183	-0.940312	0
			-4.17503	0.387589	0
			-4.85088	0.805587	0
			-4.60385	0.909835	0
			-4.06468	1.18259	0
			-4.41227	1.17161	0
			-4.53459	0.951776	0
			-4.54914	0.776643	0
			-4.88879	0.544509	0
			-4.78514	-0.11504	0
			-3.78688	1.44135	0
			-4.94747	-0.152078	0
			-3.71003	1.62339	0
			-3.91247	0.452455	0
			-4.55768	0.600501	0
			-4.11805	1.03826	0
			-3.44536	1.54841	0
			-3.86431	1.0538	0
			8.8091	3.35893	0
			-4.80524	0.734979	0
			-4.14891	0.677067	0
			-3.41812	1.36766	0
			-3.96365	-0.789919	0
			-4.77937	0.758432	0
			-4.41054	0.702996	0
			-4.53772	1.45619	0
			8.7999	3.35849	0
			-3.39942	1.80027	0
			-3.92508	1.51921	0
			-5.0259	0.883177	0
			-5.00678	0.294813	0
			-3.73614	1.30855	0
			-3.95156	0.906717	0
			-3.69049	1.55448	0
			-4.70299	0.777558	0
			-4.80602	-0.0968173	0
			-4.7337	1.27337	0
			-4.45404	1.38363	0
			-3.45945	1.51618	0
			-4.03709	0.374639	0
			-4.95396	-0.323805	0
			-3.44289	1.31904	0
			-4.58309	1.30977	0
			-4.03526	0.462392	0
			-4.42691	0.186744	0
			-4.70644	0.564981	0
			-3.41339	1.39509	0
			-3.58312	1.82006	0
			-4.57634	0.722813	0
			-3.46007	2.11156	0
			-4.18984	-0.634597	0
			-4.90984	0.814734	0
			-4.71548	-0.512696	0
			-4.91385	0.115804	0
			-3.93114	0.986031	0
			-4.33843	0.855764	0
			8.7701	3.36407	0
			-3.83356	1.69069	0
			-3.63086	1.01024	0
			-3.71507	1.3858	0
			-3.68811	1.48351	0
			-3.75412	0.566108	0
			-4.98293	0.881251	1.7216
			-2.81355	0.827775	0
			-4.83501	0.547148	0
			-3.98983	0.0661234	1.87937
			-4.01177	1.68756	0
			-4.74215	1.42796	0
			-4.8498	0.391296	0
			-3.89142	-0.0835945	0
			-4.95442	0.0518702	0
			-3.01706	1.46069	0
			-4.66929	0.195537	0
			-4.95438	-0.00727001	0
			-3.76286	1.28635	0
			-3.50659	1.08231	0
			-4.26961	-0.33286	0
			-5.04397	0.787594	0
			-3.7226	1.0503	0
			-4.79433	1.08054	1.84943
			-4.26314	1.59207	0
			-4.57568	0.885182	0
			-4.08163	0.840041	0
			-4.86218	0.194655	0
			-3.58053	1.32804	0
			-3.69935	1.99829	0
			-3.7287	0.683775	0
			-3.84331	-0.0288354	0
			-4.65624	1.6533	0
			-4.14909	-0.348061	0
			-3.61442	2.10304	0
			-4.90936	0.354295	0
			-4.91503	0.0538383	0
			-4.47766	-0.236624	0
			8.78697	3.33572	0
			-4.96262	0.318985	0
			-4.10186	-0.149191	0
			-4.34468	-0.314185	0
			-4.02449	1.28419	0
			-4.10709	1.99687	0
			-4.86211	1.1467	0
			-3.17039	1.65409	0
			-3.10807	1.98357	0
			-3.7441	0.064142	0
			-4.63096	-0.296198	0
			-4.24723	0.289019	0
			-4.05909	-0.162325	0
			-3.67684	1.86406	0
			-4.43399	-0.455708	1.67176
			-1.61814	0.467137	0
			-3.65283	-0.0473982	0
			-3.71577	0.446759	0
			-1.73971	10.0134	0
			-3.48829	0.114506	0
			-4.03112	0.712916	0
			-1.81191	-1.96899	0
			17.643	2.77151	0
			18.0056	2.42627	0
			-1.3251	0.0540504	1.71897
			18.3275	2.95949	0.730648
			-2.74083	0.732979	2.36143
			-4.51122	-0.999912	0
			-4.56631	-1.20843	0
			-3.42354	-0.803702	0
			-1.2764	1.19926	2.12003
			17.7812	2.61301	0
			-4.15779	1.76089	0
			-5.02325	-0.36208	0
			17.4651	2.60326	0
			-4.99879	-0.31883	0
			-4.53006	-0.111947	0
			-3.62955	-1.17164	0
			-3.65018	-0.878791	0
			-4.4059	-0.659542	0
			-3.75044	-1.29349	0
			-5.09962	0.468998	0
			-0.904028	-0.196962	0
			-3.55552	-0.341783	0
			-3.92839	-1.02041	0
			-4.43911	-0.761282	0
			-5.08862	-0.185252	0
			-3.8165	-0.876256	0
			-4.68382	-0.292302	0
			-3.13902	-0.650626	0
			-4.84477	0.267597	0
			-4.11101	-0.812787	0
			-4.03902	-0.727485	0
			-2.30711	0.212947	0
			-3.63275	-0.952597	0
			-0.663587	0.216213	0
			-3.29064	0.0732904	0
			-1.89911	-0.0430833	0
			-3.21915	-0.612395	0
			-4.38674	1.01607	0
			-2.52472	-0.0381771	0
			-4.70676	-0.161339	0
			-1.82881	0.18574	0
			-1.96573	0.0549475	2.05151
			0.398735	-0.953775	0
			-4.28042	0.282321	0
			-4.00496	-0.359288	0
			-0.902897	0.54514	0
			-4.52996	0.64198	0
			-3.66035	-0.827751	0
			-3.20596	-0.719143	0
			-0.219279	0.576603	0
			-4.92127	0.18445	0
			0.0536556	0.233222	0
			-1.51587	-17.1353	0
			-4.65139	-1.24884	0
			-2.35539	-2.1975	0
			-1.81396	-2.80765	0
			-2.18694	-2.34723	0
			-4.61968	-0.812363	1.80607
			-1.94293	-2.65348	0
			-2.53867	-2.04966	0
			-2.77321	-1.79608	1.81119
			-4.29906	-1.34245	0
			-4.11742	-1.18168	0
			-4.2588	-0.136527	0
			-1.86034	-2.74434	1.79093
			-1.85622	-2.75715	0
			-2.87977	-1.61025	0
			-2.48318	-1.88513	0
			-3.25851	-1.50672	0
			-3.29125	-1.42812	0
			-2.53287	-1.86498	1.8316
			-1.80909	-2.84852	0
			-3.91132	-0.696271	0
			-2.95767	-1.66365	0
			-2.41121	-2.25966	0
			-2.55613	-1.90247	0
			-2.28943	-2.27807	0
			2.86901	0.57513	0
			-2.04964	-2.51889	1.36211
			-1.82069	-2.75035	0
			-2.21629	-2.21619	0
			-1.849	-2.20511	0
			-4.89642	0.469899	0
			-3.43028	0.811054	0
			-3.44257	-0.918084	0
			-3.37034	0.99375	0
			-2.18336	-2.41562	0
			-3.36999	0.85356	0
			-3.71445	0.996461	1.42878
			-4.18605	-0.627486	0
			-3.19671	2.26732	0
			-3.4711	-1.04987	0
			-3.27925	-0.885403	0
			-4.22379	1.46719	0
			-2.075	-2.35577	0
			-3.36352	-0.791676	0
			-1.87015	-2.67936	0
			-2.1963	-2.11514	0
			-0.948444	-0.168443	0
			-4.25454	-0.980265	0
			-3.44666	-1.38382	0
			-3.93008	-0.778685	0
			-1.85914	-2.10658	0
			-3.97306	-1.3593	0
			-3.32201	-0.173672	0
			-3.50807	-1.09252	0
			-1.76853	-2.77578	0
[truncated: 7,947 more rows]

[truncated: 15 more sheets: Extended Data Figure 3B, Extended Data Figure 4D, Extended Data Figure 4E, Extended Data Figure 4F, Extended Data Figure 4G, Extended Data Figure 4H, Extended Data Figure 5B, Extended Data Figure 5C, Extended Data Figure 5E, Extended Data Figure 5F, Extended Data Figure 5J, Extended Data Figure 5K, Extended Data Figure 5L, Extended Data Figure 6B, Extended Data Figure 6C]
