# Supplementary material for: Increases in 4‐Acetaminobutyric Acid Generated by Phosphomevalonate Kinase Suppress CD8+ T Cell Activation and Allow Tumor Immune Escape
Source: Adv Sci (Weinh). 2024 Sep 26;11(43):2403629. doi: 10.1002/advs.202403629 (PMC11578309; doi:10.1002/advs.202403629)
Supplement: Supplementary file 5 — Supporting Information [file ADVS-11-2403629-s004.xlsx]

## Sheet: Figure 1C
logFC	AveExpr	t	P.Value	adj.P.Val	B
GPR132	0.310746	0.354591	9.86765	1.57908e-20	3.14837e-16	35.8911
PSTPIP1	0.784722	0.748552	9.57523	1.55055e-19	1.18022e-15	33.664
MYO1F	1.06886	1.56223	9.55771	1.77583e-19	1.18022e-15	33.5318
ARHGAP9	0.883528	0.93739	9.50137	2.74374e-19	1.36762e-15	33.1077
ZNF831	0.0796561	0.0718681	9.41775	5.21913e-19	2.08118e-15	32.4811
DOK2	3.00501	3.28907	9.34884	8.84427e-19	2.93895e-15	31.9671
MYO1G	0.478737	0.534311	9.31646	1.13223e-18	2.98786e-15	31.7264
UBASH3A	0.27429	0.253428	9.29954	1.28794e-18	2.98786e-15	31.6009
PTPN7	0.844215	0.812766	9.28989	1.38602e-18	2.98786e-15	31.5294
LST1	2.72111	3.28926	9.27963	1.49857e-18	2.98786e-15	31.4533
SLA	1.07158	1.17577	9.26684	1.65155e-18	2.99352e-15	31.3586
BIN2	0.966412	1.16573	9.25341	1.82886e-18	3.03864e-15	31.2592
GMFG	6.84975	9.27205	9.22857	2.208e-18	3.38639e-15	31.0757
ABI3	2.32382	3.40458	9.15072	3.97686e-18	5.66362e-15	30.5025
PLCB2	0.767065	1.09814	9.13723	4.40236e-18	5.85162e-15	30.4035
PARVG	0.521787	0.684098	9.08132	6.70233e-18	8.35194e-15	29.9941
CARMIL2	0.232745	0.229858	8.98738	1.3533e-17	1.58718e-14	29.3098
RASAL3	1.1515	1.50916	8.97591	1.47412e-17	1.63284e-14	29.2265
C1orf162	2.22539	2.69941	8.93812	1.95271e-17	2.00212e-14	28.9527
GPR65	0.249541	0.333114	8.93434	2.00834e-17	2.00212e-14	28.9254
LCP2	1.25409	1.64202	8.89221	2.74522e-17	2.60639e-14	28.6211
PIK3R5	0.354877	0.539642	8.88028	2.99875e-17	2.71768e-14	28.5351
CTSW	2.45937	2.22601	8.8565	3.57534e-17	3.09935e-14	28.3638
CTLA4	0.696216	0.572615	8.80682	5.1574e-17	4.22425e-14	28.0072
TBX21	0.32649	0.379601	8.8032	5.29673e-17	4.22425e-14	27.9812
ACAP1	0.824659	0.937436	8.76346	7.09374e-17	5.4398e-14	27.6969
CD96	0.635191	0.626226	8.73751	8.58042e-17	6.33616e-14	27.5117
HACD4	0.10394	0.189551	8.71357	1.0224e-16	7.28025e-14	27.3411
IL12RB1	0.541419	0.615173	8.69767	1.14839e-16	7.8954e-14	27.228
CD6	0.948175	0.856534	8.69194	1.1975e-16	7.9586e-14	27.1872
MAP4K1	0.772067	0.817183	8.68181	1.28936e-16	8.21118e-14	27.1153
CCR5	1.01192	0.957928	8.67554	1.34969e-16	8.21118e-14	27.0708
RUNX3	0.97706	1.04009	8.6746	1.35906e-16	8.21118e-14	27.0641
SLA2	0.558287	0.569081	8.65534	1.56387e-16	9.17072e-14	26.9275
FAM78A	0.611202	0.916115	8.64447	1.69259e-16	9.64199e-14	26.8505
COTL1	5.85243	6.50985	8.63145	1.8607e-16	1.03052e-13	26.7584
CXCR6	0.96113	0.813252	8.58449	2.61634e-16	1.40986e-13	26.4267
JAK3	1.12769	1.21453	8.57245	2.85458e-16	1.49775e-13	26.3419
ICOS	0.317185	0.263876	8.55391	3.26424e-16	1.66878e-13	26.2115
CST7	5.80327	4.73764	8.54896	3.38302e-16	1.68627e-13	26.1767
NCKAP1L	1.0347	1.20167	8.54397	3.50723e-16	1.70554e-13	26.1416
WAS	2.53717	3.49188	8.52597	3.99394e-16	1.89598e-13	26.0152
EBI3	1.74564	2.03328	8.51757	4.2432e-16	1.9527e-13	25.9563
HLA-DPB1	21.9136	22.0027	8.51543	4.30929e-16	1.9527e-13	25.9413
ARHGAP25	0.870741	1.31074	8.49383	5.03427e-16	2.21424e-13	25.79
TMC8	1.33811	1.48022	8.48888	5.21697e-16	2.21424e-13	25.7553
HCLS1	4.26971	5.14554	8.48881	5.21965e-16	2.21424e-13	25.7548
KLRB1	1.69837	1.83528	8.4757	5.73528e-16	2.38229e-13	25.6632
TNFAIP8L2	1.97834	2.47139	8.46144	6.35367e-16	2.58529e-13	25.5636
SNX20	0.486056	0.519678	8.4497	6.91215e-16	2.75629e-13	25.4816
SLAMF1	0.33738	0.354959	8.44073	7.3711e-16	2.88167e-13	25.4191
GZMH	2.58599	2.36973	8.43554	7.65028e-16	2.93329e-13	25.3829
RNASE6	5.81606	7.29702	8.41245	9.02492e-16	3.39507e-13	25.2222
SIRPG	0.937794	0.716942	8.39459	1.02533e-15	3.78575e-13	25.0981
SLFN12L	0.069382	0.0721933	8.3819	1.12258e-15	4.06945e-13	25.01
CD86	1.12357	1.44351	8.37696	1.16286e-15	4.14019e-13	24.9757
GPSM3	5.50896	6.47073	8.31684	1.78348e-15	6.21851e-13	24.5598
SELPLG	3.58335	3.77916	8.31484	1.80897e-15	6.21851e-13	24.546
CD8B	0.564301	0.362597	8.28196	2.28355e-15	7.71685e-13	24.3195
PLEKHO2	3.40523	5.74705	8.27603	2.38139e-15	7.91336e-13	24.2787
LY86	2.18595	2.75288	8.25826	2.70022e-15	8.82574e-13	24.1566
THEMIS2	1.82092	2.33584	8.1842	4.54924e-15	1.46295e-12	23.6495
CXCR3	1.24465	1.08799	8.1775	4.76823e-15	1.50903e-12	23.6038
GZMM	1.78416	1.73248	8.16853	5.0781e-15	1.58199e-12	23.5426
GPR171	0.522258	0.471294	8.16198	5.31659e-15	1.6308e-12	23.498
CD226	0.0805036	0.107223	8.15484	5.5894e-15	1.68851e-12	23.4494
CARD16	1.82055	2.73427	8.15143	5.72452e-15	1.70351e-12	23.4261
TIGIT	0.623581	0.464242	8.13852	6.26605e-15	1.83713e-12	23.3383
PYHIN1	0.398904	0.353643	8.13644	6.3578e-15	1.83713e-12	23.3242
CD300A	1.40349	1.97132	8.12206	7.0303e-15	2.00243e-12	23.2264
CD247	0.857198	0.920616	8.07257	9.92715e-15	2.78771e-12	22.8911
NCR3	0.395556	0.435683	8.05668	1.10868e-14	3.07013e-12	22.7838
LILRB1	0.600781	0.698503	8.00939	1.53902e-14	4.20343e-12	22.4651
HAPLN3	1.02118	1.02175	8.00483	1.58838e-14	4.2796e-12	22.4345
S1PR4	1.02052	1.01577	7.98353	1.84036e-14	4.89241e-12	22.2914
SCIMP	0.330554	0.451859	7.9794	1.89355e-14	4.96758e-12	22.2637
ARHGAP30	1.9725	2.32042	7.96059	2.15599e-14	5.58262e-12	22.1377
ARHGDIB	22.6002	31.0348	7.95381	2.2591e-14	5.7746e-12	22.0923
DEF6	2.13802	2.65143	7.93605	2.55286e-14	6.44291e-12	21.9735
CD69	0.827878	0.858725	7.92631	2.7297e-14	6.8031e-12	21.9085
CMKLR1	1.04222	1.35403	7.9145	2.96035e-14	7.28684e-12	21.8297
GZMA	6.98136	5.60246	7.91093	3.03384e-14	7.37667e-12	21.8059
EVI2A	0.429516	0.595454	7.9008	3.25199e-14	7.81184e-12	21.7385
FERMT3	3.78908	4.68899	7.8987	3.29924e-14	7.83099e-12	21.7244
AIF1	11.8064	13.8649	7.89354	3.41816e-14	8.01781e-12	21.6901
UCP2	10.1282	10.9022	7.89111	3.47536e-14	8.05718e-12	21.6739
PTGR2	-0.0657671	0.136923	-7.87897	3.77686e-14	8.65552e-12	21.5931
APOBEC3G	0.859263	1.08086	7.87297	3.93513e-14	8.91576e-12	21.5533
DUSP2	2.13296	2.05907	7.8629	4.21565e-14	9.444e-12	21.4864
DOCK2	0.475526	0.575791	7.85475	4.45698e-14	9.87371e-12	21.4324
IL18BP	2.02681	2.81506	7.81864	5.70166e-14	1.24923e-11	21.1932
ZAP70	0.93133	0.929765	7.81628	5.79373e-14	1.2556e-11	21.1777
SEPTIN1	0.740003	1.16962	7.80715	6.16541e-14	1.32038e-11	21.1173
TIFAB	0.06535	0.0623113	7.80573	6.2251e-14	1.32038e-11	21.1079
PIK3CD	1.06692	1.19251	7.79867	6.53118e-14	1.37072e-11	21.0613
PDE6G	0.751754	0.973548	7.78746	7.04835e-14	1.46385e-11	20.9874
ZNF674	-0.128874	0.434309	-7.78428	7.20175e-14	1.48029e-11	20.9665
CYTH4	1.04842	1.54599	7.77253	7.79962e-14	1.58682e-11	20.889
RGL4	0.0663327	0.0820108	7.76805	8.04029e-14	1.61032e-11	20.8595
LCK	1.88567	1.60548	7.76738	8.07663e-14	1.61032e-11	20.8552
MS4A6A	3.10326	3.6684	7.75815	8.59781e-14	1.69726e-11	20.7944
CD8A	3.54899	2.38119	7.75276	8.91784e-14	1.74318e-11	20.759
PRF1	2.96446	2.84189	7.74409	9.45654e-14	1.82199e-11	20.702
IGSF6	2.00212	2.68918	7.74335	9.50381e-14	1.82199e-11	20.6972
CASP1	1.50934	2.71221	7.74061	9.68168e-14	1.83841e-11	20.6792
FGD2	0.268769	0.438496	7.73743	9.89205e-14	1.86064e-11	20.6583
FGL2	2.08052	2.56288	7.73259	1.0221e-13	1.89427e-11	20.6266
CD72	1.14116	1.17403	7.73202	1.02609e-13	1.89427e-11	20.6228
COX20	-0.0576202	0.101542	-7.71016	1.18919e-13	2.17523e-11	20.4796
IPCEF1	0.105862	0.129581	7.70534	1.22849e-13	2.2267e-11	20.4481
PRPF40B	-0.129745	0.367185	-7.69012	1.36113e-13	2.44489e-11	20.3485
CCL5	22.0549	16.4338	7.67096	1.54831e-13	2.75626e-11	20.2235
DPEP2	0.188202	0.363001	7.66017	1.66471e-13	2.93726e-11	20.1532
LILRB2	1.08477	1.42542	7.65819	1.68697e-13	2.95042e-11	20.1403
CLNK	0.0252101	0.0269494	7.64849	1.80043e-13	3.12147e-11	20.0771
HLA-DMB	3.29298	3.64918	7.64261	1.87286e-13	3.21906e-11	20.0388
ZBED2	0.229079	0.162614	7.627	2.07927e-13	3.54145e-11	19.9374
IL18RAP	0.19249	0.295079	7.62581	2.09595e-13	3.54145e-11	19.9296
GNGT2	0.355423	0.518386	7.61383	2.27079e-13	3.80462e-11	19.8519
GAB3	0.224606	0.401547	7.60859	2.35179e-13	3.9075e-11	19.8179
LY9	0.144321	0.148479	7.60468	2.41391e-13	3.97757e-11	19.7926
PILRA	1.1895	1.81194	7.59479	2.57883e-13	4.21448e-11	19.7285
SH2D1A	0.579222	0.468805	7.58709	2.71472e-13	4.4005e-11	19.6787
HLA-DQB1	10.0948	9.63561	7.58353	2.77985e-13	4.46973e-11	19.6557
STK10	0.916643	2.41526	7.57375	2.96715e-13	4.73273e-11	19.5924
HLA-DPA1	20.1903	21.2076	7.54777	3.52691e-13	5.58091e-11	19.4248
HLA-DQA1	7.80275	7.3281	7.53604	3.8126e-13	5.98549e-11	19.3492
C1orf54	2.00614	3.64051	7.52696	4.04939e-13	6.30755e-11	19.2908
LAPTM5	11.9845	13.9792	7.50676	4.62931e-13	7.15498e-11	19.1609
RGS10	4.14299	5.63632	7.43989	7.19747e-13	1.10387e-10	18.733
DTHD1	0.0327742	0.0296273	7.42643	7.86337e-13	1.19679e-10	18.6472
VAV1	0.983838	1.1872	7.421	8.14852e-13	1.22826e-10	18.6126
CLEC10A	1.24591	1.81034	7.42017	8.19333e-13	1.22826e-10	18.6073
IL10RA	1.4186	1.86196	7.41833	8.29283e-13	1.2339e-10	18.5956
HCK	2.35842	2.91879	7.41653	8.39155e-13	1.23934e-10	18.5841
EOMES	0.369998	0.31361	7.39781	9.48738e-13	1.38773e-10	18.4652
SEMA4D	0.359125	0.551294	7.39704	9.53549e-13	1.38773e-10	18.4602
COQ8A	-0.0822567	0.138547	-7.39007	9.98053e-13	1.44197e-10	18.416
MPEG1	4.06187	5.27891	7.36643	1.16491e-12	1.67093e-10	18.2662
PTPN22	0.224636	0.260066	7.36434	1.18092e-12	1.6818e-10	18.2529
SH2D2A	1.11113	1.24321	7.36303	1.1911e-12	1.68427e-10	18.2446
PRDM1	0.461707	0.719583	7.35718	1.23747e-12	1.73751e-10	18.2076
TNFRSF8	0.0901156	0.109493	7.34681	1.32406e-12	1.84609e-10	18.142
SAMSN1	0.482582	0.620337	7.33389	1.44034e-12	1.99428e-10	18.0604
IKZF1	0.441258	0.479005	7.32125	1.56387e-12	2.15038e-10	17.9807
NFAM1	0.603137	0.793529	7.31512	1.62739e-12	2.22239e-10	17.9421
ITK	0.2836	0.276173	7.30112	1.78237e-12	2.41747e-10	17.854
FCN1	0.398192	0.47441	7.29614	1.84093e-12	2.48004e-10	17.8226
SPN	0.48902	0.576729	7.29155	1.89653e-12	2.53779e-10	17.7938
CCL4	2.45802	2.58542	7.26734	2.21852e-12	2.94886e-10	17.6418
AMPD1	0.0248947	0.017374	7.25665	2.37732e-12	3.13901e-10	17.5749
IKZF3	0.734376	0.648007	7.24659	2.53684e-12	3.3276e-10	17.5119
TYROBP	31.8602	38.2006	7.24193	2.6144e-12	3.40693e-10	17.4828
WIPF1	1.61537	2.1362	7.22288	2.95603e-12	3.8271e-10	17.3638
NCF4	1.7871	2.43071	7.15377	4.60642e-12	5.92535e-10	16.9341
FASLG	0.371124	0.337786	7.12232	5.6313e-12	7.19724e-10	16.7396
GPR68	0.27552	0.394783	7.11425	5.92834e-12	7.5094e-10	16.6898
RASGRP1	0.21095	0.235983	7.11366	5.95087e-12	7.5094e-10	16.6861
CORO1A	5.73765	5.28875	7.10346	6.35028e-12	7.96301e-10	16.6232
TSPAN32	0.148246	0.209637	7.07775	7.47728e-12	9.30399e-10	16.465
CD3D	7.92051	6.53594	7.077	7.513e-12	9.30399e-10	16.4604
PLEKHO1	2.9456	3.91837	7.07214	7.7483e-12	9.53615e-10	16.4306
CD2	5.83274	4.71901	7.06518	8.09825e-12	9.9057e-10	16.3878
NKG7	12.2054	9.50839	7.05581	8.59346e-12	1.04473e-09	16.3303
PRDM8	0.0472801	0.0657236	7.04416	9.25115e-12	1.11788e-09	16.2589
INPP5D	0.89684	1.46275	7.02939	1.01567e-11	1.21991e-09	16.1686
GIMAP1	0.493508	0.987407	7.0283	1.02267e-11	1.22096e-09	16.1619
ARRDC5	0.0530151	0.0684891	7.02554	1.04061e-11	1.22811e-09	16.1451
SPI1	4.9959	6.35545	7.02549	1.04098e-11	1.22811e-09	16.1447
RCSD1	0.640115	1.06282	7.01804	1.09111e-11	1.27968e-09	16.0992
TTC16	0.0203866	0.0285021	7.01447	1.11593e-11	1.30113e-09	16.0774
CD27	1.09259	0.796763	7.00739	1.16685e-11	1.35259e-09	16.0343
IL16	0.37059	0.553581	7.00406	1.19158e-11	1.36652e-09	16.014
GGTA1	0.899507	1.4917	7.00393	1.19257e-11	1.36652e-09	16.0132
SIT1	1.30772	1.09766	6.98835	1.3155e-11	1.49148e-09	15.9182
C16orf54	0.557225	0.583284	6.98822	1.31658e-11	1.49148e-09	15.9174
CD3G	0.51151	0.435393	6.98424	1.34994e-11	1.52063e-09	15.8932
C3AR1	1.21577	1.8362	6.98298	1.36061e-11	1.52404e-09	15.8856
SYTL3	0.301762	0.411651	6.95956	1.5762e-11	1.74499e-09	15.7433
TTC24	0.0451753	0.036903	6.95892	1.58249e-11	1.74499e-09	15.7394
ASB2	0.2621	0.252226	6.95876	1.58412e-11	1.74499e-09	15.7384
TIAF1	-0.148354	0.346762	-6.94869	1.68728e-11	1.84841e-09	15.6774
DOK3	0.490865	0.831336	6.94205	1.75894e-11	1.91638e-09	15.6371
TRAPPC6B	-0.200926	0.515384	-6.93743	1.81049e-11	1.96182e-09	15.6092
DOK1	0.654838	1.32938	6.9282	1.91811e-11	2.0672e-09	15.5533
SEMA4A	0.404114	0.557407	6.92344	1.976e-11	2.11815e-09	15.5245
SPOCK2	2.39533	2.72313	6.9123	2.11826e-11	2.2585e-09	15.4573
CYTIP	1.31173	1.34107	6.90721	2.18662e-11	2.31898e-09	15.4266
CD84	0.459711	0.605335	6.90255	2.25108e-11	2.37471e-09	15.3985
ZNF683	0.350355	0.321833	6.87849	2.61481e-11	2.7439e-09	15.2536
POU2F2	0.237699	0.27331	6.87723	2.63539e-11	2.75102e-09	15.246
AOAH	1.44509	1.60246	6.86048	2.92418e-11	3.03657e-09	15.1454
KLRK1	0.0351524	0.0340293	6.85917	2.94814e-11	3.0456e-09	15.1375
APOBR	0.731208	1.57013	6.8524	3.07458e-11	3.15984e-09	15.0969
SLAMF6	1.0304	0.842233	6.83299	3.46717e-11	3.54505e-09	14.9807
SRGN	20.8465	28.1308	6.82459	3.65222e-11	3.7152e-09	14.9304
CCDC88B	0.876593	1.45841	6.82201	3.71089e-11	3.75572e-09	14.915
SLAMF7	2.02837	1.58645	6.8056	4.10638e-11	4.135e-09	14.8171
TBCE	-0.0385125	0.0700568	-6.8027	4.18066e-11	4.1737e-09	14.7998
ADAP2	0.934458	1.7679	6.80246	4.18668e-11	4.1737e-09	14.7984
BCL11B	0.19501	0.217603	6.79239	4.45489e-11	4.41899e-09	14.7383
CD3E	4.57119	3.67704	6.78955	4.53336e-11	4.47456e-09	14.7215
ITGB2	5.81398	6.69393	6.78272	4.72801e-11	4.6437e-09	14.6808
ZBP1	0.234018	0.202235	6.77792	4.86998e-11	4.75968e-09	14.6522
FPR3	2.13988	2.85635	6.76876	5.15175e-11	5.01052e-09	14.5978
CXCR4	9.85618	13.2013	6.75916	5.46459e-11	5.28898e-09	14.5409
GMIP	1.17022	2.61582	6.75823	5.496e-11	5.29369e-09	14.5353
VSIR	2.22339	4.85269	6.73952	6.16385e-11	5.89254e-09	14.4245
SLC15A3	1.68128	3.12779	6.73918	6.17685e-11	5.89254e-09	14.4224
CD300C	0.328344	0.515508	6.73405	6.37395e-11	6.05161e-09	14.3921
GNG2	0.462305	0.8385	6.72709	6.65119e-11	6.2849e-09	14.3509
SYK	1.23791	1.62004	6.72408	6.77458e-11	6.3713e-09	14.3332
CRIP1	0.0747143	0.122588	6.71565	7.13273e-11	6.67664e-09	14.2834
EVI2B	2.31063	2.51864	6.71333	7.23468e-11	6.74042e-09	14.2697
TAGAP	0.410659	0.47339	6.70595	7.56809e-11	6.99202e-09	14.2261
ZNF852	-0.115697	0.328312	-6.7058	7.57486e-11	6.99202e-09	14.2253
PRKCB	0.316747	0.344443	6.69892	7.89958e-11	7.25815e-09	14.1847
CD300LF	0.568608	0.751855	6.69548	8.06701e-11	7.37799e-09	14.1644
PRKCQ	0.289683	0.31277	6.69078	8.30142e-11	7.55771e-09	14.1368
LTA	0.25044	0.259474	6.67663	9.04806e-11	8.20001e-09	14.0535
SIGLEC1	1.09391	1.4097	6.66755	9.56125e-11	8.62589e-09	14.0002
IRF1	2.89953	5.29487	6.65829	1.01146e-10	9.08402e-09	13.9459
PTPN6	2.30205	6.93621	6.65061	1.05968e-10	9.47443e-09	13.9009
CCR2	0.392948	0.467643	6.6483	1.07466e-10	9.5654e-09	13.8873
SIGLEC14	0.382771	0.44779	6.63466	1.16723e-10	1.03432e-08	13.8075
CLEC12A	0.190956	0.240278	6.63253	1.18236e-10	1.04309e-08	13.7951
LYL1	0.524427	1.01517	6.61756	1.29437e-10	1.13688e-08	13.7076
GBP4	3.35457	4.62898	6.60086	1.43161e-10	1.2519e-08	13.6103
PTGER2	0.316477	0.387252	6.59811	1.45559e-10	1.26671e-08	13.5943
ENTPD1	0.296804	0.95829	6.59724	1.46323e-10	1.26671e-08	13.5892
ANKRD61	-0.0756522	0.169274	-6.59675	1.46759e-10	1.26671e-08	13.5863
C11orf21	0.133059	0.180147	6.5938	1.49387e-10	1.28383e-08	13.5692
CFAP70	-0.122175	0.181281	-6.58909	1.53683e-10	1.3141e-08	13.5418
EPB41L5	-1.2096	3.91592	-6.58851	1.54228e-10	1.3141e-08	13.5384
LIMD2	2.66086	3.3835	6.58607	1.56509e-10	1.32786e-08	13.5242
GIMAP4	5.70328	8.89329	6.58078	1.61572e-10	1.36501e-08	13.4935
SAMD3	0.0458309	0.0595559	6.56477	1.77895e-10	1.49657e-08	13.4005
LAG3	1.97806	1.69608	6.56372	1.79015e-10	1.49967e-08	13.3945
ADA2	2.39632	3.76489	6.56292	1.79877e-10	1.50058e-08	13.3898
ZSCAN21	-0.561694	1.84314	-6.56098	1.81985e-10	1.51184e-08	13.3786
HLA-DOA	3.06671	2.98599	6.54829	1.96382e-10	1.62468e-08	13.3051
ICAM3	0.113799	0.150248	6.53983	2.06588e-10	1.70205e-08	13.2562
APOBEC3C	3.43565	3.63415	6.53699	2.10131e-10	1.72411e-08	13.2398
MS4A7	2.46362	3.16457	6.53287	2.15381e-10	1.75995e-08	13.2159
AKNA	0.941598	1.88497	6.53054	2.18408e-10	1.77739e-08	13.2025
IFNG	0.312244	0.212588	6.52453	2.26396e-10	1.82971e-08	13.1678
GPR174	0.255396	0.208656	6.52433	2.26672e-10	1.82971e-08	13.1666
CLEC7A	0.435619	0.642991	6.52039	2.32073e-10	1.8624e-08	13.1439
RGS18	0.166165	0.270491	6.52001	2.3259e-10	1.8624e-08	13.1417
TOM1L1	-1.88494	4.82301	-6.51862	2.34536e-10	1.87047e-08	13.1337
RTP5	0.0561252	0.0372592	6.51382	2.41358e-10	1.91721e-08	13.106
CLECL1	0.16766	0.1913	6.5102	2.46628e-10	1.95129e-08	13.0852
GNG8	0.38829	0.30039	6.50789	2.50059e-10	1.97062e-08	13.0718
DEPDC4	-0.0792297	0.226642	-6.50101	2.60531e-10	2.04507e-08	13.0322
PIM2	3.8137	5.85621	6.48468	2.87143e-10	2.24512e-08	12.9384
ZBTB37	-0.242287	0.809461	-6.48056	2.94259e-10	2.29177e-08	12.9147
PLEK	3.61533	3.96316	6.47853	2.97835e-10	2.31059e-08	12.9031
CD5	1.11042	1.02959	6.47676	3.0099e-10	2.32603e-08	12.8929
CMTM7	1.29291	2.6216	6.47579	3.0272e-10	2.33036e-08	12.8874
RNF166	0.517693	2.11649	6.46397	3.24757e-10	2.49038e-08	12.8196
PSMB9	10.2702	14.4998	6.46158	3.29381e-10	2.51617e-08	12.8059
CD53	7.66999	7.96365	6.44211	3.69688e-10	2.8133e-08	12.6945
AXL	1.50399	2.24387	6.43262	3.91032e-10	2.96441e-08	12.6404
ARHGAP15	0.637429	0.831372	6.42782	4.02307e-10	3.03833e-08	12.6129
HCST	1.59023	1.59679	6.42615	4.06278e-10	3.05674e-08	12.6035
TBXAS1	0.683728	1.16344	6.40261	4.6685e-10	3.49927e-08	12.4694
SASH3	2.18972	2.17296	6.39848	4.78357e-10	3.57209e-08	12.4459
UBE2L6	15.7123	37.4073	6.39522	4.87608e-10	3.62758e-08	12.4274
P2RY13	0.521759	0.662329	6.38876	5.06513e-10	3.75422e-08	12.3907
RAC2	6.74039	7.33526	6.38798	5.08855e-10	3.75761e-08	12.3863
THEMIS	0.163555	0.160284	6.38652	5.13229e-10	3.77593e-08	12.378
CD180	0.284756	0.388321	6.38589	5.15142e-10	3.77607e-08	12.3745
FAN1	-0.281647	0.843696	-6.37734	5.41702e-10	3.95621e-08	12.326
FYB1	0.850904	0.95202	6.36544	5.80917e-10	4.22713e-08	12.2586
BATF3	0.349547	0.494206	6.36478	5.83144e-10	4.2279e-08	12.2549
TNFSF8	0.189519	0.290523	6.34505	6.54626e-10	4.72896e-08	12.1434
NCF1	0.340808	0.403053	6.33127	7.09578e-10	5.10742e-08	12.0656
NECAP2	1.59155	7.52001	6.31956	7.59804e-10	5.44917e-08	11.9997
NRROS	0.632057	1.27468	6.31895	7.62523e-10	5.44917e-08	11.9963
CRTAM	0.279608	0.230197	6.3169	7.71706e-10	5.47811e-08	11.9847
TNFRSF13B	0.0829299	0.0590228	6.31682	7.72068e-10	5.47811e-08	11.9843
PSMB10	3.32294	7.71675	6.30088	8.47217e-10	5.99001e-08	11.8947
AMN1	-0.177892	0.54405	-6.29177	8.93323e-10	6.29367e-08	11.8436
GNB4	0.359378	0.772283	6.28916	9.07003e-10	6.36755e-08	11.829
RCN3	3.47342	7.94329	6.27385	9.91338e-10	6.93519e-08	11.7433
CNTF	-0.0686277	0.141039	-6.25939	1.07808e-09	7.51566e-08	11.6625
PCED1B	1.10286	1.89844	6.24546	1.16861e-09	8.09111e-08	11.5848
NAGK	0.960327	3.57922	6.24544	1.16874e-09	8.09111e-08	11.5846
APOBEC3H	0.26795	0.441013	6.24261	1.18798e-09	8.1543e-08	11.5689
GZMB	1.65982	1.49377	6.24236	1.18969e-09	8.1543e-08	11.5675
KLHL6	0.191577	0.294692	6.2423	1.19014e-09	8.1543e-08	11.5672
PEAK3	0.0430857	0.0826951	6.23621	1.23275e-09	8.41735e-08	11.5333
FMNL1	0.743879	1.31731	6.23502	1.24131e-09	8.44681e-08	11.5266
BSCL2	-0.0928908	0.202147	-6.23272	1.25785e-09	8.53027e-08	11.5138
CRELD1	-0.181869	0.520841	-6.22712	1.2992e-09	8.78085e-08	11.4827
PRKCH	0.395264	0.984643	6.21624	1.38333e-09	9.31786e-08	11.4222
LPAR6	1.16984	2.62952	6.21038	1.43079e-09	9.60507e-08	11.3897
ZNF720	-0.217493	0.683246	-6.20877	1.44412e-09	9.66206e-08	11.3808
NLRC3	0.217469	0.371367	6.20242	1.49792e-09	9.98848e-08	11.3456
MEI1	0.176454	0.180588	6.19831	1.53377e-09	1.01935e-07	11.3228
CD4	6.77418	10.555	6.19604	1.5539e-09	1.02929e-07	11.3102
MILR1	0.498309	0.890755	6.18376	1.66743e-09	1.10084e-07	11.2423
BTK	0.508228	0.66851	6.18269	1.67772e-09	1.10397e-07	11.2364
RHOG	6.73951	22.2279	6.17562	1.74716e-09	1.14589e-07	11.1973
DLG1	-0.469864	2.29966	-6.16959	1.80861e-09	1.1823e-07	11.164
IL21R	0.219242	0.1845	6.16811	1.82396e-09	1.18843e-07	11.1559
ARPC2	4.2896	18.7151	6.16626	1.84346e-09	1.19723e-07	11.1456
KIF1B	-0.688835	2.38075	-6.15645	1.94989e-09	1.26224e-07	11.0916
RGS1	4.99747	5.16201	6.15332	1.98508e-09	1.28086e-07	11.0743
ZNF891	-0.0597435	0.16064	-6.13881	2.15674e-09	1.38713e-07	10.9945
CD101	0.118613	0.225412	6.13735	2.17472e-09	1.3942e-07	10.9865
GAN	-0.0866272	0.295681	-6.13468	2.20819e-09	1.41112e-07	10.9718
ZNF573	-0.0712679	0.211593	-6.13085	2.25692e-09	1.43765e-07	10.9508
CD48	0.848933	0.816271	6.12918	2.27849e-09	1.44677e-07	10.9416
USF3	-0.535173	1.8041	-6.11506	2.4693e-09	1.56295e-07	10.8642
TESPA1	0.235537	0.229033	6.11436	2.47914e-09	1.56421e-07	10.8603
GNA15	0.618908	0.970444	6.11074	2.53079e-09	1.59176e-07	10.8405
LILRA5	0.479077	0.646395	6.10535	2.60952e-09	1.63612e-07	10.811
MARCHF1	0.179725	0.359855	6.096	2.75192e-09	1.71999e-07	10.7598
CSF1R	4.47121	5.60461	6.08206	2.97821e-09	1.85561e-07	10.6838
GIMAP6	1.30088	2.68498	6.067	3.24344e-09	2.01457e-07	10.6017
ITGA4	0.287056	0.439781	6.0638	3.30254e-09	2.04491e-07	10.5843
DAPP1	0.216487	0.266769	6.05743	3.42362e-09	2.11332e-07	10.5496
PDPK1	-0.544848	1.91143	-6.05623	3.44701e-09	2.12119e-07	10.5431
SCAPER	-0.260748	0.876663	-6.04604	3.65108e-09	2.23985e-07	10.4877
GPR146	-0.160865	0.300916	-6.03782	3.82423e-09	2.33888e-07	10.4432
CR1	0.0862543	0.0970084	6.03205	3.95062e-09	2.40879e-07	10.4119
XCR1	0.125966	0.112711	6.03141	3.96491e-09	2.41014e-07	10.4084
SNAI3	0.214086	0.469073	6.02952	4.00723e-09	2.42845e-07	10.3982
TNRC6B	-0.264776	1.22175	-6.02506	4.1091e-09	2.48264e-07	10.374
BBS10	-0.741617	2.65613	-6.01731	4.29216e-09	2.58541e-07	10.3321
AHCTF1	-1.109	4.07123	-6.01121	4.44193e-09	2.66757e-07	10.2991
TMIGD2	0.17037	0.246374	6.00995	4.47337e-09	2.67838e-07	10.2923
SPIN3	-0.113434	0.416313	-6.00687	4.55151e-09	2.71701e-07	10.2757
CEP290	-0.090877	0.294354	-6.00447	4.61314e-09	2.74557e-07	10.2627
MCOLN2	0.262377	0.255606	6.00217	4.67313e-09	2.773e-07	10.2503
HNF1A	-1.01377	3.13616	-5.98884	5.03546e-09	2.97914e-07	10.1785
P2RY10	0.491031	0.393582	5.98705	5.08627e-09	2.99553e-07	10.1688
CXCL12	6.28363	7.85758	5.98681	5.09321e-09	2.99553e-07	10.1675
SIRPB1	0.0736482	0.103297	5.98527	5.13725e-09	3.01254e-07	10.1592
FAM151B	-0.0811997	0.25426	-5.98407	5.1719e-09	3.02397e-07	10.1527
PTGDR	0.0662026	0.110349	5.97465	5.45167e-09	3.17823e-07	10.1021
PLAAT4	23.0332	36.4102	5.97343	5.48907e-09	3.1907e-07	10.0955
STK17B	0.930084	1.52468	5.96362	5.79819e-09	3.36059e-07	10.0428
CD163	3.47833	4.35712	5.96203	5.84993e-09	3.38047e-07	10.0343
RHOH	0.338708	0.351647	5.96152	5.86639e-09	3.38047e-07	10.0316
EFCAB13	-0.0895525	0.183953	-5.95493	6.08611e-09	3.49697e-07	9.99621
HVCN1	0.234032	0.456173	5.95068	6.23205e-09	3.57054e-07	9.97343
CAMK4	0.0582005	0.0863277	5.93983	6.6201e-09	3.78199e-07	9.91535
TFEC	0.15022	0.224574	5.93887	6.65555e-09	3.79138e-07	9.91021
ATP2A3	1.47233	1.91632	5.93673	6.73539e-09	3.82593e-07	9.89875
SDC3	3.82125	7.13506	5.93526	6.79059e-09	3.84633e-07	9.8909
IL2RB	1.67275	1.67081	5.92839	7.05487e-09	3.9847e-07	9.85419
LGMN	9.85341	25.2662	5.92277	7.2785e-09	4.0994e-07	9.82419
PIP4K2A	1.33913	4.1266	5.92023	7.38208e-09	4.13845e-07	9.81061
TCTA	-4.37554	17.3086	-5.92005	7.38935e-09	4.13845e-07	9.80966
KLLN	-0.116997	0.277545	-5.91949	7.41226e-09	4.13965e-07	9.80669
LILRB3	0.492375	0.923778	5.91869	7.44531e-09	4.1465e-07	9.80241
TNFSF13B	1.12527	1.38597	5.91799	7.47454e-09	4.15118e-07	9.79864
CBWD2	-0.153191	0.701979	-5.89156	8.65286e-09	4.79224e-07	9.65794
RILPL2	0.540937	1.88435	5.88978	8.73856e-09	4.8263e-07	9.64846
GRHL3	-0.129244	0.170366	-5.8882	8.81508e-09	4.85511e-07	9.64009
PIK3R6	0.191966	0.39859	5.8868	8.88361e-09	4.87938e-07	9.63264
KLRD1	0.0755801	0.102997	5.87497	9.48293e-09	5.19425e-07	9.5699
ID3	7.97234	14.4555	5.86998	9.74755e-09	5.32457e-07	9.54346
NLRP3	0.138991	0.26342	5.86674	9.92365e-09	5.39583e-07	9.52625
MATR3	-0.0428117	0.0881327	-5.86658	9.93214e-09	5.39583e-07	9.52543
GZMK	0.708551	0.52908	5.86179	1.0198e-08	5.52521e-07	9.50005
MPHOSPH9	-0.301851	1.06916	-5.85437	1.06228e-08	5.73976e-07	9.46083
MS4A4A	2.1124	2.82205	5.85378	1.06572e-08	5.7428e-07	9.45773
TEN1-CDK3	-0.0576415	0.113341	-5.85227	1.07462e-08	5.77512e-07	9.44974
SIGLEC9	0.473623	0.686418	5.85156	1.07884e-08	5.78222e-07	9.44597
ETFBKMT	-0.249395	0.78893	-5.8463	1.11051e-08	5.93599e-07	9.41818
PTAFR	1.18059	1.53268	5.84559	1.11487e-08	5.9434e-07	9.41441
AC010422.8	-0.051131	0.104988	-5.84126	1.14166e-08	6.06999e-07	9.39159
SLC9A9	0.545417	0.973462	5.83897	1.15617e-08	6.13075e-07	9.37947
KCNK6	0.529341	0.925358	5.83731	1.16672e-08	6.17029e-07	9.37074
DNAJC24	-0.162271	0.777747	-5.82835	1.22549e-08	6.46399e-07	9.32353
DTD2	-0.202059	0.56416	-5.82756	1.23085e-08	6.47514e-07	9.31933
TUBGCP4	-0.161451	0.630578	-5.82461	1.25092e-08	6.56336e-07	9.3038
CD52	10.4661	9.27303	5.8199	1.28362e-08	6.71726e-07	9.27901
KAT6B	-0.0968424	0.383882	-5.81577	1.31297e-08	6.83845e-07	9.2573
CD33	0.22948	0.374748	5.81568	1.31364e-08	6.83845e-07	9.25681
GPR31	0.0238987	0.0208952	5.8086	1.36545e-08	7.08967e-07	9.21966
OTUB2	-0.228982	0.568848	-5.80613	1.38403e-08	7.16748e-07	9.20667
ABHD16A	-0.0839673	0.204256	-5.79917	1.43769e-08	7.42608e-07	9.17014
KIR2DL4	0.122485	0.113712	5.796	1.46283e-08	7.53641e-07	9.1535
SPRTN	-0.253514	1.32905	-5.79542	1.46746e-08	7.54078e-07	9.15046
CYBB	3.77252	4.13169	5.794	1.47888e-08	7.57991e-07	9.14302
ZNF493	-0.105006	0.306685	-5.79073	1.50553e-08	7.68381e-07	9.12587
KCTD12	2.32401	3.78901	5.79056	1.50686e-08	7.68381e-07	9.12502
CEACAM4	0.109498	0.168074	5.78795	1.52853e-08	7.77443e-07	9.11131
FMNL3	0.35704	0.985061	5.77926	1.60263e-08	8.1306e-07	9.06585
CXCL9	19.8895	14.2462	5.77855	1.60885e-08	8.14145e-07	9.06213
POR	-38.6167	100.691	-5.77708	1.62174e-08	8.18587e-07	9.05447
IL2RA	0.278543	0.311647	5.77233	1.66423e-08	8.36091e-07	9.02964
PRORP	-0.100594	0.420409	-5.77227	1.6648e-08	8.36091e-07	9.02931
TSFM	-0.0313527	0.0727736	-5.76915	1.69332e-08	8.48279e-07	9.013
CCDC121	-0.216876	0.74163	-5.76645	1.71836e-08	8.58664e-07	8.9989
STRADA	-0.0515027	0.150056	-5.76186	1.76176e-08	8.78148e-07	8.97496
NR2C2	-0.346867	1.25209	-5.76035	1.77626e-08	8.83171e-07	8.96709
KIF27	-0.0645213	0.215459	-5.75807	1.79846e-08	8.91984e-07	8.95516
TMEM71	0.0686519	0.170144	5.75689	1.81002e-08	8.9549e-07	8.94901
HECTD4	-0.306128	1.24365	-5.74927	1.88646e-08	9.30998e-07	8.9093
SCRN3	-0.728706	3.18319	-5.74872	1.89208e-08	9.31465e-07	8.90645
SIGLEC10	0.439561	0.538945	5.7435	1.9464e-08	9.55847e-07	8.87928
ZNF80	0.0184885	0.0179977	5.72676	2.13109e-08	1.04397e-06	8.79227
GPR183	1.67879	2.41939	5.71642	2.25349e-08	1.10123e-06	8.73867
MICAL3	-0.30793	0.788806	-5.70875	2.34881e-08	1.145e-06	8.69891
SYT11	0.404583	0.955597	5.70353	2.41588e-08	1.17482e-06	8.6719
NHEJ1	-0.125132	0.330236	-5.70206	2.43503e-08	1.17674e-06	8.66432
SNX15	-0.0312932	0.0686929	-5.70202	2.43563e-08	1.17674e-06	8.66409
USP49	-0.109721	0.366971	-5.70187	2.43753e-08	1.17674e-06	8.66334
HLA-DRB5	53.0674	61.9652	5.70015	2.4602e-08	1.18482e-06	8.65445
ZNF441	-0.217413	0.868997	-5.69427	2.53949e-08	1.22005e-06	8.62402
TRPM7	-0.881895	2.60429	-5.68804	2.62604e-08	1.2586e-06	8.59187
FCRL5	0.100692	0.0649326	5.68512	2.66759e-08	1.27545e-06	8.5768
CHN2	-0.0438641	0.0610463	-5.68166	2.71767e-08	1.29629e-06	8.55896
PNOC	0.088074	0.0593948	5.68061	2.73306e-08	1.30052e-06	8.55354
AGAP2	0.137484	0.404644	5.67367	2.83689e-08	1.34671e-06	8.51777
MMP25	0.180821	0.312129	5.67226	2.85844e-08	1.3523e-06	8.51051
CNST	-1.47199	5.57695	-5.67198	2.86275e-08	1.3523e-06	8.50907
PTGIR	0.48947	0.810953	5.67157	2.869e-08	1.3523e-06	8.50697
KCNA3	0.0953651	0.0955004	5.67047	2.88598e-08	1.35709e-06	8.50132
ZNF81	-0.0690391	0.315911	-5.66669	2.94516e-08	1.37998e-06	8.48184
ADGRE5	2.98731	5.71113	5.66648	2.94849e-08	1.37998e-06	8.48076
PSMB8	10.474	26.9696	5.6635	2.99605e-08	1.39895e-06	8.46541
HLA-DMA	16.9666	22.586	5.6622	3.01697e-08	1.40543e-06	8.45874
ERCC5	-0.0770329	0.170595	-5.66035	3.04701e-08	1.41611e-06	8.44923
C6orf201	-0.0374562	0.0743645	-5.65309	3.16775e-08	1.46807e-06	8.41196
PREX1	1.31055	3.57511	5.65275	3.17352e-08	1.46807e-06	8.41021
PGBD4	-0.107875	0.382931	-5.65169	3.1916e-08	1.47301e-06	8.40477
ETV7	1.45474	1.80315	5.65006	3.21966e-08	1.48253e-06	8.39637
NPIPB3	-0.0417279	0.0853555	-5.64861	3.24469e-08	1.49061e-06	8.38894
CIITA	0.325463	0.543703	5.64719	3.26939e-08	1.49851e-06	8.38167
LILRA1	0.0725464	0.161976	5.64405	3.32474e-08	1.52038e-06	8.36557
CSF2RB	0.52712	0.823623	5.63782	3.43748e-08	1.56834e-06	8.33359
LSP1	2.29492	2.7297	5.63486	3.49215e-08	1.5863e-06	8.31846
TMEM161B	-0.306199	1.17466	-5.63483	3.49275e-08	1.5863e-06	8.31829
SWT1	-0.309862	1.29844	-5.63428	3.50308e-08	1.58737e-06	8.31546
LCP1	9.15387	14.4092	5.63305	3.52603e-08	1.59415e-06	8.3092
LILRB4	0.913575	1.10036	5.631	3.56479e-08	1.60803e-06	8.29871
SIGLEC8	0.173551	0.213286	5.62675	3.64673e-08	1.64128e-06	8.27692
ALG10B	-0.147686	0.493721	-5.62554	3.67029e-08	1.64816e-06	8.27075
NLRC5	0.799068	1.78823	5.62425	3.69565e-08	1.65582e-06	8.26415
IGLL5	0.304108	0.187346	5.62226	3.73503e-08	1.66971e-06	8.25398
LGALS2	3.79728	3.89789	5.62086	3.7629e-08	1.67841e-06	8.24685
ZNF799	-0.141613	0.571985	-5.61688	3.84358e-08	1.71056e-06	8.22651
ZNF41	-0.223533	1.01371	-5.61116	3.96253e-08	1.75957e-06	8.19729
AGAP6	-0.0377989	0.0725744	-5.61036	3.97944e-08	1.76316e-06	8.19321
TRAF3IP3	0.256207	0.310731	5.60505	4.09336e-08	1.80961e-06	8.16615
KLHL11	-0.0996604	0.198753	-5.59694	4.27365e-08	1.88513e-06	8.12483
HK3	0.820019	1.05249	5.59618	4.29099e-08	1.8886e-06	8.12095
RALGAPA1	-0.178976	0.621406	-5.59363	4.34948e-08	1.91013e-06	8.10797
AKAP6	-0.100888	0.214742	-5.59161	4.39648e-08	1.92653e-06	8.09767
FKBP1A	5.26129	20.4888	5.58685	4.50878e-08	1.9714e-06	8.07349
IPPK	-0.0879449	0.272823	-5.58251	4.61389e-08	2.01295e-06	8.0514
MSR1	0.723194	1.39155	5.57496	4.80206e-08	2.09047e-06	8.01309
ZCCHC18	0.0255152	0.0462942	5.56789	4.98538e-08	2.16555e-06	7.97718
GDF9	-0.0861647	0.206281	-5.56738	4.99866e-08	2.16659e-06	7.97463
CASP4	1.67647	5.62854	5.56483	5.06657e-08	2.19126e-06	7.9617
ZNF839	-0.224965	0.778363	-5.55879	5.23104e-08	2.2575e-06	7.93109
TP53TG5	-0.032466	0.0771914	-5.55417	5.36018e-08	2.30823e-06	7.90772
KBTBD4	-0.229416	0.876443	-5.54714	5.56278e-08	2.39032e-06	7.87217
ZBTB18	-4.58044	11.5152	-5.53876	5.81399e-08	2.49289e-06	7.82985
CLEC2B	1.4734	2.145	5.534	5.96158e-08	2.55069e-06	7.80583
LOXL3	0.1046	0.296541	5.53245	6.01033e-08	2.56604e-06	7.79803
OGFOD2	-0.021207	0.0520424	-5.52945	6.10602e-08	2.60121e-06	7.7829
POU2AF1	0.493664	0.393053	5.52906	6.1188e-08	2.60121e-06	7.7809
JAKMIP1	0.0167304	0.016611	5.52747	6.16993e-08	2.61736e-06	7.77292
C12orf66	-0.328193	1.35941	-5.52627	6.20915e-08	2.62841e-06	7.76685
CXorf21	0.220073	0.41886	5.52356	6.29812e-08	2.66042e-06	7.75322
PPARA	-2.26442	6.66707	-5.52211	6.34627e-08	2.67509e-06	7.74593
CD40LG	0.327003	0.444778	5.5195	6.43412e-08	2.7064e-06	7.73276
OSCAR	0.44194	0.760306	5.51719	6.51269e-08	2.73368e-06	7.72113
HLA-DRB1	227.4	213.387	5.51512	6.58375e-08	2.75771e-06	7.71074
CALHM6	0.618132	0.498139	5.51464	6.60044e-08	2.7589e-06	7.70831
SCN8A	-0.191816	0.464737	-5.50562	6.92015e-08	2.88648e-06	7.66301
CD74	309.435	333.836	5.50379	6.98717e-08	2.90836e-06	7.65378
LRRC37A2	-0.0747781	0.220407	-5.50319	7.00888e-08	2.91131e-06	7.65081
ASAH2B	-0.223956	0.83533	-5.50055	7.1067e-08	2.94002e-06	7.63753
ZNF23	-0.019575	0.0427257	-5.50053	7.10747e-08	2.94002e-06	7.63743
PEX19	-4.69122	22.0438	-5.4951	7.31232e-08	3.01849e-06	7.61022
ILK	-0.0240131	0.0482051	-5.49333	7.38063e-08	3.04039e-06	7.60131
ZNF445	-0.236803	0.916768	-5.49265	7.40693e-08	3.04493e-06	7.5979
CDK3	-0.0581412	0.125971	-5.49204	7.4306e-08	3.04805e-06	7.59485
FGD3	0.615251	0.979985	5.49167	7.44508e-08	3.04805e-06	7.59298
SDR39U1	-0.221441	0.821348	-5.48805	7.58734e-08	3.09993e-06	7.57486
UBE2V1	-0.0525871	0.168749	-5.48561	7.68486e-08	3.13335e-06	7.56263
RAB31	1.47837	2.65035	5.48324	7.78055e-08	3.16589e-06	7.55078
AC009779.3	-0.106025	0.215415	-5.47819	7.98833e-08	3.24382e-06	7.52554
ALG11	-0.0718548	0.243656	-5.47247	8.23076e-08	3.33547e-06	7.49692
USP30	-1.02147	4.60721	-5.46121	8.72849e-08	3.52531e-06	7.44071
PMS2	-0.252187	0.965837	-5.46079	8.74746e-08	3.52531e-06	7.43863
CEP104	-0.422498	1.83253	-5.46068	8.75227e-08	3.52531e-06	7.4381
LAX1	0.188968	0.212014	5.44884	9.30898e-08	3.74199e-06	7.37907
SLAMF8	0.431229	0.443484	5.44836	9.33224e-08	3.74379e-06	7.37668
EMSY	-0.128162	0.685244	-5.44218	9.63694e-08	3.85826e-06	7.34593
ZNF546	-0.111585	0.423768	-5.44095	9.69831e-08	3.87505e-06	7.33985
SIGLEC7	0.270082	0.419947	5.44046	9.72314e-08	3.8772e-06	7.3374
RUSF1	-2.89279	9.42437	-5.43297	1.01086e-07	4.02284e-06	7.3002
ZNF337	-0.0743994	0.204002	-5.43218	1.01505e-07	4.03148e-06	7.29624
ZNF407	-0.161373	0.783903	-5.42415	1.05818e-07	4.19444e-06	7.25641
ANKRD26	-0.102062	0.371451	-5.42198	1.07015e-07	4.23348e-06	7.24564
VOPP1	1.57878	5.22424	5.41973	1.08269e-07	4.26396e-06	7.2345
MAPKBP1	-0.121199	0.618371	-5.4194	1.08457e-07	4.26396e-06	7.23284
PP2D1	-0.0256397	0.0677151	-5.41919	1.08571e-07	4.26396e-06	7.23183
SPPL2A	-2.19269	10.8526	-5.41907	1.08641e-07	4.26396e-06	7.23121
CCR1	1.07155	1.78227	5.41394	1.11563e-07	4.37002e-06	7.20582
TNFAIP8	0.533849	1.02018	5.41354	1.11794e-07	4.37047e-06	7.20384
NLRC4	0.112964	0.364921	5.41059	1.13512e-07	4.42897e-06	7.18925
CD300E	0.147426	0.247111	5.40961	1.14088e-07	4.44273e-06	7.18441
SP140	0.408104	0.470329	5.40363	1.1767e-07	4.57329e-06	7.15483
ZNF619	-0.169375	0.732372	-5.40194	1.18703e-07	4.60447e-06	7.14647
TAP2	1.41535	3.49882	5.40126	1.19123e-07	4.61181e-06	7.14308
RGPD8	-0.0601227	0.120003	-5.40087	1.19362e-07	4.61211e-06	7.14116
GNLY	0.851659	1.17204	5.40039	1.19656e-07	4.61449e-06	7.13882
FBXO3	-0.408239	2.55334	-5.39841	1.20885e-07	4.6529e-06	7.12904
CSK	2.25948	12.5023	5.39611	1.22329e-07	4.6994e-06	7.11768
PRKD2	1.30915	6.7593	5.39068	1.25805e-07	4.82365e-06	7.09087
FLI1	0.411874	1.17554	5.38867	1.27119e-07	4.86469e-06	7.08093
TIRAP	-0.269271	1.1995	-5.38804	1.27527e-07	4.87094e-06	7.07787
AC244197.3	-0.0181637	0.025193	-5.38701	1.28208e-07	4.8876e-06	7.07277
CLEC4E	0.365953	0.407065	5.38652	1.28532e-07	4.89058e-06	7.07036
TEX52	-0.0900645	0.192855	-5.38381	1.30339e-07	4.94991e-06	7.057
CPLANE1	-0.0998228	0.317225	-5.37929	1.33406e-07	5.05675e-06	7.03475
CCDC66	-0.118745	0.571713	-5.37844	1.33996e-07	5.06948e-06	7.03053
MICAL1	1.33084	2.38881	5.37404	1.37064e-07	5.17572e-06	7.00888
MBLAC2	-0.285305	1.02085	-5.37336	1.37539e-07	5.18385e-06	7.00557
DNAJC11	-0.890217	3.6082	-5.37266	1.3804e-07	5.1929e-06	7.00209
L2HGDH	-0.441764	1.49031	-5.37072	1.39423e-07	5.23505e-06	6.99256
GTSF1L	0.0334311	0.0268672	5.36989	1.40016e-07	5.24078e-06	6.9885
ZNF658	-0.0840729	0.262722	-5.36978	1.40101e-07	5.24078e-06	6.98792
ARHGAP32	-0.28047	0.938951	-5.3691	1.4059e-07	5.24921e-06	6.98459
C11orf42	-0.0388606	0.0602725	-5.36864	1.40925e-07	5.25189e-06	6.98231
EFCAB6	-0.0405296	0.0775368	-5.36324	1.44884e-07	5.38937e-06	6.95581
SLC8A1	0.0546085	0.123424	5.36238	1.45525e-07	5.40312e-06	6.95159
FMO4	-4.55102	9.8365	-5.36095	1.46601e-07	5.43294e-06	6.94455
MRPL46	-0.145122	0.445024	-5.36006	1.47272e-07	5.44314e-06	6.94018
DOCK8	0.440383	0.772725	5.35986	1.47422e-07	5.44314e-06	6.93921
PLEKHA2	0.706218	1.6356	5.35808	1.48778e-07	5.48306e-06	6.93045
INO80B	-0.0501579	0.123014	-5.34946	1.55503e-07	5.72032e-06	6.88817
THAP10	-0.340709	0.877887	-5.3482	1.56506e-07	5.74661e-06	6.88203
C18orf32	-0.0913917	0.344574	-5.34473	1.59315e-07	5.83899e-06	6.86502
MAX	0.796585	4.5462	5.34354	1.60288e-07	5.86389e-06	6.85919
FPR1	0.827226	0.908436	5.34241	1.61214e-07	5.88698e-06	6.85368
DGKZ	0.646758	3.21355	5.33874	1.64272e-07	5.98767e-06	6.83572
HCN3	-0.79507	1.69227	-5.33831	1.64634e-07	5.98991e-06	6.83361
ZNF782	-0.142964	0.537273	-5.33237	1.69716e-07	6.16357e-06	6.80455
KLHDC1	-0.177452	0.495836	-5.33165	1.70339e-07	6.17493e-06	6.80105
DEPDC5	-0.260983	0.855767	-5.32739	1.74087e-07	6.29936e-06	6.78024
CATSPERE	-0.0904008	0.219392	-5.32702	1.74421e-07	6.29999e-06	6.77841
ZC3H6	-0.158444	0.544187	-5.32511	1.76129e-07	6.35019e-06	6.76909
DIABLO	-0.0246336	0.0700885	-5.32049	1.80327e-07	6.48983e-06	6.74657
HLA-DQA2	7.52769	7.91844	5.31039	1.89867e-07	6.82084e-06	6.69729
CARD17	0.0288015	0.0388247	5.30781	1.9237e-07	6.89835e-06	6.68477
ZNF333	-0.102664	0.44663	-5.30535	1.94801e-07	6.97296e-06	6.67277
MNDA	0.903536	1.39449	5.30392	1.96222e-07	7.01125e-06	6.66583
CLEC2D	0.294705	0.496283	5.30283	1.97319e-07	7.03783e-06	6.6605
PPP1R3E	-0.42413	1.42114	-5.29402	2.06355e-07	7.34698e-06	6.61771
TNFRSF4	1.00694	2.27005	5.29174	2.08767e-07	7.4196e-06	6.6066
MON2	-0.339141	1.86384	-5.2874	2.13414e-07	7.57125e-06	6.58556
CD37	1.74454	1.92986	5.28084	2.20642e-07	7.8138e-06	6.55373
KLHL20	-0.84633	3.30234	-5.27996	2.21626e-07	7.83472e-06	6.54948
NFKBID	0.216012	0.601688	5.2793	2.22368e-07	7.84704e-06	6.54629
CCDC15	-0.163425	0.496232	-5.27677	2.25238e-07	7.92282e-06	6.53404
PLB1	0.0712956	0.151863	5.27645	2.25602e-07	7.92282e-06	6.5325
WDPCP	-0.143448	0.297168	-5.27629	2.25791e-07	7.92282e-06	6.5317
EPX	-0.0216634	0.0340384	-5.27602	2.26105e-07	7.92282e-06	6.53037
CARF	-0.101215	0.388782	-5.27559	2.26593e-07	7.92597e-06	6.52831
MSH5	-0.105259	0.217045	-5.27177	2.31016e-07	8.05532e-06	6.50984
CMTM3	3.04517	5.41138	5.2717	2.31098e-07	8.05532e-06	6.5095
IRS1	-2.88033	7.50097	-5.27119	2.31699e-07	8.06215e-06	6.50702
TRIM22	2.40659	4.13997	5.26889	2.34417e-07	8.13048e-06	6.49587
CD200R1	0.112766	0.192743	5.26884	2.34478e-07	8.13048e-06	6.49563
RNASE13	-0.0383161	0.054917	-5.26773	2.358e-07	8.16212e-06	6.49026
S100A4	23.1133	24.1597	5.26448	2.39708e-07	8.28302e-06	6.47455
CLEC9A	0.0774014	0.104534	5.26407	2.40211e-07	8.28603e-06	6.47255
ZNF497	-0.0849703	0.257697	-5.26289	2.41647e-07	8.30921e-06	6.46685
PRAM1	0.182306	0.345457	5.26283	2.41717e-07	8.30921e-06	6.46658
ETV6	0.606531	2.78473	5.25843	2.47161e-07	8.46485e-06	6.4453
PSMA6	-0.128611	0.420887	-5.25841	2.47179e-07	8.46485e-06	6.44523
ZNF680	-0.680751	1.77306	-5.25782	2.47925e-07	8.46485e-06	6.44235
TLR8	0.266624	0.276374	5.2578	2.47942e-07	8.46485e-06	6.44229
AL136295.5	-0.00994606	0.0179093	-5.25616	2.50004e-07	8.52063e-06	6.43438
TTC33	-0.351529	1.69097	-5.25497	2.51512e-07	8.55742e-06	6.42863
SMOC2	1.99077	2.6857	5.25198	2.55347e-07	8.67311e-06	6.41418
TNFSF12	1.88768	4.77431	5.24802	2.60505e-07	8.83323e-06	6.39508
RNPC3	-0.314105	0.762301	-5.24603	2.63128e-07	8.90704e-06	6.38551
ASB16	-0.168913	0.364453	-5.24558	2.63726e-07	8.91215e-06	6.38334
DOCK10	0.282823	0.542821	5.24393	2.65936e-07	8.95696e-06	6.37537
METTL7A	-40.1659	131.398	-5.24392	2.65951e-07	8.95696e-06	6.37532
CCR8	0.0676728	0.0780902	5.24152	2.69179e-07	9.0504e-06	6.36379
ATL2	-1.69261	9.10887	-5.2406	2.70443e-07	9.0776e-06	6.35932
GOLGA6L10	-0.0272662	0.0606694	-5.23984	2.71477e-07	9.09698e-06	6.35567
ERICH6B	-0.0191952	0.0332118	-5.23711	2.75232e-07	9.20736e-06	6.34255
AP001931.2	-0.0054013	0.00658335	-5.23585	2.76993e-07	9.25072e-06	6.33646
RAB39B	0.0703948	0.0928875	5.23299	2.81012e-07	9.36926e-06	6.3227
RMND5A	-3.08212	12.6247	-5.22724	2.89267e-07	9.62839e-06	6.29506
ACOT13	-2.9026	9.39344	-5.22316	2.95261e-07	9.81151e-06	6.27547
CHTF8	-0.0399548	0.0827177	-5.2217	2.97434e-07	9.85438e-06	6.26847
FAM217A	-0.0147496	0.0203597	-5.22137	2.97928e-07	9.85438e-06	6.26689
SCHIP1	-0.0159774	0.0343122	-5.2213	2.98033e-07	9.85438e-06	6.26655
DDI2	-1.22318	4.60523	-5.21688	3.04727e-07	1.0059e-05	6.24534
PECR	-10.5153	31.5854	-5.21568	3.06567e-07	1.0103e-05	6.23959
H4-16	-0.0623778	0.151392	-5.21453	3.08346e-07	1.01449e-05	6.23407
PCYOX1	-7.18986	24.2695	-5.21342	3.1007e-07	1.01848e-05	6.22874
CCDC7	-0.0714893	0.227798	-5.21149	3.13084e-07	1.02573e-05	6.21951
AVL9	-0.432826	2.22851	-5.21135	3.13305e-07	1.02573e-05	6.21883
TRAF6	-0.191545	1.33308	-5.20803	3.18572e-07	1.04126e-05	6.20292
ADIPOR1	-9.5591	48.523	-5.20509	3.2331e-07	1.05494e-05	6.18882
HLA-E	77.7443	226.629	5.20477	3.23817e-07	1.05494e-05	6.18733
DENND2D	0.887717	2.07284	5.20242	3.27666e-07	1.06574e-05	6.17605
RBM12B	-0.18032	0.824331	-5.19826	3.34569e-07	1.08642e-05	6.15614
NOMO3	-0.109317	0.23682	-5.19667	3.3723e-07	1.09303e-05	6.14858
NAPEPLD	-0.370882	1.78303	-5.19639	3.37701e-07	1.09303e-05	6.14725
GK5	-0.223123	0.828742	-5.19594	3.38477e-07	1.09377e-05	6.14506
PEBP1	-210.969	877.753	-5.19321	3.43123e-07	1.10671e-05	6.13205
BAX	6.03394	21.3214	5.19294	3.43591e-07	1.10671e-05	6.13075
PSMA2	-0.0210139	0.0529704	-5.18954	3.49489e-07	1.12389e-05	6.1145
KIF21A	-0.804049	3.12989	-5.18918	3.50123e-07	1.12412e-05	6.11277
CDKN2D	0.895684	2.805	5.18852	3.51273e-07	1.126e-05	6.10964
SENP8	-0.0823896	0.247096	-5.18468	3.58083e-07	1.14598e-05	6.09131
TTBK2	-0.0852932	0.36699	-5.18353	3.60157e-07	1.15077e-05	6.0858
GLIPR2	2.06578	2.79065	5.18219	3.62572e-07	1.15663e-05	6.07942
CLMN	-1.08899	3.2998	-5.18143	3.63953e-07	1.15918e-05	6.07579
GIMAP8	0.908357	2.51112	5.18058	3.65505e-07	1.16227e-05	6.07173
TEC	-0.300075	0.631072	-5.17908	3.68246e-07	1.16832e-05	6.0646
KLF2	1.97992	4.08649	5.1789	3.68579e-07	1.16832e-05	6.06374
C5AR1	1.21798	2.74494	5.17821	3.69845e-07	1.17047e-05	6.06047
LSMEM1	-0.0431235	0.0818199	-5.17736	3.7143e-07	1.17362e-05	6.05639
FOLR2	9.064	11.0299	5.17656	3.72903e-07	1.17642e-05	6.05261
DCN	5.30263	5.94593	5.17567	3.74577e-07	1.17983e-05	6.04833
ABTB2	-1.30658	4.16874	-5.17534	3.75192e-07	1.1799e-05	6.04677
ITPRIPL1	0.120394	0.204694	5.17181	3.81858e-07	1.19898e-05	6.02996
TIGD7	-0.0609282	0.174615	-5.16378	3.97458e-07	1.24599e-05	5.99175
HPSE	0.25945	0.45546	5.16264	3.99712e-07	1.25109e-05	5.98636
CHKB-CPT1B	-0.0105805	0.0162782	-5.15938	4.06253e-07	1.26957e-05	5.97087
MOSMO	-0.412881	1.57559	-5.15766	4.09756e-07	1.27804e-05	5.96268
SCFD1	-0.199752	1.2867	-5.15742	4.10246e-07	1.27804e-05	5.96154
STAT5A	1.14753	2.81967	5.15225	4.20933e-07	1.30929e-05	5.937
SIPA1	1.98707	9.43521	5.15171	4.22068e-07	1.31078e-05	5.93443
IRF8	1.73695	3.32105	5.14644	4.33264e-07	1.34346e-05	5.90945
HSD17B4	-10.3231	30.29	-5.14318	4.40355e-07	1.36332e-05	5.89396
FKTN	-0.129422	0.556286	-5.13792	4.51989e-07	1.39717e-05	5.86909
SHPRH	-0.0725049	0.174817	-5.13753	4.52863e-07	1.39771e-05	5.86725
GOLGA4	-1.77989	7.34002	-5.13605	4.56207e-07	1.40585e-05	5.86023
SLC13A4	-0.0455986	0.0925412	-5.13166	4.66247e-07	1.43392e-05	5.83946
CCNK	-0.108014	0.339806	-5.13144	4.66753e-07	1.43392e-05	5.83843
TCEANC	-0.122128	0.584972	-5.12838	4.73894e-07	1.45362e-05	5.82395
HLA-DRA	359.819	337.024	5.12781	4.7524e-07	1.4555e-05	5.82124
RUBCNL	0.0698113	0.101096	5.12399	4.84315e-07	1.48102e-05	5.8032
GOSR1	-0.531546	3.87157	-5.12275	4.8729e-07	1.48578e-05	5.79736
ZNF443	-0.183686	0.821927	-5.12272	4.87361e-07	1.48578e-05	5.79722
MZB1	4.25012	2.71508	5.12033	4.93171e-07	1.5012e-05	5.78592
ARL13A	-0.0187428	0.0330969	-5.11954	4.95094e-07	1.50475e-05	5.78221
SLC7A7	1.14155	1.99161	5.11718	5.00902e-07	1.52009e-05	5.77108
ZNF717	-0.126644	0.440071	-5.11469	5.07114e-07	1.5366e-05	5.75933
RFESD	-0.0516876	0.167454	-5.11309	5.11145e-07	1.54507e-05	5.75178
ACAD11	-0.0683263	0.115343	-5.11297	5.11459e-07	1.54507e-05	5.75119
C3orf49	-0.0287289	0.0627795	-5.10937	5.20632e-07	1.5704e-05	5.73424
NXT1	2.57469	10.6351	5.10903	5.2151e-07	1.57067e-05	5.73264
POLK	-0.251105	1.03173	-5.10166	5.40828e-07	1.6264e-05	5.69795
TRAFD1	1.5404	5.97947	5.10014	5.449e-07	1.63618e-05	5.6908
RAB33A	0.411655	0.435876	5.09704	5.53303e-07	1.65891e-05	5.67621
TRIM69	0.812204	2.56553	5.09404	5.61531e-07	1.68105e-05	5.66214
CALHM2	0.734381	1.79854	5.09229	5.66392e-07	1.69306e-05	5.65392
ZNF322	-0.160866	0.567558	-5.08769	5.79378e-07	1.72929e-05	5.63231
RC3H1	-0.30614	2.09064	-5.08472	5.87917e-07	1.75215e-05	5.61836
CCNB3	-0.0712371	0.168924	-5.08317	5.92416e-07	1.76292e-05	5.61109
PGBD2	-0.267699	1.24698	-5.08264	5.93968e-07	1.76491e-05	5.6086
THNSL1	-1.10138	4.01272	-5.07959	6.02949e-07	1.78893e-05	5.59429
KLF12	-0.734156	2.16872	-5.079	6.04691e-07	1.79143e-05	5.59154
THAP9	-0.159214	0.799626	-5.07558	6.14947e-07	1.81911e-05	5.57551
LBH	3.83031	6.0934	5.07052	6.30409e-07	1.86209e-05	5.55184
LPXN	1.36102	3.69259	5.06797	6.38374e-07	1.88283e-05	5.53987
RTEL1	-0.0202162	0.0462924	-5.06451	6.49299e-07	1.91222e-05	5.5237
GOLGA8R	-0.0245655	0.0399357	-5.06391	6.51196e-07	1.91498e-05	5.52092
MAST3	-0.875772	3.28234	-5.06165	6.58466e-07	1.9335e-05	5.51034
KIAA0586	-0.0932015	0.517473	-5.06083	6.61134e-07	1.93848e-05	5.50649
THRB	-0.697374	2.77345	-5.0539	6.83959e-07	2.00246e-05	5.47414
AL391628.1	-0.0109439	0.0179877	-5.05353	6.85197e-07	2.00314e-05	5.47242
IL21	0.0181786	0.0121093	5.04925	6.99711e-07	2.04258e-05	5.45244
ZNF774	-0.0534687	0.175952	-5.04867	7.01698e-07	2.04539e-05	5.44974
DSG1	-1.23368	1.54994	-5.04724	7.06617e-07	2.05672e-05	5.44309
FCRL6	0.186505	0.285146	5.04582	7.11527e-07	2.06799e-05	5.43649
NBDY	1.2797	3.30072	5.04159	7.26413e-07	2.10818e-05	5.41676
ENG	7.47731	19.0051	5.03991	7.32396e-07	2.12246e-05	5.40895
GFM2	-1.44023	6.14757	-5.03852	7.37397e-07	2.13385e-05	5.40246
RRNAD1	-2.14781	10.9699	-5.03474	7.51149e-07	2.17049e-05	5.38486
KLRC4-KLRK1	0.00825557	0.00819328	5.03379	7.54638e-07	2.17742e-05	5.38044
SNX13	-0.236002	1.25752	-5.03132	7.63767e-07	2.20058e-05	5.36899
STING1	2.07809	3.16017	5.02773	7.77256e-07	2.23404e-05	5.35231
PEX26	-0.356727	2.26164	-5.02737	7.78634e-07	2.23404e-05	5.35062
JMJD7-PLA2G4B	-0.0647302	0.145809	-5.02734	7.78743e-07	2.23404e-05	5.35049
ERCC4	-0.145482	0.600606	-5.02185	7.99873e-07	2.29136e-05	5.32499
TTC6	-0.137706	0.338443	-5.02031	8.059e-07	2.30531e-05	5.31784
SCAI	-0.104344	0.415986	-5.01881	8.11808e-07	2.31889e-05	5.31088
PML	0.684037	2.97913	5.01851	8.12981e-07	2.31892e-05	5.3095
PAH	-38.0145	99.8663	-5.0182	8.14232e-07	2.31917e-05	5.30804
HEATR4	-0.0696031	0.186374	-5.01514	8.26421e-07	2.35053e-05	5.29389
TAGLN	3.58365	7.24479	5.01395	8.31255e-07	2.35765e-05	5.28833
PLEKHM3	-0.197113	0.746297	-5.01394	8.3129e-07	2.35765e-05	5.28829
IFNL1	0.0202394	0.0196037	5.00689	8.6026e-07	2.43635e-05	5.25567
TYW5	-0.120357	0.613439	-5.00213	8.80406e-07	2.48986e-05	5.23362
ZFAND4	-0.20159	1.02744	-5.0018	8.81801e-07	2.49028e-05	5.23211
MIA2	-2.06739	9.89183	-4.99563	9.08623e-07	2.56239e-05	5.20358
ZNF805	-0.108704	0.494684	-4.99436	9.14235e-07	2.57458e-05	5.19772
SLMAP	-0.280975	1.70314	-4.9906	9.3106e-07	2.61826e-05	5.18035
RAB43	-0.193258	0.62477	-4.99022	9.32768e-07	2.61937e-05	5.17861
PRXL2A	-7.67686	28.1916	-4.9897	9.35148e-07	2.62236e-05	5.17618
EBLN2	-0.0981924	0.197587	-4.98869	9.39733e-07	2.63152e-05	5.17153
KLHL32	-0.0762187	0.159265	-4.98775	9.44028e-07	2.63984e-05	5.16718
IL12B	0.016408	0.0212462	4.98702	9.47361e-07	2.64545e-05	5.16383
EIF3C	-0.187558	0.675316	-4.98618	9.51206e-07	2.65247e-05	5.15997
DGKA	0.353295	0.607585	4.98309	9.65553e-07	2.68871e-05	5.14572
CEP295	-0.135421	0.382728	-4.98022	9.79066e-07	2.72254e-05	5.13249
RNF32	-0.0775629	0.242599	-4.97992	9.80499e-07	2.72273e-05	5.1311
SMARCE1	-0.0827096	0.297561	-4.97903	9.84725e-07	2.73066e-05	5.127
NXF5	-0.0233365	0.0245206	-4.97625	9.98074e-07	2.76383e-05	5.11418
ZNF571	-0.0786436	0.30352	-4.97415	1.00823e-06	2.78747e-05	5.10454
CFL1	15.3611	70.1283	4.97391	1.0094e-06	2.78747e-05	5.10344
AL049697.1	-0.0115414	0.0194772	-4.97013	1.02805e-06	2.83502e-05	5.08602
FAM167B	2.02071	5.48171	4.96824	1.03745e-06	2.85701e-05	5.07735
CECR2	-0.388392	1.05675	-4.96683	1.04453e-06	2.87253e-05	5.07087
FBXL20	-0.254002	1.40891	-4.9641	1.05843e-06	2.90307e-05	5.05829
CBY3	-0.0303914	0.0441385	-4.96386	1.05962e-06	2.90307e-05	5.05722
TNFRSF1B	4.74608	13.3867	4.96379	1.06e-06	2.90307e-05	5.05688
PTGER4	0.600481	0.988549	4.96149	1.07181e-06	2.93138e-05	5.04634
FCGR3A	10.0165	11.8712	4.9611	1.07385e-06	2.93294e-05	5.04453
ZBTB32	0.0766179	0.133448	4.95911	1.08418e-06	2.95711e-05	5.03541
RORC	-8.06973	20.1341	-4.95758	1.09226e-06	2.97507e-05	5.02835
B2M	175.598	438.416	4.95533	1.10415e-06	3.00334e-05	5.01805
CD83	0.997318	2.62893	4.95243	1.11968e-06	3.04143e-05	5.00475
NEDD4	-1.72816	4.73178	-4.95162	1.12407e-06	3.04922e-05	5.00102
BBS1	-0.0122696	0.0372223	-4.94926	1.13693e-06	3.0799e-05	4.99021
EPM2A	-0.0918254	0.305707	-4.944	1.16608e-06	3.15457e-05	4.96612
TADA1	-2.12237	8.06263	-4.94102	1.18292e-06	3.18919e-05	4.95246
ZRANB3	-0.114459	0.496611	-4.94075	1.18442e-06	3.18919e-05	4.95127
HOXB4	0.232833	0.494722	4.9407	1.18471e-06	3.18919e-05	4.95103
ETS1	2.57864	6.04857	4.9406	1.18527e-06	3.18919e-05	4.95058
LRRK1	0.0933986	0.189629	4.9399	1.1893e-06	3.19571e-05	4.94735
MOB3C	0.332801	1.70995	4.93875	1.19588e-06	3.20907e-05	4.9421
CCDC126	-0.391603	1.89469	-4.93466	1.21963e-06	3.26484e-05	4.92339
FAM227B	-0.117743	0.347705	-4.93461	1.21994e-06	3.26484e-05	4.92315
CFAP126	-2.40523	6.84128	-4.93252	1.23224e-06	3.29198e-05	4.9136
FANCM	-0.0833517	0.355897	-4.93232	1.23338e-06	3.29198e-05	4.91272
CCDC85C	-0.261624	0.849898	-4.93196	1.23555e-06	3.29338e-05	4.91105
GYG1	0.6428	2.55437	4.92336	1.28758e-06	3.42586e-05	4.87181
PTPRC	1.96902	1.89622	4.92318	1.28869e-06	3.42586e-05	4.87099
C1orf74	-0.201653	0.740164	-4.92081	1.30341e-06	3.46037e-05	4.86019
DYRK1A	-0.190935	1.34991	-4.9152	1.33892e-06	3.54992e-05	4.83462
PARP8	0.385205	1.20771	4.91436	1.34436e-06	3.55667e-05	4.83076
HLA-F	10.4591	20.4221	4.91425	1.34503e-06	3.55667e-05	4.83028
BTLA	0.11882	0.107277	4.91187	1.36047e-06	3.59273e-05	4.81943
INMT	1.99612	2.62117	4.9109	1.36682e-06	3.60471e-05	4.815
STAC3	0.576522	1.45969	4.90967	1.37487e-06	3.62115e-05	4.80942
TOP3B	-0.00543869	0.00772354	-4.90718	1.39133e-06	3.65967e-05	4.7981
CLCC1	-0.301884	1.5352	-4.90665	1.39489e-06	3.66421e-05	4.79567
UBN2	-0.177326	0.905405	-4.90348	1.41616e-06	3.71519e-05	4.78127
PTCD2	-0.142643	0.669234	-4.90194	1.42662e-06	3.73772e-05	4.77427
TRMT10A	-0.317181	1.35703	-4.90158	1.4291e-06	3.73928e-05	4.77263
SERPIND1	-125.278	397.882	-4.90058	1.43595e-06	3.75229e-05	4.76808
C2orf16	-0.0896596	0.184651	-4.89803	1.45352e-06	3.79324e-05	4.75651
WBP1	-0.412406	1.36075	-4.89637	1.46506e-06	3.81836e-05	4.74899
ATP6V0E2	-5.29271	10.7947	-4.89593	1.46814e-06	3.82137e-05	4.74699
LRRC3C	-0.0512536	0.0658969	-4.89406	1.48132e-06	3.84472e-05	4.73849
TSSK3	-0.0228973	0.0456075	-4.89361	1.48454e-06	3.84472e-05	4.73643
KLHL21	-2.18155	6.75049	-4.89353	1.4851e-06	3.84472e-05	4.73607
GPAM	-10.3663	21.8743	-4.89347	1.48554e-06	3.84472e-05	4.73579
SCYL3	-0.339666	1.78281	-4.89329	1.48675e-06	3.84472e-05	4.73502
EPSTI1	1.3958	2.27353	4.88897	1.5177e-06	3.91967e-05	4.71542
MRPL38	-0.0760642	0.248105	-4.88756	1.52799e-06	3.94114e-05	4.709
EFCAB10	-0.0258254	0.0712073	-4.8836	1.55704e-06	4.01083e-05	4.69109
PRKRA	-0.126617	0.617542	-4.88334	1.55903e-06	4.01083e-05	4.68988
NBPF26	-0.0517297	0.123435	-4.87993	1.58456e-06	4.07125e-05	4.67444
ARMCX4	-0.0664059	0.276318	-4.87789	1.59997e-06	4.10557e-05	4.66523
LCA5L	-0.0463189	0.134829	-4.87663	1.60963e-06	4.12505e-05	4.65951
ARHGEF6	0.61418	1.6102	4.87496	1.62247e-06	4.15261e-05	4.65196
TXNDC5	-0.0374905	0.0739662	-4.8731	1.63688e-06	4.18411e-05	4.64355
CD5L	5.73548	5.187	4.87198	1.6456e-06	4.20102e-05	4.6385
TTC31	-1.60679	6.98223	-4.8676	1.68027e-06	4.28403e-05	4.61868
EXOC8	-0.53086	2.80856	-4.86671	1.68739e-06	4.2967e-05	4.61466
GTF2I	-0.310162	0.931792	-4.86345	1.71367e-06	4.35805e-05	4.59997
ZNF425	-0.18904	0.536037	-4.85883	1.75166e-06	4.44899e-05	4.57913
KIR3DL2	0.0457389	0.0541673	4.85798	1.75875e-06	4.46132e-05	4.57529
SERTAD3	2.39558	8.58399	4.85707	1.76639e-06	4.47501e-05	4.57117
ST8SIA4	0.2863	0.614358	4.85676	1.76896e-06	4.47583e-05	4.56979
BHMT2	-28.4544	95.0332	-4.8558	1.77702e-06	4.49053e-05	4.56547
AP001931.1	-0.0172448	0.0287618	-4.8527	1.80331e-06	4.55118e-05	4.55152
PUS7L	-0.152162	0.817264	-4.85191	1.81008e-06	4.56214e-05	4.54795
RBM14-RBM4	-0.0231785	0.0600707	-4.85166	1.81222e-06	4.56214e-05	4.54683
CPVL	4.62392	7.50698	4.85076	1.82e-06	4.57593e-05	4.54276
PSEN2	-0.0222057	0.0568141	-4.8485	1.83955e-06	4.61927e-05	4.5326
HCFC2	-0.381026	1.90813	-4.84804	1.84356e-06	4.6235e-05	4.53054
BPHL	-2.14213	6.85073	-4.84713	1.85151e-06	4.63762e-05	4.52644
JCHAIN	16.2973	11.0786	4.84137	1.90275e-06	4.75998e-05	4.50051
WDR5B	-0.313047	1.70759	-4.83982	1.91671e-06	4.78889e-05	4.49356
HPS4	-0.437399	2.15273	-4.8373	1.93973e-06	4.84034e-05	4.48222
ZNF566	-0.153994	0.746673	-4.83669	1.94526e-06	4.84698e-05	4.47951
EMB	0.986744	1.0787	4.83639	1.94808e-06	4.84698e-05	4.47814
MAP3K9	-0.156907	0.53001	-4.83621	1.94968e-06	4.84698e-05	4.47735
CDK13	-0.235605	1.52218	-4.83509	1.96004e-06	4.86665e-05	4.47232
OPLAH	-4.76525	15.3817	-4.83357	1.97419e-06	4.8957e-05	4.46548
MOB3A	1.29446	5.25403	4.83217	1.98728e-06	4.92204e-05	4.45921
KLRC1	0.047615	0.0705125	4.8313	1.99547e-06	4.93619e-05	4.4553
SAMD9L	0.753626	1.23177	4.82922	2.01515e-06	4.97868e-05	4.44598
XPNPEP3	-0.458328	2.44383	-4.82834	2.02357e-06	4.99332e-05	4.44201
CIBAR2	0.031659	0.0241071	4.82785	2.02822e-06	4.99861e-05	4.43983
SZT2	-0.142096	0.749876	-4.82622	2.04395e-06	5.03114e-05	4.4325
ZCWPW2	-0.0318946	0.0950453	-4.82169	2.08801e-06	5.12876e-05	4.41223
UCHL5	-1.27076	5.90771	-4.82137	2.09119e-06	5.12876e-05	4.41079
PPT1	5.61117	18.1779	4.82136	2.09132e-06	5.12876e-05	4.41073
CPXM2	0.572323	0.926533	4.82064	2.09844e-06	5.13989e-05	4.4075
ZNF527	-0.11716	0.543149	-4.81909	2.1138e-06	5.17116e-05	4.40057
FCGR1A	0.523875	0.517794	4.81807	2.12395e-06	5.18962e-05	4.39602
CD1C	0.351692	0.555195	4.81651	2.1397e-06	5.22171e-05	4.389
RAMP2	4.74321	11.163	4.81517	2.15316e-06	5.24813e-05	4.38305
ZNF91	-0.273774	1.06364	-4.81156	2.19007e-06	5.33158e-05	4.36691
ZNF236	-0.144289	0.631213	-4.81103	2.19562e-06	5.33858e-05	4.3645
JAML	0.851102	1.58467	4.80823	2.22475e-06	5.4028e-05	4.35198
HLA-A	205.201	457.751	4.80663	2.24152e-06	5.43692e-05	4.34485
ADAL	-0.337555	1.32909	-4.80548	2.25361e-06	5.4596e-05	4.33974
BRWD1	-0.31992	1.76922	-4.80263	2.28408e-06	5.52669e-05	4.32699
ADSL	-0.0862538	0.363765	-4.80189	2.29199e-06	5.53911e-05	4.32371
PPP1R18	3.55207	9.182	4.80054	2.30657e-06	5.5676e-05	4.31768
KLHL28	-0.178511	0.868864	-4.79862	2.32745e-06	5.6112e-05	4.30913
XCL1	0.470146	0.671033	4.79807	2.3335e-06	5.61899e-05	4.30666
ITGAX	0.861057	1.82484	4.79767	2.33791e-06	5.62284e-05	4.30487
AC009879.3	-0.0491454	0.0975037	-4.7929	2.39086e-06	5.74326e-05	4.2836
LPAR5	0.339071	0.526806	4.79189	2.40219e-06	5.75804e-05	4.27911
FCGR1B	0.0734848	0.085447	4.79184	2.40279e-06	5.75804e-05	4.27887
C1QB	102.708	90.9537	4.79151	2.40649e-06	5.75997e-05	4.27741
TMBIM6	-43.5021	229.28	-4.79083	2.41415e-06	5.77138e-05	4.2744
MED17	-0.0295326	0.144544	-4.78773	2.44952e-06	5.84893e-05	4.26058
PEX1	-0.371672	1.60281	-4.78423	2.48999e-06	5.93845e-05	4.24503
SIGLEC11	0.0925839	0.1495	4.78383	2.49477e-06	5.94273e-05	4.24321
SS18L1	-1.92288	6.24256	-4.78161	2.52076e-06	5.99749e-05	4.23337
KLHDC10	-2.27065	9.17721	-4.78118	2.52585e-06	6.00244e-05	4.23145
ALG12	-0.555472	2.39557	-4.7809	2.52922e-06	6.00328e-05	4.23019
ERCC6	-0.0826312	0.491732	-4.77977	2.54261e-06	6.02788e-05	4.22518
FAM161A	-0.157794	0.463796	-4.77625	2.58489e-06	6.11485e-05	4.20952
AIM2	0.48415	0.360388	4.7762	2.58543e-06	6.11485e-05	4.20932
SLX4	-0.134114	0.586536	-4.77535	2.59578e-06	6.13207e-05	4.20553
DHTKD1	-9.20856	28.0556	-4.77382	2.61436e-06	6.16864e-05	4.19876
C3orf22	-0.0178861	0.0261924	-4.76902	2.67366e-06	6.30111e-05	4.17747
SLC35A3	-0.349424	1.43287	-4.76661	2.704e-06	6.36479e-05	4.16676
NUBPL	-0.61528	1.58762	-4.76637	2.70706e-06	6.36479e-05	4.16568
EPHX1	-400.239	1115.41	-4.76592	2.71273e-06	6.36565e-05	4.1637
LILRA2	0.0809901	0.188161	4.76583	2.71381e-06	6.36565e-05	4.16332
CTDNEP1	1.91938	7.47012	4.76163	2.76764e-06	6.48031e-05	4.14468
ZNF10	-0.203027	0.810503	-4.76151	2.7692e-06	6.48031e-05	4.14414
CBWD3	-0.0134341	0.0360637	-4.75941	2.79644e-06	6.53638e-05	4.13485
TMEM26	0.044684	0.0971216	4.75616	2.83918e-06	6.62852e-05	4.12046
ZNF823	-0.304407	1.67192	-4.75476	2.85767e-06	6.66388e-05	4.1143
ARRB2	2.62541	9.70002	4.74917	2.93318e-06	6.82411e-05	4.08955
RETSAT	-11.5889	37.3316	-4.749	2.93546e-06	6.82411e-05	4.08881
MTA2	1.93112	12.2916	4.74891	2.93665e-06	6.82411e-05	4.08843
SBF2	-0.248191	1.00758	-4.74812	2.94752e-06	6.84141e-05	4.08492
UBIAD1	-1.13918	5.13085	-4.7463	2.97262e-06	6.87786e-05	4.07687
CELF2	0.498244	0.625212	4.74592	2.9779e-06	6.87786e-05	4.07519
EMC4	-1.07793	6.8234	-4.74588	2.97839e-06	6.87786e-05	4.07503
TMEM169	-0.337766	0.85331	-4.74584	2.97893e-06	6.87786e-05	4.07486
C1QA	121.595	110.19	4.74573	2.98047e-06	6.87786e-05	4.07437
MPP5	-0.285489	1.5413	-4.74508	2.98957e-06	6.88109e-05	4.07148
PIK3CA	-0.134395	0.762034	-4.74497	2.99102e-06	6.88109e-05	4.07102
DUSP19	-0.120837	0.406514	-4.74489	2.99223e-06	6.88109e-05	4.07063
AL591806.2	-0.0244661	0.0496505	-4.74421	3.00163e-06	6.89475e-05	4.06766
SPATA25	-0.509703	1.31272	-4.74339	3.01307e-06	6.90393e-05	4.06405
TMEM170B	-0.812433	2.1101	-4.74332	3.01409e-06	6.90393e-05	4.06373
TLR7	0.16609	0.23344	4.74319	3.01601e-06	6.90393e-05	4.06312
CCL4L2	1.38312	2.18755	4.74267	3.02321e-06	6.91246e-05	4.06086
WDR31	-0.206445	0.642208	-4.74208	3.03156e-06	6.92362e-05	4.05824
PAN2	-0.965695	3.24034	-4.74013	3.05925e-06	6.97886e-05	4.04962
SLC30A10	-4.81655	13.2366	-4.73803	3.08919e-06	7.03912e-05	4.04037
PGRMC1	-63.4255	208.011	-4.73663	3.10943e-06	7.07715e-05	4.03418
UGT1A3	-1.28402	1.33125	-4.73561	3.12408e-06	7.10239e-05	4.02972
NRGN	1.12838	2.57427	4.73413	3.14564e-06	7.14325e-05	4.0232
CARD11	0.604347	0.816459	4.73226	3.17318e-06	7.19759e-05	4.01493
VARS2	-0.015978	0.0360443	-4.73078	3.19501e-06	7.23888e-05	4.00842
ODR4	-2.08205	9.75229	-4.72992	3.20782e-06	7.25965e-05	4.00463
CAMK1	-0.181444	0.745926	-4.72903	3.22113e-06	7.2815e-05	4.0007
GPR55	0.0408489	0.0484895	4.72827	3.23243e-06	7.29878e-05	3.99738
PCF11	-0.329289	2.0737	-4.72365	3.30255e-06	7.44868e-05	3.97702
STIMATE-MUSTN1	-0.0272467	0.0537874	-4.72323	3.30896e-06	7.4547e-05	3.97518
CTSS	13.0531	26.8034	4.72169	3.33265e-06	7.4996e-05	3.96841
ZNF140	-0.242882	1.15252	-4.71733	3.4007e-06	7.6441e-05	3.94924
CCL8	0.948369	1.40796	4.7158	3.4248e-06	7.6896e-05	3.94254
SLC6A1	-2.95835	7.1609	-4.71449	3.44561e-06	7.72763e-05	3.9368
INSIG2	-3.64309	10.145	-4.71316	3.46698e-06	7.75961e-05	3.93093
SPDYE1	-0.0163788	0.0388595	-4.71312	3.46765e-06	7.75961e-05	3.93075
STAM2	-0.449369	3.08511	-4.70982	3.52098e-06	7.8701e-05	3.91628
OMP	-0.129021	0.241302	-4.70842	3.54387e-06	7.91238e-05	3.91013
ZNF596	-0.0909103	0.281865	-4.70802	3.55036e-06	7.91801e-05	3.9084
SYNJ1	-0.169831	0.895557	-4.70744	3.55995e-06	7.93054e-05	3.90584
ELL3	-0.0134745	0.0208698	-4.70616	3.581e-06	7.96853e-05	3.90025
RINT1	-0.496955	2.35081	-4.70456	3.60756e-06	8.01868e-05	3.89324
FAM149B1	-0.340177	1.93689	-4.70404	3.61633e-06	8.02921e-05	3.89094
GGT5	3.35652	4.54869	4.69992	3.6858e-06	8.17436e-05	3.87289
IFT81	-0.252299	1.01968	-4.69939	3.69479e-06	8.18519e-05	3.87058
GNAI1	-0.511518	1.38619	-4.69827	3.71398e-06	8.21856e-05	3.86567
RASGRP4	0.100347	0.256046	4.69793	3.71982e-06	8.22236e-05	3.86418
RBM41	-0.249272	1.20028	-4.69755	3.72635e-06	8.22769e-05	3.86252
AC107871.1	-0.0191632	0.0513763	-4.69532	3.7649e-06	8.3036e-05	3.85276
SOWAHD	0.204463	0.372281	4.69376	3.79213e-06	8.35441e-05	3.84593
LTN1	-0.405475	1.85766	-4.69162	3.8297e-06	8.42787e-05	3.83658
ZNF2	-0.135556	0.850773	-4.69082	3.84389e-06	8.44977e-05	3.83308
CCDC73	-0.0339962	0.0554631	-4.68864	3.88279e-06	8.52589e-05	3.82353
ANKRA2	-0.808624	4.1244	-4.68655	3.92028e-06	8.59874e-05	3.81442
EPB41	-0.516143	1.97274	-4.686	3.93015e-06	8.61091e-05	3.81204
KRT36	0.0170427	0.020396	4.68527	3.94352e-06	8.63072e-05	3.80882
GALK2	-0.510961	2.00761	-4.6836	3.97389e-06	8.68766e-05	3.80154
LGALS9	2.56627	5.02387	4.68289	3.98697e-06	8.7067e-05	3.79843
EHBP1L1	1.35575	4.82154	4.68264	3.99155e-06	8.70716e-05	3.79734
ZNF654	-0.197813	1.22768	-4.68095	4.02267e-06	8.76546e-05	3.78998
CNKSR2	-0.0712045	0.134859	-4.67959	4.04792e-06	8.81086e-05	3.78405
RO60	-0.54315	2.19686	-4.67917	4.05584e-06	8.81846e-05	3.78219
COG8	-0.176393	0.807739	-4.67818	4.07423e-06	8.84879e-05	3.77791
CD1E	0.226747	0.30126	4.67745	4.08797e-06	8.86898e-05	3.77472
C2orf92	-0.0938957	0.251144	-4.67655	4.105e-06	8.89413e-05	3.77077
AC009690.1	-0.0438993	0.0508575	-4.67636	4.10849e-06	8.89413e-05	3.76997
BAAT	-46.952	114.685	-4.67411	4.15128e-06	8.96861e-05	3.76015
CPPED1	-3.45884	11.6035	-4.67408	4.15188e-06	8.96861e-05	3.76001
CPEB2	-0.863244	2.90112	-4.6733	4.16674e-06	8.99097e-05	3.75662
LAIR1	0.886191	1.47806	4.67167	4.19811e-06	9.04885e-05	3.74952
TAF1A	-0.214571	0.873067	-4.66991	4.23219e-06	9.11246e-05	3.74185
ATXN7	-0.17595	1.05297	-4.66952	4.23986e-06	9.11912e-05	3.74014
CCL15-CCL14	-0.0568923	0.102806	-4.66834	4.26279e-06	9.15857e-05	3.73503
P2RX1	0.146083	0.185765	4.66789	4.27172e-06	9.16787e-05	3.73304
MLKL	0.380325	1.28342	4.66619	4.30516e-06	9.22971e-05	3.72565
ADGRE2	0.0940173	0.175184	4.66556	4.31762e-06	9.24648e-05	3.72291
FCGR2A	1.09311	2.13621	4.66484	4.33195e-06	9.26721e-05	3.71977
ARV1	-2.04884	10.2185	-4.66242	4.38029e-06	9.36057e-05	3.70926
AL353588.1	-0.00671385	0.010053	-4.65621	4.50675e-06	9.62052e-05	3.68229
ATXN2	-0.248523	1.86847	-4.6551	4.52972e-06	9.65921e-05	3.67747
DENND5B	-0.461143	2.17241	-4.65248	4.58449e-06	9.76554e-05	3.66608
CPNE5	0.189475	0.386806	4.65017	4.63325e-06	9.85676e-05	3.65606
DDX59	-0.816251	4.0351	-4.64998	4.63719e-06	9.85676e-05	3.65525
WDR73	-0.0384582	0.155228	-4.64436	4.75799e-06	0.000100925	3.63089
PLEKHA5	-0.4149	1.82114	-4.64433	4.75878e-06	0.000100925	3.63073
NOXRED1	-0.0503194	0.144068	-4.64412	4.76331e-06	0.000100925	3.62983
KRR1	-0.232676	1.65527	-4.64265	4.79537e-06	0.000101414	3.62347
RGS19	1.31956	4.32082	4.64246	4.79968e-06	0.000101414	3.62262
PMP22	0.667731	1.13634	4.64207	4.80813e-06	0.000101414	3.62096
ALAD	-12.9613	39.6642	-4.64181	4.81382e-06	0.000101414	3.61984
FGR	0.809109	1.49254	4.64148	4.82105e-06	0.000101414	3.61842
PODN	1.25846	1.59721	4.64124	4.82635e-06	0.000101414	3.61737
KMT2C	-0.394123	1.84707	-4.64124	4.82638e-06	0.000101414	3.61737
B3GNT10	-0.117759	0.363647	-4.64121	4.82706e-06	0.000101414	3.61724
LILRA4	0.0531823	0.0807155	4.63904	4.87529e-06	0.00010232	3.60782
CDHR3	-0.183711	0.55283	-4.63634	4.93573e-06	0.000103479	3.59615
LY6G5B	-0.0767743	0.214678	-4.63512	4.96332e-06	0.000103889	3.59086
HLA-DQB2	2.64559	2.9876	4.63501	4.96569e-06	0.000103889	3.59041
ARSG	-0.192888	0.511882	-4.63377	4.99406e-06	0.000104373	3.58502
CDC42BPA	-0.990119	3.6774	-4.63347	5.00082e-06	0.000104405	3.58374
AL357556.3	-0.0225134	0.0608733	-4.63178	5.03953e-06	0.000105103	3.57643
MAP7D1	2.351	7.27395	4.62907	5.10215e-06	0.000106297	3.56473
PRKCA	-0.997774	3.70632	-4.62852	5.11517e-06	0.000106457	3.56232
SRGAP2B	-0.0511512	0.144658	-4.62549	5.18613e-06	0.000107822	3.54927
TRIM66	-0.204959	0.754865	-4.6244	5.21197e-06	0.000108246	3.54456
ZNF583	-0.120395	0.411618	-4.62294	5.24696e-06	0.000108859	3.53823
WNK3	-0.611028	1.32506	-4.61898	5.34245e-06	0.000110725	3.52115
SAMHD1	1.78649	5.64439	4.61737	5.38177e-06	0.000111424	3.5142
MIA3	-2.97394	12.0056	-4.61359	5.47495e-06	0.000113236	3.49795
HSDL2	-11.2815	40.3749	-4.61289	5.49239e-06	0.000113479	3.49494
CFAP20DC	-0.107645	0.263747	-4.60657	5.65251e-06	0.000116666	3.46773
CUL3	-0.441518	2.44513	-4.60593	5.66903e-06	0.000116886	3.46497
HINT2	-0.0352969	0.10283	-4.60482	5.69779e-06	0.000117358	3.46018
PLEKHA3	-0.158113	1.01077	-4.60422	5.71331e-06	0.000117556	3.4576
ANGEL2	-0.481973	2.8522	-4.60253	5.75723e-06	0.000118338	3.45035
CCL17	0.298642	0.517176	4.6018	5.7765e-06	0.000118612	3.44719
ZNF26	-0.0919821	0.419369	-4.60156	5.78265e-06	0.000118616	3.44618
SAR1B	-3.20827	13.5077	-4.60084	5.80168e-06	0.000118884	3.44307
SPDYE21	-0.0430355	0.113638	-4.59975	5.83038e-06	0.000119349	3.4384
CPN2	-26.0159	77.6069	-4.59786	5.88057e-06	0.000120253	3.43028
GOLGA8N	-0.0311158	0.072421	-4.59663	5.91347e-06	0.000120802	3.425
SLC35E3	-0.168346	0.858287	-4.5963	5.92226e-06	0.000120858	3.4236
MKLN1	-0.371328	1.81417	-4.59517	5.95272e-06	0.000121355	3.41874
ADPRS	2.84503	14.9826	4.59473	5.96466e-06	0.000121474	3.41684
RAMP3	3.977	9.54701	4.5924	6.02806e-06	0.00012264	3.40683
AL117339.4	-0.0404962	0.0558202	-4.59194	6.04065e-06	0.000122771	3.40486
RTEL1-TNFRSF6B	-0.0340474	0.0847927	-4.58982	6.099e-06	0.000123831	3.39576
ZNF442	-0.0748861	0.329468	-4.58715	6.17311e-06	0.000125208	3.38433
DISP1	-0.551288	1.71439	-4.58626	6.19805e-06	0.000125496	3.38051
THTPA	-0.276282	1.057	-4.58619	6.1999e-06	0.000125496	3.38023
GCSAM	0.0672111	0.101689	4.58391	6.2644e-06	0.000126673	3.37043
LONRF3	-0.496808	1.58472	-4.5827	6.29857e-06	0.000127235	3.36529
IL6R	-7.84396	20.3076	-4.58233	6.30936e-06	0.000127308	3.36367
UBR3	-0.747817	3.84599	-4.58213	6.31496e-06	0.000127308	3.36283
SPSB3	-0.0543548	0.0943959	-4.57984	6.38077e-06	0.000128376	3.35301
ITGA9	0.613499	1.21312	4.57984	6.3808e-06	0.000128376	3.35301
DPP4	-3.00526	6.67257	-4.57865	6.41513e-06	0.000128936	3.34793
TNFRSF17	0.544845	0.344149	4.57799	6.43425e-06	0.00012919	3.34512
RAD54L2	-0.466493	1.91323	-4.57538	6.51051e-06	0.00013059	3.33397
IQGAP1	1.70673	3.61373	4.57432	6.54185e-06	0.000131087	3.32942
GOLGA8M	-0.089816	0.161799	-4.57316	6.57639e-06	0.000131647	3.32444
ZNF615	-0.216079	0.80133	-4.57272	6.58933e-06	0.000131773	3.32258
DCUN1D4	-0.782769	4.74355	-4.57031	6.66148e-06	0.000133083	3.31227
FAM210B	-7.01819	28.0723	-4.56821	6.7249e-06	0.000134215	3.30331
SPRY3	-0.0399674	0.122008	-4.56741	6.74915e-06	0.000134565	3.2999
SLC47A1	-8.66751	17.0401	-4.56594	6.79409e-06	0.000135325	3.29362
CNPY4	0.611535	2.52203	4.56561	6.80429e-06	0.000135393	3.2922
SVEP1	0.324039	0.427231	4.56516	6.81806e-06	0.000135532	3.29029
ADORA2A	-0.168844	0.422054	-4.56248	6.90092e-06	0.000137042	3.27886
FAM219B	-0.148194	0.701004	-4.56187	6.91984e-06	0.000137281	3.27627
CSF2RA	0.460937	0.930621	4.55863	7.02157e-06	0.000139161	3.26246
PBX4	0.117107	0.182977	4.55753	7.05656e-06	0.000139716	3.25776
LGALS8	-1.47642	5.72081	-4.55374	7.17817e-06	0.000141983	3.2416
WBP2NL	-0.0388272	0.107277	-4.55276	7.20987e-06	0.000142468	3.23743
WDR88	-0.117036	0.333692	-4.5514	7.25387e-06	0.000143196	3.23167
XYLB	-1.69194	6.39541	-4.55072	7.27631e-06	0.000143497	3.22875
SERTAD1	2.46055	7.23299	4.54761	7.37872e-06	0.000145273	3.21553
CHRM5	-0.0157007	0.0344574	-4.54754	7.38096e-06	0.000145273	3.21525
RNF123	-0.898236	4.06403	-4.54511	7.46221e-06	0.000146727	3.20489
TBC1D10C	1.14538	1.56857	4.54318	7.52719e-06	0.000147859	3.19669
CDC42EP5	0.854744	2.16525	4.54254	7.54894e-06	0.00014814	3.19396
TAC4	-0.0584413	0.114513	-4.53933	7.6584e-06	0.000150141	3.18035
ANKAR	-0.0713418	0.308431	-4.53896	7.67105e-06	0.000150181	3.17879
MED13L	-0.159022	0.84909	-4.53863	7.68248e-06	0.000150181	3.17738
C1QC	85.1343	80.9187	4.53862	7.68302e-06	0.000150181	3.17731
BRWD3	-0.205461	0.868598	-4.53336	7.86649e-06	0.000153616	3.15499
TIMP1	162.891	242.774	4.53212	7.91013e-06	0.000154317	3.14976
ILRUN	-11.6239	51.6169	-4.52589	8.13408e-06	0.000158531	3.12336
PAXIP1	-0.180497	0.804249	-4.52502	8.16586e-06	0.000158995	3.11968
NOP9	-0.378907	2.22216	-4.52305	8.23834e-06	0.00016025	3.11132
SH3BGRL2	-4.8599	14.533	-4.52274	8.24982e-06	0.000160317	3.11001
MAOB	-19.9828	80.8606	-4.52204	8.27543e-06	0.000160658	3.10708
PEX12	-0.658784	2.90924	-4.52005	8.34943e-06	0.000161937	3.09866
GPR82	0.0491721	0.080059	4.51931	8.37722e-06	0.000162318	3.09552
DHFR2	-0.341882	1.58824	-4.51862	8.40316e-06	0.000162662	3.09259
SCARF2	0.401835	0.949507	4.51573	8.51251e-06	0.000164619	3.08037
SLCO1B3-SLCO1B7	-0.0338341	0.0330373	-4.51549	8.52169e-06	0.000164637	3.07935
ZXDC	-0.491772	3.39431	-4.51371	8.58974e-06	0.000165791	3.07183
VASP	5.41067	18.2581	4.51199	8.6559e-06	0.00016685	3.06458
GATA3	0.351991	0.416677	4.51185	8.66133e-06	0.00016685	3.06399
ARPC3	7.80089	38.8497	4.51085	8.7003e-06	0.000167439	3.05975
MTSS1	-3.11361	12.3375	-4.5093	8.76045e-06	0.000168408	3.05323
VILL	0.170847	0.309408	4.50912	8.76757e-06	0.000168408	3.05246
ZBTB43	-0.282767	1.38844	-4.50771	8.82294e-06	0.000169309	3.04651
BRAF	-0.137718	0.747782	-4.5058	8.89837e-06	0.000170592	3.03847
EML6	-0.0960378	0.190088	-4.50436	8.95581e-06	0.000171528	3.03239
ACVRL1	0.800697	2.78244	4.50314	9.00486e-06	0.000172302	3.02722
EMILIN2	0.660181	1.14075	4.5024	9.03432e-06	0.0001727	3.02414
PIGB	-0.233112	1.15824	-4.50201	9.05032e-06	0.00017284	3.02246
ZMYM6	-0.11384	0.765113	-4.49914	9.16661e-06	0.000174837	3.0104
BTD	-1.50925	5.06796	-4.49888	9.17738e-06	0.000174837	3.00929
CYP3A4	-395.87	358.846	-4.49879	9.1812e-06	0.000174837	3.00889
FPR2	0.0447715	0.0567415	4.49733	9.24098e-06	0.000175808	3.00276
TENT4B	-0.338583	1.72343	-4.49702	9.25378e-06	0.000175884	3.00145
KLRG1	0.129892	0.376461	4.49633	9.28243e-06	0.00017626	2.99853
ZNF410	-0.00990882	0.0300144	-4.49611	9.29147e-06	0.000176264	2.99761
GOLGA6B	-0.0610758	0.0605401	-4.49491	9.34112e-06	0.000177037	2.99258
PTPMT1	-0.0964256	0.464416	-4.49218	9.45543e-06	0.000179034	2.98108
IL15	0.124317	0.313863	4.48988	9.55256e-06	0.000180551	2.97142
HLA-B	282.919	546.078	4.48986	9.55369e-06	0.000180551	2.97131
ZNF460	-0.0507718	0.159741	-4.48916	9.58345e-06	0.000180942	2.96837
CCDC85B	4.96863	14.2497	4.48845	9.61369e-06	0.000181341	2.9654
ZNF765	-0.0794391	0.389124	-4.48757	9.65142e-06	0.000181868	2.9617
HNF4A	-9.07456	39.969	-4.48737	9.65983e-06	0.000181868	2.96087
CCND3	1.44776	5.3162	4.48667	9.69009e-06	0.000182265	2.95792
SERPINC1	-633.907	1620.8	-4.48569	9.73251e-06	0.00018289	2.95379
MFSD14A	-0.0602604	0.145991	-4.48543	9.74358e-06	0.000182926	2.95272
GEM	2.44071	3.38602	4.4832	9.84057e-06	0.000184573	2.94336
HEXIM2	-0.191497	0.76303	-4.48088	9.94273e-06	0.000186314	2.9336
CES2	-31.3365	77.5857	-4.48042	9.96285e-06	0.000186516	2.93169
TMEM269	-0.031124	0.0779052	-4.48003	9.98025e-06	0.000186666	2.93004
ZNF721	-0.288017	1.49024	-4.4798	9.99063e-06	0.000186685	2.92906
RXYLT1	-0.117105	0.709594	-4.47838	1.00537e-05	0.000187688	2.92311
MTX3	-0.27183	1.64749	-4.47724	1.01046e-05	0.000188462	2.91834
TEN1	-0.0156908	0.0179611	-4.47506	1.0203e-05	0.000190119	2.90919
ZNF280C	-0.124088	0.522476	-4.47448	1.02293e-05	0.000190251	2.90675
CEP83	-0.142332	0.831854	-4.47446	1.02301e-05	0.000190251	2.90668
ZNF540	-0.0762563	0.237388	-4.47427	1.02387e-05	0.000190251	2.90589
TMEM229B	0.251665	0.572382	4.47322	1.02868e-05	0.000190966	2.90146
C7	12.2751	13.194	4.47181	1.03513e-05	0.000191986	2.89556
WDFY4	0.167041	0.252559	4.46956	1.04549e-05	0.000193728	2.88615
SDHC	-10.3039	54.5039	-4.46747	1.05524e-05	0.000195352	2.87738
GPR18	0.179838	0.189146	4.46655	1.05951e-05	0.00019596	2.87357
PHF20L1	-0.245402	1.33885	-4.46422	1.07053e-05	0.000197779	2.86379
RIPOR1	0.837605	4.17535	4.46391	1.072e-05	0.000197779	2.8625
PROC	-29.891	123.394	-4.46384	1.07232e-05	0.000197779	2.86222
UPB1	-9.57448	26.6601	-4.46263	1.07809e-05	0.000198659	2.85715
ARL4C	4.51576	6.02502	4.46151	1.08345e-05	0.000199462	2.85247
F5	-21.5505	64.2486	-4.45816	1.09961e-05	0.00020225	2.83849
SP110	0.462907	2.12105	4.45564	1.11195e-05	0.000204332	2.82794
GSK3B	-0.277958	2.19135	-4.45493	1.11545e-05	0.000204786	2.82498
THY1	2.29077	5.62361	4.45467	1.11671e-05	0.00020483	2.82391
CFAP57	-0.101578	0.194431	-4.45443	1.11794e-05	0.000204866	2.82287
SLC35F5	-0.776334	4.60663	-4.45411	1.11951e-05	0.000204967	2.82154
CAPG	7.82252	14.3441	4.45372	1.12141e-05	0.000205109	2.81995
NFKBIE	2.65097	8.51995	4.45339	1.12305e-05	0.000205109	2.81856
GTF2IRD1	-0.567577	2.17661	-4.45333	1.12338e-05	0.000205109	2.81829
NPDC1	2.10939	4.40089	4.45273	1.12634e-05	0.000205461	2.8158
GET4	-0.0405189	0.0867521	-4.45203	1.12982e-05	0.000205907	2.81289
PMM2	-0.177934	0.772256	-4.44849	1.14765e-05	0.000208966	2.7981
ERMAP	-0.36528	1.47337	-4.44523	1.16426e-05	0.000211723	2.78454
SRRM5	-0.0588417	0.144269	-4.44511	1.16491e-05	0.000211723	2.78401
CD244	0.22396	0.355385	4.44427	1.16921e-05	0.000212311	2.78053
BDP1	-0.235889	1.3031	-4.44334	1.17402e-05	0.00021299	2.77666
HLCS	-0.362293	2.17467	-4.44077	1.18741e-05	0.000215224	2.76594
ZKSCAN1	-2.67631	11.3025	-4.43941	1.19456e-05	0.000216323	2.76028
PCBD2	-0.368826	1.97506	-4.4391	1.19617e-05	0.000216417	2.75901
ALS2	-0.504338	2.84907	-4.4377	1.20358e-05	0.000217561	2.75318
N6AMT1	-0.264684	1.4101	-4.43568	1.21437e-05	0.000219312	2.74476
ACKR1	1.12683	1.23008	4.43359	1.22558e-05	0.000221137	2.73608
GBA	-5.62535	23.1672	-4.43187	1.2349e-05	0.000222617	2.72893
IQGAP2	-5.23512	18.8868	-4.43125	1.23827e-05	0.000223022	2.72636
OPN3	-0.364353	0.967659	-4.43086	1.24039e-05	0.000223203	2.72474
IKBKE	0.710651	1.7477	4.43027	1.24361e-05	0.00022358	2.72229
HECTD1	-1.56651	7.54991	-4.4292	1.24949e-05	0.000224435	2.71784
FOXA2	-4.11971	17.838	-4.4276	1.25835e-05	0.000225801	2.71117
OTUD7A	-0.0295011	0.0879126	-4.42741	1.25936e-05	0.000225801	2.71042
PEX13	-0.738634	5.44505	-4.42605	1.26695e-05	0.000226959	2.70474
TBX3	-6.28472	9.91838	-4.42499	1.27287e-05	0.000227814	2.70035
CYP51A1	-0.601518	1.21229	-4.42456	1.27529e-05	0.000228043	2.69855
OPA1	-0.834826	5.58942	-4.42415	1.27759e-05	0.000228248	2.69685
FAM169A	-0.502243	0.688184	-4.42325	1.28263e-05	0.000228945	2.69313
ARHGAP18	0.748326	2.48049	4.42294	1.28436e-05	0.000229048	2.69186
CCDC117	-2.12848	10.9897	-4.41923	1.30551e-05	0.000232612	2.67645
CHD1L	-0.0434801	0.0937487	-4.4156	1.32648e-05	0.000236137	2.66141
CCBE1	0.150212	0.137784	4.41415	1.33492e-05	0.000237427	2.65543
RMI1	-0.630463	2.57183	-4.41382	1.33688e-05	0.000237564	2.65404
UBE3B	-0.35939	3.08965	-4.41327	1.34012e-05	0.000237928	2.65176
H4C12	-0.401006	0.698727	-4.41257	1.34424e-05	0.000238447	2.64886
STPG3	-0.283808	0.489612	-4.40996	1.35968e-05	0.000240971	2.63809
FOXRED2	-2.22574	7.11439	-4.40968	1.36139e-05	0.00024106	2.6369
ZNF19	-0.048556	0.219122	-4.40922	1.36412e-05	0.000241235	2.63501
USP47	-0.494766	2.67029	-4.4091	1.3648e-05	0.000241235	2.63454
CPT1B	-0.0300383	0.0665797	-4.40875	1.3669e-05	0.000241392	2.63309
C2orf74	-0.0719332	0.2615	-4.40721	1.3762e-05	0.000242807	2.62669
AL365205.1	-0.0375424	0.0934028	-4.40702	1.37734e-05	0.000242807	2.62591
PLD2	0.646551	3.09613	4.40378	1.39701e-05	0.000245925	2.61253
SYTL1	0.338982	0.616862	4.4037	1.39749e-05	0.000245925	2.6122
MYO18A	-1.45182	5.8631	-4.40266	1.4039e-05	0.000246834	2.60789
ABCA6	-2.07253	5.1883	-4.40196	1.40818e-05	0.000247368	2.60502
KLF15	-9.5283	32.62	-4.40094	1.41452e-05	0.000248264	2.60078
EHHADH	-15.6153	41.2403	-4.39964	1.42254e-05	0.000249452	2.59544
C1orf43	-18.0726	112.155	-4.39817	1.43173e-05	0.000250746	2.58937
SLC1A2	-2.06784	3.14399	-4.39806	1.43244e-05	0.000250746	2.5889
PDK2	-1.53955	5.53501	-4.3955	1.44855e-05	0.000253343	2.57835
GPR141	0.0273502	0.0470003	4.39472	1.45352e-05	0.000253991	2.57512
IFI16	2.46032	4.897	4.39324	1.46297e-05	0.000255417	2.56901
RNF31	-0.0194479	0.059048	-4.39209	1.47032e-05	0.000256476	2.56428
NEK4	-0.54594	2.26774	-4.39004	1.48354e-05	0.000258557	2.55584
A1CF	-3.95169	17.5628	-4.38696	1.50368e-05	0.000261837	2.54312
DPT	1.30317	1.22231	4.38568	1.51207e-05	0.000263068	2.53787
AGMO	-5.53408	16.36	-4.38408	1.52268e-05	0.000264684	2.53128
PI4K2B	-2.63264	11.4281	-4.38282	1.53104e-05	0.000265906	2.52611
CNNM3	-1.56321	8.42913	-4.38232	1.53441e-05	0.000266257	2.52404
SLC39A1	-0.073901	0.19246	-4.3815	1.53988e-05	0.000266975	2.52069
PYCARD	4.04219	7.31749	4.38088	1.54411e-05	0.000267475	2.5181
EPN2	-0.161952	0.544597	-4.37953	1.55316e-05	0.000268811	2.51258
PPT2-EGFL8	-0.0100896	0.0262969	-4.37885	1.55782e-05	0.000269383	2.50976
SMIM13	-0.83329	4.57615	-4.37613	1.57641e-05	0.00027236	2.49858
APC2	-0.0756504	0.251659	-4.37562	1.57989e-05	0.000272725	2.4965
TMCO1	-5.32858	32.0062	-4.37467	1.58641e-05	0.000273348	2.49261
NOMO2	-0.305396	0.997955	-4.37458	1.58709e-05	0.000273348	2.49221
ALMS1	-0.158316	0.914639	-4.3745	1.58761e-05	0.000273348	2.4919
FNIP1	-0.578446	3.21261	-4.37366	1.59343e-05	0.000274114	2.48845
C1orf50	-0.0486264	0.203871	-4.37045	1.61585e-05	0.000277731	2.47527
HERC2	-0.274031	1.82074	-4.36923	1.6245e-05	0.000278977	2.47024
STK17A	0.864341	3.30375	4.36565	1.64993e-05	0.000283101	2.4556
ZMAT1	-0.419615	0.982372	-4.36448	1.65835e-05	0.000284301	2.4508
CFAP157	-0.0422684	0.16269	-4.36401	1.6618e-05	0.000284648	2.44884
MTMR4	-2.39078	8.56753	-4.36296	1.66934e-05	0.000285383	2.44457
ZMYM1	-0.211792	1.08929	-4.36284	1.67023e-05	0.000285383	2.44407
KLHL7	-0.296411	2.10533	-4.36282	1.67039e-05	0.000285383	2.44398
KIAA1328	-0.0623503	0.29772	-4.36065	1.68625e-05	0.000287619	2.43507
KAT2B	-1.91298	6.35315	-4.36063	1.68636e-05	0.000287619	2.43501
SYVN1	-5.36232	27.2994	-4.35812	1.70481e-05	0.000290259	2.42475
ZNF621	-0.315739	1.48708	-4.35804	1.70545e-05	0.000290259	2.42439
OSGEPL1	-0.305265	1.84604	-4.35794	1.70621e-05	0.000290259	2.42398
COBLL1	-1.57098	4.46794	-4.35586	1.72165e-05	0.000292637	2.41548
FRRS1	-1.33702	5.28499	-4.35276	1.74496e-05	0.000296129	2.40281
EXPH5	-0.383837	0.555453	-4.35265	1.74581e-05	0.000296129	2.40235
ZNF585A	-0.0583999	0.224903	-4.35254	1.74665e-05	0.000296129	2.4019
CLASP2	-0.212697	1.33683	-4.35168	1.75318e-05	0.000296889	2.39838
LRRC37A	-0.0160908	0.0369348	-4.35156	1.75411e-05	0.000296889	2.39788
LRRC57	-0.161932	1.14148	-4.35094	1.75879e-05	0.000297428	2.39537
DTWD2	-0.292435	1.44898	-4.35028	1.76388e-05	0.000298035	2.39265
ZNF491	-0.0948011	0.349595	-4.34974	1.768e-05	0.000298479	2.39045
KIAA0825	-0.0214028	0.0594843	-4.34913	1.77265e-05	0.000299011	2.38797
VIM	16.3281	30.7936	4.34863	1.77649e-05	0.000299406	2.38593
HYKK	-0.201579	0.847686	-4.3482	1.7798e-05	0.000299711	2.38417
FRG1	1.92076	10.1019	4.34687	1.79014e-05	0.000300995	2.37871
PECAM1	3.25666	11.6523	4.34683	1.79045e-05	0.000300995	2.37856
ALG10	-0.0975245	0.451194	-4.34659	1.79232e-05	0.000301056	2.37757
GCLC	-3.23874	10.6207	-4.34611	1.79605e-05	0.000301428	2.37561
PKD1	-0.285952	1.09608	-4.34304	1.82004e-05	0.000304797	2.36311
ZNF668	-0.0907154	0.464277	-4.34297	1.82058e-05	0.000304797	2.36282
PPM1M	0.921516	3.25824	4.34292	1.82101e-05	0.000304797	2.36261
MCMDC2	-0.0947986	0.274759	-4.34276	1.82224e-05	0.000304797	2.36197
ZC3H14	-0.232737	1.33319	-4.3396	1.84737e-05	0.000308742	2.34906
TOGARAM1	-0.143826	0.756067	-4.33849	1.85629e-05	0.000309972	2.34452
SPIC	0.0967307	0.146551	4.33769	1.86271e-05	0.000310783	2.34127
MBTPS2	-0.532899	2.9737	-4.33688	1.86923e-05	0.000311468	2.33798
ELP4	-0.0628565	0.342489	-4.33679	1.86993e-05	0.000311468	2.33762
FAM214A	-0.504042	2.3418	-4.33601	1.87632e-05	0.000312271	2.33441
MTPAP	-0.268423	1.82706	-4.33514	1.88336e-05	0.000313021	2.33088
EGLN1	-0.356951	1.10313	-4.33506	1.88397e-05	0.000313021	2.33058
ARFGEF2	-1.34482	6.63574	-4.33381	1.89418e-05	0.000313983	2.32549
TRAPPC1	7.325	29.4871	4.33381	1.89425e-05	0.000313983	2.32545
APOOL	-0.951573	3.88183	-4.33378	1.89448e-05	0.000313983	2.32533
TRMT1L	-0.87846	5.06898	-4.33331	1.89835e-05	0.000314363	2.32341
NHLRC4	0.0563609	0.132736	4.33211	1.90817e-05	0.000315726	2.31855
ACO2	-1.84173	6.29182	-4.33169	1.91169e-05	0.000316046	2.31682
AC092718.3	-0.0296061	0.0738913	-4.33027	1.92345e-05	0.000317727	2.31104
TRIM52	-0.18957	0.885836	-4.32894	1.93446e-05	0.000319282	2.30566
ZCCHC8	-0.30339	2.00074	-4.32839	1.93913e-05	0.000319788	2.30339
ZNF724	-0.0310848	0.0740776	-4.32793	1.94298e-05	0.000320158	2.30152
CCR4	0.126773	0.185942	4.32691	1.95151e-05	0.000321299	2.29739
ADCY10	-0.352446	0.811308	-4.32324	1.98271e-05	0.000326166	2.28245
ZEB2	0.222966	0.469536	4.32182	1.99484e-05	0.000327879	2.2767
BACE1	-0.486491	2.69444	-4.32164	1.99641e-05	0.000327879	2.27596
MKRN2	-0.318929	2.11888	-4.31935	2.01621e-05	0.000330857	2.26667
MSH5-SAPCD1	-0.0413351	0.0842868	-4.31891	2.02005e-05	0.000331215	2.26488
FAM186B	-0.0521714	0.120803	-4.3187	2.02186e-05	0.00033124	2.26403
SC5D	-4.63472	12.5874	-4.31678	2.0387e-05	0.000333725	2.25622
RELT	0.0873262	0.305495	4.31643	2.04173e-05	0.000333946	2.25482
PIGF	-0.15613	0.895258	-4.31538	2.05101e-05	0.000335189	2.25055
STARD5	-0.11499	0.295078	-4.31436	2.06005e-05	0.000336202	2.24641
EPM2AIP1	-0.554621	2.80737	-4.3143	2.06058e-05	0.000336202	2.24616
GPR39	-0.246559	0.793711	-4.31332	2.06928e-05	0.000337142	2.24219
NOP2	-0.0174763	0.0487686	-4.31327	2.06973e-05	0.000337142	2.24199
PRR14L	-0.2929	1.98859	-4.3126	2.07569e-05	0.000337837	2.23929
CST3	23.6415	88.8749	4.31168	2.08396e-05	0.000338907	2.23554
TGFB1I1	0.524493	1.64995	4.31147	2.08589e-05	0.000338944	2.23467
ZNF670	-0.181312	0.69662	-4.30928	2.10564e-05	0.000341875	2.22579
GPATCH11	-0.28111	1.84345	-4.30862	2.11161e-05	0.000342475	2.22312
RBBP5	-0.881466	5.77268	-4.30848	2.11287e-05	0.000342475	2.22256
VXN	-0.00979141	0.0131732	-4.3083	2.11449e-05	0.000342475	2.22184
LPIN3	-0.817395	2.93276	-4.30725	2.12406e-05	0.000343746	2.21759
METTL3	-0.44582	2.85929	-4.30568	2.13845e-05	0.000345794	2.21123
TRAPPC4	1.09776	5.5764	4.30482	2.14635e-05	0.000346791	2.20776
P2RY12	0.0770834	0.105926	4.30262	2.16673e-05	0.0003498	2.19886
ARHGEF28	-0.450762	1.35295	-4.30197	2.1728e-05	0.000350497	2.19622
LRIG2	-0.115866	0.706728	-4.30114	2.1806e-05	0.00035147	2.19285
VPS52	-1.51548	6.68866	-4.29794	2.21074e-05	0.00035604	2.17993
LILRA6	0.159095	0.399205	4.29622	2.22714e-05	0.000358379	2.17297
ROPN1B	-0.110154	0.152202	-4.29604	2.22886e-05	0.000358379	2.17224
JUNB	16.5018	46.2314	4.2932	2.25621e-05	0.000362485	2.16076
IL2RG	2.53823	2.90038	4.28975	2.28984e-05	0.000367591	2.14683
ALDH5A1	-4.92929	16.5057	-4.28915	2.29574e-05	0.000368241	2.14441
MIPOL1	-0.0485416	0.171843	-4.28756	2.31138e-05	0.000370452	2.13802
REV1	-0.27453	1.76246	-4.28433	2.34362e-05	0.000375317	2.12498
PLEKHA4	1.85397	5.45187	4.28408	2.34612e-05	0.000375418	2.12397
GPR34	0.691937	1.39555	4.28287	2.35831e-05	0.000377065	2.1191
USP8	-0.171778	1.18453	-4.281	2.37731e-05	0.000379798	2.11154
ZNF155	-0.0945772	0.31165	-4.28007	2.38671e-05	0.000380995	2.10783
TEAD4	1.13098	2.56366	4.27758	2.41231e-05	0.000384773	2.09779
TCFL5	-0.494081	2.53724	-4.2766	2.42244e-05	0.00038608	2.09384
ZNF565	-0.112661	0.601225	-4.27366	2.45306e-05	0.000390649	2.08202
CELF1	-1.04776	9.18926	-4.2733	2.4569e-05	0.000390912	2.08055
GORASP1	-0.566203	5.36383	-4.27313	2.45864e-05	0.000390912	2.07988
DCAF1	-0.436377	3.47718	-4.27279	2.46218e-05	0.000391163	2.07853
SLC25A42	-5.21294	16.5733	-4.27199	2.47061e-05	0.00039219	2.07531
GBP1	5.56103	10.8717	4.26998	2.49194e-05	0.000395262	2.06722
CENPP	-0.0541896	0.200023	-4.26969	2.49501e-05	0.000395433	2.06607
FAM172A	-0.329763	1.89621	-4.26889	2.50361e-05	0.000396302	2.06283
SDC1	-58.2703	233.161	-4.26881	2.50447e-05	0.000396302	2.06251
TRAF1	0.55864	1.98561	4.26721	2.52164e-05	0.000398199	2.05608
GOLGA6A	-0.0421007	0.039624	-4.26721	2.52165e-05	0.000398199	2.05607
ALDH9A1	-8.65493	33.6002	-4.26713	2.52244e-05	0.000398199	2.05578
ZCCHC4	-0.187273	1.33241	-4.26574	2.53744e-05	0.000400249	2.0502
SYTL4	-0.513598	1.06428	-4.26454	2.55049e-05	0.00040199	2.04537
POM121	-0.502323	1.93875	-4.26401	2.55625e-05	0.000402517	2.04325
IFRD2	-2.20932	13.5216	-4.26368	2.55982e-05	0.000402517	2.04194
PACS1	1.31047	4.62477	4.26368	2.55989e-05	0.000402517	2.04191
CLCN5	-0.769768	2.92511	-4.26339	2.563e-05	0.000402688	2.04077
CHPT1	-3.60295	15.7284	-4.26212	2.57702e-05	0.000404571	2.03564
GCC1	-0.72909	4.49739	-4.26187	2.57975e-05	0.000404682	2.03464
SIRT5	-1.13163	4.83836	-4.26081	2.59141e-05	0.000406192	2.0304
MARCO	2.65386	1.96342	4.25806	2.62192e-05	0.000410651	2.01938
KANTR	-0.147563	0.56084	-4.25767	2.62633e-05	0.000411019	2.0178
NBEAL1	-0.110448	0.398301	-4.25654	2.63898e-05	0.000412675	2.01328
VAMP4	-0.521585	3.00601	-4.25259	2.6837e-05	0.000419339	1.99747
FAM47E	-0.073413	0.213063	-4.25172	2.69373e-05	0.000420576	1.99397
IQCJ-SCHIP1	-0.0760081	0.187364	-4.2504	2.70893e-05	0.000422619	1.98867
TATDN3	-0.741223	3.91996	-4.24943	2.72003e-05	0.000423816	1.98483
MTHFD2	0.169627	0.391829	4.24936	2.72086e-05	0.000423816	1.98454
CYB5RL	-0.130576	0.473637	-4.24849	2.73092e-05	0.000425051	1.98107
ABHD1	-0.627315	0.771373	-4.24815	2.73492e-05	0.000425342	1.97969
NCMAP	-0.708381	1.40671	-4.24793	2.73748e-05	0.000425408	1.97881
DMGDH	-6.69845	16.5395	-4.24545	2.76652e-05	0.000429587	1.96889
CEP76	-0.129058	0.645543	-4.24359	2.7884e-05	0.000432647	1.96148
STAB1	2.23478	4.69708	4.24273	2.79872e-05	0.00043391	1.958
ERI2	-0.269637	1.12128	-4.2424	2.80255e-05	0.000434167	1.95672
MUTYH	-0.0180017	0.0546222	-4.24087	2.82082e-05	0.000436657	1.95061
VPS50	-0.207213	1.43664	-4.24049	2.82541e-05	0.00043703	1.94908
MFAP3	-0.224113	0.887849	-4.23892	2.84434e-05	0.000439616	1.9428
SIRPB2	0.0908906	0.192201	4.23811	2.8541e-05	0.000440783	1.93957
GSN	5.09058	16.6209	4.23744	2.86227e-05	0.000441702	1.93689
GTF2H2C	-0.0909892	0.365566	-4.23724	2.86462e-05	0.000441724	1.93611
DGUOK	2.41802	12.9568	4.23657	2.87286e-05	0.000442652	1.93341
RHOBTB3	-1.72738	6.08902	-4.23611	2.87842e-05	0.000443166	1.9316
FITM2	-1.02292	3.71627	-4.2359	2.88098e-05	0.000443218	1.93076
C3orf20	-0.0171695	0.0239806	-4.23571	2.88335e-05	0.000443239	1.92999
GIN1	-0.158269	1.01756	-4.23403	2.90399e-05	0.000446068	1.92328
C9orf43	-0.152226	0.461752	-4.23293	2.91758e-05	0.00044745	1.91889
PPIP5K2	-0.220635	1.45075	-4.23281	2.91898e-05	0.00044745	1.91844
ATR	-0.0921301	0.593796	-4.23275	2.91971e-05	0.00044745	1.9182
FBXO24	-0.0343	0.0997108	-4.23225	2.92601e-05	0.000448071	1.91618
HOXA1	0.0397225	0.0696219	4.23164	2.9335e-05	0.000448872	1.91377
ZNF638	-0.582009	5.32337	-4.22955	2.9597e-05	0.000452534	1.90541
TRIR	13.6064	82.0214	4.22557	3.0099e-05	0.00045955	1.8896
HDHD2	-0.0205458	0.0702568	-4.22555	3.01019e-05	0.00045955	1.88951
PRELP	3.08461	3.61159	4.22519	3.01482e-05	0.000459904	1.88806
DNAJC16	-0.490752	2.79157	-4.22245	3.05e-05	0.000464915	1.87716
ADI1	-19.2409	70.8778	-4.22206	3.05495e-05	0.000465314	1.87563
CD80	0.0914986	0.121473	4.22163	3.06062e-05	0.000465821	1.87389
ACAD10	-0.929644	4.89714	-4.2208	3.0713e-05	0.000467091	1.87061
TAP1	6.83555	11.2862	4.21998	3.082e-05	0.00046836	1.86735
SH3BP4	-3.36822	10.6845	-4.21951	3.08811e-05	0.000468376	1.86548
FAM184A	-0.31863	0.890424	-4.2195	3.08826e-05	0.000468376	1.86544
ATAD2B	-0.137933	0.868477	-4.21943	3.08915e-05	0.000468376	1.86517
CERS2	-18.5433	64.5308	-4.21922	3.09191e-05	0.000468439	1.86433
MPPE1	-0.36378	1.75516	-4.21796	3.10851e-05	0.000470595	1.8593
AQP9	-71.8443	128.248	-4.21673	3.12465e-05	0.000472377	1.85443
RTTN	-0.0855539	0.355568	-4.2167	3.12501e-05	0.000472377	1.85432
DLG5	-0.627023	1.48433	-4.21623	3.1313e-05	0.000472968	1.85243
KCTD18	-0.381577	2.2648	-4.21562	3.13938e-05	0.000473831	1.85001
XPC	-0.859456	3.40391	-4.21518	3.14525e-05	0.000474357	1.84825
TCEANC2	-0.0965648	0.55099	-4.21483	3.14983e-05	0.000474688	1.84688
AARSD1	-0.0577278	0.166555	-4.21431	3.15675e-05	0.000475373	1.84482
ERMN	0.024891	0.0396082	4.2141	3.15953e-05	0.000475432	1.84399
GRXCR2	-0.00639897	0.00832496	-4.21338	3.16923e-05	0.000476532	1.84111
CNRIP1	0.416475	0.98445	4.21252	3.1807e-05	0.000477896	1.83772
SORD	-4.86988	13.6709	-4.20969	3.21899e-05	0.000483286	1.82647
TRERF1	0.108352	0.32483	4.20835	3.2373e-05	0.000485306	1.82114
TNRC6A	-0.505746	2.87498	-4.20834	3.23732e-05	0.000485306	1.82113
AP4E1	-0.160174	1.17484	-4.20591	3.27069e-05	0.00048994	1.8115
TRAPPC13	-0.281669	1.96454	-4.20285	3.3132e-05	0.000495936	1.79936
BAIAP3	-0.642165	1.81334	-4.20188	3.32677e-05	0.000497554	1.79552
L3MBTL1	-0.0270246	0.085116	-4.20172	3.329e-05	0.000497554	1.79489
LMO2	0.87591	3.40614	4.199	3.36747e-05	0.000502926	1.78409
BAIAP2	-1.32225	4.7397	-4.19767	3.38634e-05	0.000505366	1.77884
NAGS	-6.40817	13.1299	-4.19735	3.39094e-05	0.000505674	1.77757
COX11	-0.923374	5.70284	-4.19673	3.39974e-05	0.000506607	1.77513
SMG8	-0.528245	2.59612	-4.19257	3.45974e-05	0.000514978	1.7587
IL4I1	1.70748	1.85129	4.19248	3.46108e-05	0.000514978	1.75833
PPP4C	4.75445	32.6583	4.19183	3.47064e-05	0.000516015	1.75574
CCL3	0.270285	0.536671	4.19045	3.49081e-05	0.000518627	1.75029
LTBP4	2.24203	4.83582	4.18917	3.50968e-05	0.000521042	1.74523
C16orf95	-0.0497855	0.141005	-4.18818	3.52429e-05	0.000522822	1.74133
GPR15	0.039694	0.0427661	4.1871	3.54031e-05	0.000524808	1.73707
DCAF17	-0.165982	1.09243	-4.18627	3.55268e-05	0.000526251	1.73379
AGAP5	-0.00853559	0.0147316	-4.18399	3.58684e-05	0.000530916	1.7248
HLF	-7.32245	13.9864	-4.18121	3.62903e-05	0.00053656	1.71382
CREB3	3.85427	20.6433	4.18112	3.63035e-05	0.00053656	1.71348
GDAP2	-0.159233	1.0126	-4.18081	3.63516e-05	0.000536872	1.71223
INO80D	-0.135215	0.797309	-4.17923	3.65925e-05	0.000540031	1.70603
RANBP10	-1.13583	4.83846	-4.17866	3.66802e-05	0.000540924	1.70378
SLC25A52	-0.0400371	0.0484622	-4.17771	3.68275e-05	0.000542695	1.70002
ANO6	-2.8278	13.5081	-4.17737	3.68789e-05	0.000543051	1.69871
F2R	2.32778	5.58811	4.17686	3.69584e-05	0.00054382	1.69668
ARL11	0.102566	0.255643	4.1732	3.75297e-05	0.00055182	1.68228
FCRL4	0.00761032	0.00467414	4.17161	3.77814e-05	0.000555111	1.676
HYAL3	-1.16648	2.86378	-4.16893	3.8207e-05	0.000560951	1.66548
IL7R	1.90684	1.67209	4.16599	3.86803e-05	0.000567482	1.65392
SYCP3	-0.023018	0.0605132	-4.1638	3.90365e-05	0.000572286	1.64531
PLD4	0.335372	0.488029	4.16284	3.91931e-05	0.00057416	1.64155
KRTCAP2	-0.163776	0.546489	-4.16248	3.9253e-05	0.000574616	1.64012
SERPINB9	0.975334	2.74808	4.16186	3.93548e-05	0.000575684	1.63769
PSMB6	10.7055	60.8758	4.15999	3.96634e-05	0.000579772	1.63036
ITPR2	-2.76059	8.26533	-4.15898	3.98315e-05	0.000581623	1.62638
C12orf29	-0.257329	1.67828	-4.15888	3.98484e-05	0.000581623	1.62599
SRCAP	-0.0355457	0.141062	-4.1577	4.00447e-05	0.00058406	1.62137
CYSLTR1	0.0720275	0.205571	4.15685	4.01872e-05	0.000585263	1.61804
ZNF770	-0.833479	2.41818	-4.15684	4.01894e-05	0.000585263	1.61799
IL27RA	0.871585	2.43252	4.15669	4.02152e-05	0.000585263	1.61739
DDX47	-0.0274632	0.0728863	-4.15615	4.03046e-05	0.000586137	1.6153
DUSP3	-5.27244	29.0615	-4.15491	4.05147e-05	0.000588666	1.61042
NFE2L3	0.649899	1.19085	4.15477	4.05376e-05	0.000588666	1.60989
WDR54	0.707606	1.60156	4.1534	4.07702e-05	0.000591613	1.60452
TTC5	-0.0945401	0.589249	-4.15284	4.0867e-05	0.000592587	1.60229
CXorf58	-0.0204169	0.0460043	-4.15135	4.11217e-05	0.000595847	1.59646
DLEC1	-0.0462008	0.0979356	-4.15001	4.13517e-05	0.000598744	1.59122
ACOD1	0.00760551	0.00617057	4.14895	4.15356e-05	0.00060096	1.58706
ZNF169	-0.0435299	0.187519	-4.14878	4.1565e-05	0.00060096	1.58639
RCOR3	-0.501303	2.76122	-4.14778	4.17389e-05	0.000603036	1.58248
ZNF821	-0.0773964	0.349998	-4.14737	4.18091e-05	0.000603613	1.5809
F13B	-16.0214	43.8352	-4.14614	4.20254e-05	0.000606297	1.57605
MANEA	-1.14762	3.87241	-4.14448	4.23162e-05	0.000609725	1.56958
PJVK	-0.0979574	0.323642	-4.14444	4.23241e-05	0.000609725	1.56941
NGFR	1.67421	2.61681	4.14328	4.25282e-05	0.000612099	1.56489
RLN2	0.024157	0.0266568	4.14316	4.25504e-05	0.000612099	1.5644
ANKRD42	-0.121629	0.691535	-4.14267	4.26371e-05	0.000612905	1.56249
RAB3GAP2	-0.507305	3.14085	-4.14072	4.29843e-05	0.00061745	1.55488
ZC3H12D	0.0600043	0.163336	4.13953	4.31982e-05	0.000619943	1.55022
GGNBP2	-0.588588	5.44571	-4.13918	4.32604e-05	0.000619943	1.54887
LRRC2	-0.592577	1.87358	-4.13916	4.32638e-05	0.000619943	1.5488
SELENBP1	-25.8344	72.7371	-4.13906	4.32822e-05	0.000619943	1.5484
PIKFYVE	-0.321842	1.81645	-4.13869	4.33487e-05	0.00062013	1.54696
HAO1	-30.595	98.796	-4.13865	4.33575e-05	0.00062013	1.54677
ZBTB7B	-4.86701	18.9449	-4.13665	4.37193e-05	0.00062455	1.53897
RAD52	-0.31591	1.17841	-4.13659	4.37292e-05	0.00062455	1.53876
MTOR	-1.31016	5.21028	-4.13591	4.3853e-05	0.00062587	1.53611
TRPM2	0.315941	0.636673	4.13472	4.40716e-05	0.000628164	1.53144
USP46	-0.150659	0.841508	-4.13452	4.41086e-05	0.000628164	1.53065
SPDYE2	-0.0184818	0.0314914	-4.13421	4.41658e-05	0.000628164	1.52944
PFN1	69.6865	201.496	4.1342	4.41672e-05	0.000628164	1.52941
ZNF841	-0.342472	1.16447	-4.13418	4.41712e-05	0.000628164	1.52932
FXYD5	5.65054	10.9796	4.13311	4.43669e-05	0.000630497	1.52517
DCDC2B	-0.0139795	0.0275931	-4.13091	4.47757e-05	0.000635853	1.51657
PEX11A	-1.70657	6.81333	-4.12865	4.51976e-05	0.000641388	1.50777
GTF2IRD2B	-0.147443	0.601527	-4.12822	4.52776e-05	0.000641948	1.50611
INSL3	0.110051	0.124349	4.1281	4.53015e-05	0.000641948	1.50562
TBC1D8B	-0.250621	1.05219	-4.127	4.55087e-05	0.000644427	1.50133
TLCD4-RWDD3	-0.0340149	0.100657	-4.12598	4.57017e-05	0.0006467	1.49736
ZC3H8	-0.191005	0.996474	-4.12545	4.58015e-05	0.000647653	1.49532
SPATC1	-0.0867712	0.183257	-4.12454	4.59765e-05	0.000649667	1.49174
ARHGEF35	-0.346937	1.00954	-4.12413	4.60545e-05	0.000650308	1.49015
THEM5	-1.02171	3.18047	-4.12354	4.61678e-05	0.000651446	1.48784
EPB41L3	0.278391	0.445606	4.1229	4.62907e-05	0.000652718	1.48535
NT5C1B	-0.011048	0.0203325	-4.12196	4.64701e-05	0.000654785	1.48172
CCDC142	-0.232583	1.29897	-4.11956	4.69349e-05	0.000660473	1.47239
NSL1	-0.299549	1.97497	-4.11954	4.69401e-05	0.000660473	1.47228
MICU3	-0.339326	0.920699	-4.11883	4.70785e-05	0.000661955	1.46952
PER3	-0.735643	2.14055	-4.11777	4.72851e-05	0.00066439	1.46541
TBXA2R	0.3925	1.15396	4.11715	4.74067e-05	0.00066563	1.46301
KANSL1	-0.175523	1.16535	-4.11673	4.74902e-05	0.000666334	1.46135
ABCA5	-0.812816	3.19164	-4.11608	4.76187e-05	0.000667666	1.45882
NNAT	-0.106145	0.178748	-4.11481	4.78688e-05	0.000670702	1.45391
CHERP	-0.818368	3.87585	-4.11424	4.79812e-05	0.000671805	1.45171
AMER1	-0.5013	1.0061	-4.11325	4.81803e-05	0.000673714	1.44782
EHD1	0.996907	6.22082	4.11322	4.81852e-05	0.000673714	1.44773
ZSCAN29	-0.266277	1.94792	-4.11148	4.85334e-05	0.000678107	1.44097
CLCN2	-0.127804	0.514066	-4.10969	4.88955e-05	0.000682469	1.434
USP31	-0.270056	1.24265	-4.10943	4.89478e-05	0.000682469	1.433
ABCB6	-0.0527536	0.153524	-4.10943	4.89483e-05	0.000682469	1.43299
KALRN	-0.27786	1.01856	-4.10828	4.91807e-05	0.000684908	1.42855
FBXW8	-0.262342	1.73349	-4.10823	4.91919e-05	0.000684908	1.42833
SLC17A4	-3.99662	11.501	-4.10805	4.92268e-05	0.000684915	1.42767
SLC24A4	0.00666738	0.0198696	4.10656	4.95321e-05	0.000688683	1.42187
PRDM10	-0.143431	0.968991	-4.10625	4.95954e-05	0.000689082	1.42068
TSSK4	-0.0613898	0.172755	-4.10293	5.02807e-05	0.000698118	1.40781
ARHGEF1	1.66913	7.59271	4.10261	5.03488e-05	0.000698577	1.40654
CIPC	-0.435736	1.90525	-4.10156	5.05678e-05	0.000701127	1.40247
PGAP1	-0.127165	0.458814	-4.10082	5.07218e-05	0.00070273	1.39962
ABHD14A-ACY1	-0.0097286	0.019898	-4.10067	5.07539e-05	0.00070273	1.39902
GAL3ST4	0.569462	0.847414	4.09962	5.09746e-05	0.000705295	1.39496
H2BC6	-0.0751666	0.164715	-4.09889	5.11274e-05	0.00070692	1.39215
SLC47A2	-0.0602566	0.100096	-4.09824	5.12641e-05	0.000708318	1.38965
FMR1	-1.39135	6.261	-4.09637	5.16632e-05	0.000712925	1.38237
MICAL2	-0.398054	1.41411	-4.09634	5.16698e-05	0.000712925	1.38225
TOMM5	-0.0740351	0.276505	-4.09617	5.17048e-05	0.000712925	1.38162
GRPR	-0.569636	0.476676	-4.09396	5.21792e-05	0.000718969	1.37306
ARL17A	-0.0221876	0.0770906	-4.0937	5.22345e-05	0.000719235	1.37206
ZNF577	-0.218788	0.522258	-4.09222	5.25542e-05	0.000723137	1.36634
LIME1	-0.214549	0.512103	-4.09136	5.27404e-05	0.000725198	1.36303
USP50	-0.0311747	0.0753442	-4.09092	5.28365e-05	0.00072602	1.36132
SLC35E2B	-0.532719	2.40574	-4.09051	5.2926e-05	0.000726387	1.35974
SAMM50	-1.88988	8.36262	-4.0904	5.295e-05	0.000726387	1.35931
DRAM1	1.09654	3.28357	4.0903	5.29725e-05	0.000726387	1.35891
RNF128	-7.87933	28.6666	-4.09012	5.30115e-05	0.000726421	1.35822
DNHD1	-0.139632	0.434293	-4.08984	5.30723e-05	0.000726756	1.35715
PIGN	-0.155602	0.994136	-4.08754	5.35785e-05	0.000733183	1.34825
CDNF	-0.410313	1.41233	-4.0871	5.36748e-05	0.000733997	1.34657
MAOA	-7.54566	27.9697	-4.08492	5.416e-05	0.000740125	1.33813
SLC25A13	-7.42905	31.5024	-4.08456	5.42396e-05	0.000740705	1.33676
FHL3	1.66023	6.22781	4.08363	5.44483e-05	0.000743046	1.33316
IL10	0.0456793	0.0588211	4.08334	5.45144e-05	0.00074344	1.33202
BCLAF3	-0.130046	0.719942	-4.08268	5.46629e-05	0.000744955	1.32947
DNAH1	-0.612334	1.29473	-4.08215	5.47818e-05	0.000746011	1.32743
PNMA1	1.80484	5.2849	4.082	5.48152e-05	0.000746011	1.32686
STRN	-0.172471	1.25088	-4.07963	5.53512e-05	0.000752792	1.31774
PDIK1L	-0.448077	2.50925	-4.07777	5.57777e-05	0.000758075	1.31055
GPATCH2L	-0.0836921	0.549251	-4.07756	5.58253e-05	0.000758205	1.30975
MLXIPL	-16.68	63.691	-4.07674	5.60135e-05	0.000760243	1.3066
APOL3	4.50209	10.0255	4.07438	5.65614e-05	0.000767157	1.29747
AP003108.2	-0.0103008	0.0378845	-4.07363	5.67338e-05	0.000768973	1.29462
ITGAL	0.997689	3.04697	4.07235	5.70338e-05	0.000771995	1.28968
PHLPP1	-0.882822	3.67472	-4.07235	5.70343e-05	0.000771995	1.28967
MGP	6.38457	10.4813	4.07188	5.71433e-05	0.000772946	1.28788
IFI35	6.96777	24.9539	4.07139	5.72589e-05	0.000773985	1.28599
PLEKHG2	0.535215	1.70612	4.07108	5.73319e-05	0.000774446	1.2848
TMEM150C	-2.31028	5.25613	-4.06996	5.75964e-05	0.000777493	1.28048
EFEMP2	1.3655	2.63164	4.06951	5.77035e-05	0.000778412	1.27874
C3orf18	-0.581065	2.10389	-4.06901	5.78214e-05	0.000779475	1.27683
SH3BP1	0.344521	0.649259	4.0654	5.86844e-05	0.000790573	1.26295
ADAMTS2	1.28209	2.11213	4.06433	5.89421e-05	0.00079351	1.25884
SLC7A9	-1.788	6.16549	-4.06338	5.91719e-05	0.000796066	1.2552
RPA4	-0.0197222	0.0428822	-4.06193	5.95251e-05	0.000800278	1.24962
FAM126B	-0.149558	0.838412	-4.06153	5.96227e-05	0.000800391	1.24809
RPL34	20.1797	94.5553	4.06153	5.9624e-05	0.000800391	1.24807
TSTD2	-0.216146	0.763159	-4.06136	5.96655e-05	0.000800391	1.24742
CDH23	-0.327663	0.789365	-4.06124	5.96941e-05	0.000800391	1.24697
DDX55	-0.342995	2.2061	-4.06039	5.99034e-05	0.000802657	1.24369
EHBP1	-1.06223	4.67263	-4.05899	6.02485e-05	0.000806739	1.23831
AL121753.1	-0.0369773	0.089493	-4.05538	6.11453e-05	0.000818198	1.22447
GPR75	-0.255779	0.492079	-4.05489	6.12682e-05	0.000819293	1.22259
MOXD1	0.736753	0.919995	4.05277	6.18006e-05	0.000825859	1.21448
DHX35	-0.292603	2.06298	-4.05254	6.18601e-05	0.000826099	1.21358
OR13C5	-0.00910056	0.0074429	-4.05156	6.21075e-05	0.000828848	1.20984
LCMT2	-0.175413	1.15234	-4.0503	6.24282e-05	0.000832571	1.20502
NFIA	-0.243154	1.08515	-4.04791	6.30434e-05	0.000840214	1.19584
RBM28	-0.164637	1.19378	-4.04713	6.3244e-05	0.000842324	1.19286
PPTC7	-1.11636	3.91905	-4.04627	6.34668e-05	0.000844727	1.18957
ANTXR1	1.26184	2.24799	4.04601	6.3535e-05	0.00084507	1.18856
STOML2	7.59604	51.5516	4.04523	6.3737e-05	0.000846903	1.18559
YY2	-0.0535327	0.175845	-4.04515	6.37577e-05	0.000846903	1.18529
NOM1	-0.277043	1.98064	-4.0437	6.41352e-05	0.000850877	1.17976
RYR3	-0.0153782	0.0456965	-4.04368	6.41422e-05	0.000850877	1.17965
SIAH2	-7.14073	25.0182	-4.04351	6.41861e-05	0.000850893	1.17901
TCP11L2	-0.0863797	0.346184	-4.04298	6.43255e-05	0.000852174	1.17698
FCER1G	18.533	23.6983	4.04042	6.50006e-05	0.000860546	1.16721
TBK1	-0.145219	1.34393	-4.0383	6.55666e-05	0.000867463	1.15909
CCNT1	-0.277909	2.33826	-4.03804	6.56351e-05	0.000867793	1.15811
IL2	0.0119166	0.0160404	4.03766	6.57358e-05	0.000868057	1.15668
RPS9	29.9849	146.919	4.03764	6.57421e-05	0.000868057	1.15659
ADCY7	0.100316	0.237891	4.03731	6.58317e-05	0.000868665	1.15531
KDM1B	-0.542058	2.33363	-4.03595	6.61968e-05	0.000872449	1.15013
MYH14	-2.5222	11.4357	-4.03592	6.6206e-05	0.000872449	1.15
CRAMP1	-0.130923	0.818616	-4.03482	6.65019e-05	0.000875769	1.14583
MRI1	-0.3507	2.00292	-4.0335	6.68609e-05	0.000879916	1.14079
HHAT	-0.629206	1.43349	-4.0331	6.69723e-05	0.0008808	1.13923
U2AF1	-0.0171247	0.0505487	-4.03257	6.71163e-05	0.000882112	1.13722
CCDC80	2.15648	2.62238	4.03126	6.74742e-05	0.000886232	1.13224
CFAP97D1	-0.00805501	0.012387	-4.03059	6.76605e-05	0.000888095	1.12966
SBNO1	-0.314601	2.39442	-4.02988	6.78559e-05	0.000890073	1.12696
RABL3	-0.473998	2.98457	-4.02842	6.82612e-05	0.000894801	1.12138
SSC5D	0.267002	0.394105	4.02809	6.83524e-05	0.000895407	1.12014
CDON	-0.103624	0.278698	-4.02783	6.84235e-05	0.000895751	1.11916
PLA2G2D	1.7821	1.14326	4.02652	6.87902e-05	0.00089996	1.11416
NEMF	-0.192174	1.07864	-4.02615	6.88941e-05	0.000900728	1.11275
ZNF510	-0.19319	0.951334	-4.02544	6.90926e-05	0.000902732	1.11005
PTAR1	-0.378522	2.02333	-4.02474	6.92889e-05	0.000904703	1.1074
ARSK	-0.353849	1.39195	-4.0234	6.96682e-05	0.00090906	1.10229
TRIM23	-0.365574	2.35212	-4.02037	7.05325e-05	0.000919736	1.09075
CMYA5	-0.134342	0.305212	-4.01812	7.11793e-05	0.000927564	1.08221
AC013394.1	-0.0144141	0.0301935	-4.01754	7.13496e-05	0.000928186	1.07997
C10orf105	0.00821173	0.0141581	4.01751	7.13578e-05	0.000928186	1.07986
ARPC4	4.19401	20.6317	4.01747	7.13701e-05	0.000928186	1.0797
HSD17B8	-8.98394	33.88	-4.01723	7.14371e-05	0.000928186	1.07882
ZNF862	-0.249391	1.01074	-4.01715	7.14619e-05	0.000928186	1.0785
RBAK	-0.224469	1.52978	-4.01684	7.15517e-05	0.000928186	1.07732
NPFFR1	0.00588925	0.00683006	4.01684	7.15529e-05	0.000928186	1.07731
JSRP1	0.41057	0.403097	4.01644	7.1668e-05	0.000929074	1.0758
TMEM244	0.0187941	0.0132045	4.01584	7.18421e-05	0.000930231	1.07353
MTMR3	-0.0880337	0.407152	-4.01554	7.19292e-05	0.000930231	1.0724
SPDYA	-0.0184536	0.05642	-4.01547	7.19519e-05	0.000930231	1.0721
APC	-0.244216	1.44534	-4.01542	7.19661e-05	0.000930231	1.07192
FUT8	0.232844	0.593995	4.01534	7.19905e-05	0.000930231	1.0716
RAB21	-0.316705	2.97633	-4.01504	7.20761e-05	0.000930733	1.07049
DNAH14	-0.0910716	0.383754	-4.01405	7.23679e-05	0.000933898	1.06671
RPL21	15.9413	66.6121	4.01327	7.2596e-05	0.000936235	1.06376
TSC22D2	-0.400873	2.05359	-4.01244	7.28425e-05	0.000938807	1.06059
POLE	-0.466166	2.22079	-4.01127	7.31879e-05	0.000942649	1.05616
RNASET2	0.705795	1.56822	4.01106	7.32514e-05	0.000942858	1.05535
CDKL5	-0.112207	0.38859	-4.01072	7.33525e-05	0.00094355	1.05406
SIRT1	-0.650149	3.19287	-4.00957	7.36945e-05	0.000947338	1.04971
LRRC32	2.81038	6.13676	4.00759	7.42899e-05	0.000954376	1.04218
CD274	0.325143	0.515327	4.00587	7.48102e-05	0.000960441	1.03565
DESI1	-2.69482	16.2672	-4.00481	7.51304e-05	0.000963932	1.03166
ZDHHC17	-0.223204	1.60494	-4.0037	7.54684e-05	0.000967361	1.02746
VSIG4	3.1906	3.89183	4.00362	7.54947e-05	0.000967361	1.02713
MARCKS	7.85433	22.4528	4.00227	7.59082e-05	0.000972035	1.02202
H2BC18	-0.117704	0.204427	-4.00124	7.62265e-05	0.000975011	1.01811
MGAT2	-0.0370749	0.0955067	-4.0012	7.62384e-05	0.000975011	1.01796
UGT1A4	-15.5785	22.5678	-4.00055	7.64375e-05	0.000976887	1.01552
SNED1	-0.210084	0.641847	-4.00041	7.64831e-05	0.000976887	1.01496
ZNF214	-0.0642082	0.208582	-3.99837	7.71172e-05	0.000984355	1.00724
CCDC3	1.58987	3.59044	3.99784	7.72802e-05	0.00098524	1.00527
NUDT6	-0.165415	0.469723	-3.99783	7.72853e-05	0.00098524	1.0052
LARP4	-1.40589	8.81746	-3.99699	7.75476e-05	0.000987389	1.00203
PSMD9	-0.0592824	0.309669	-3.99697	7.7553e-05	0.000987389	1.00197
IGFBP7	44.3941	84.3905	3.99611	7.78231e-05	0.000990195	0.998718
MED26	-0.118452	0.855932	-3.99504	7.8162e-05	0.000993874	0.994653
SDHAF3	-1.90927	9.5428	-3.99312	7.87722e-05	0.00100099	0.98738
OSTF1	2.86072	18.9012	3.99267	7.8916e-05	0.00100104	0.985674
ARHGAP5	-0.322956	1.08361	-3.99266	7.8919e-05	0.00100104	0.985639
HMG20A	-0.420074	2.02617	-3.99263	7.89264e-05	0.00100104	0.98555
PDP2	-0.307505	1.60527	-3.99214	7.9085e-05	0.00100241	0.983673
S100B	0.414705	0.446219	3.99126	7.93659e-05	0.00100534	0.980357
IPP	-0.343641	2.25198	-3.99058	7.95839e-05	0.00100746	0.977792
GJA4	2.44568	8.17241	3.98919	8.00304e-05	0.00101247	0.972559
ATG9A	-0.867495	3.65425	-3.98845	8.0273e-05	0.00101336	0.969729
USP37	-0.107556	0.360763	-3.98838	8.02954e-05	0.00101336	0.969468
FNBP1	0.938719	5.24197	3.98836	8.03004e-05	0.00101336	0.96941
H4C14	-0.11808	0.251453	-3.98835	8.03047e-05	0.00101336	0.96936
CA14	-1.53537	2.46046	-3.9873	8.06461e-05	0.00101703	0.965392
CLEC4F	0.0877962	0.160944	3.9865	8.09065e-05	0.00101967	0.962378
NIT1	-2.27294	13.394	-3.98624	8.09913e-05	0.00102009	0.961399
SLC25A16	-0.75674	3.43643	-3.98565	8.11856e-05	0.00102189	0.959157
ZNF736	-0.110701	0.396627	-3.98341	8.19209e-05	0.0010305	0.950727
MCFD2	-5.16843	24.6107	-3.98325	8.19731e-05	0.0010305	0.950131
CADM1	-2.42491	8.39199	-3.98267	8.2168e-05	0.00103209	0.947911
PRKCZ	-0.280945	1.01947	-3.98256	8.22026e-05	0.00103209	0.947517
H1-6	-0.0308196	0.0338955	-3.98011	8.30206e-05	0.0010417	0.938259
FSBP	-0.0482172	0.190987	-3.97712	8.40268e-05	0.00105366	0.926996
SELENOW	5.31358	14.3279	3.97499	8.4749e-05	0.00106205	0.918995
MARCHF9	0.658371	2.24243	3.97465	8.48646e-05	0.00106283	0.917721
GAL3ST2	-0.160434	0.165614	-3.97377	8.51656e-05	0.00106593	0.914411
MAN2C1	-0.799768	4.36266	-3.97116	8.60681e-05	0.00107655	0.904556
FBXO48	-0.121356	0.675186	-3.97011	8.64297e-05	0.0010804	0.900637
CTSC	1.30087	3.35257	3.96985	8.65203e-05	0.00108085	0.899658
LRRC58	-0.786577	4.18044	-3.96963	8.65965e-05	0.00108113	0.898835
RAB8B	0.835712	3.39724	3.96851	8.69887e-05	0.00108459	0.894611
LUM	15.4706	18.6851	3.96837	8.7037e-05	0.00108459	0.894092
REL	-0.05633	0.244027	-3.96837	8.70372e-05	0.00108459	0.89409
ACSL6	-0.487317	0.606437	-3.96794	8.7189e-05	0.00108581	0.892461
ACOX2	-7.72619	26.5558	-3.96702	8.75122e-05	0.00108884	0.889003
GIMAP7	3.73327	7.47745	3.96694	8.75417e-05	0.00108884	0.888687
MAP6D1	-0.0119478	0.0278888	-3.96671	8.76222e-05	0.00108916	0.887828
AP000812.4	-0.0160281	0.042781	-3.96633	8.77565e-05	0.00109015	0.886397
SMYD2	-3.68808	12.3998	-3.96553	8.80375e-05	0.00109296	0.88341
CYB5R1	-3.44363	17.763	-3.96454	8.83881e-05	0.00109663	0.879694
AC011498.4	-0.267747	0.586706	-3.96272	8.9036e-05	0.00110387	0.872868
SDE2	-1.24765	6.19693	-3.96259	8.90827e-05	0.00110387	0.872379
SPDYE5	-0.0154032	0.0502878	-3.96224	8.92091e-05	0.0011041	0.871053
ALKBH6	-0.0674598	0.252842	-3.96223	8.92115e-05	0.0011041	0.871028
NUP42	-0.247305	1.64479	-3.96186	8.93453e-05	0.00110507	0.869628
PSMD12	-1.2989	10.7462	-3.95955	9.0179e-05	0.00111441	0.860948
ST7L	-0.129417	0.818713	-3.95946	9.02124e-05	0.00111441	0.860602
FLT3	0.0761332	0.114983	3.95926	9.02838e-05	0.0011146	0.859863
MTRNR2L4	-0.0118853	0.0238547	-3.95831	9.06301e-05	0.00111818	0.856285
SLC34A1	-0.104911	0.181621	-3.95814	9.06902e-05	0.00111823	0.855666
FMO3	-44.5888	102.484	-3.95683	9.11695e-05	0.00112345	0.85074
FBXO11	-0.307836	1.51768	-3.95604	9.14586e-05	0.00112631	0.847781
DCUN1D1	-0.566838	3.58444	-3.95581	9.15425e-05	0.00112665	0.846924
AL160269.1	-0.0510027	0.107323	-3.95548	9.1663e-05	0.00112744	0.845695
COG2	-0.304238	1.30758	-3.95513	9.17905e-05	0.00112831	0.844396
FCRL3	0.197493	0.142703	3.95486	9.18909e-05	0.00112885	0.843375
KLHL24	-0.798837	4.35908	-3.95421	9.2133e-05	0.00113113	0.840916
FAM163B	0.557671	0.629988	3.95322	9.24973e-05	0.0011349	0.837229
ZNF564	-0.0284246	0.0814158	-3.95304	9.25641e-05	0.00113502	0.836555
NBPF14	-0.0739028	0.302093	-3.9518	9.30267e-05	0.00113999	0.831897
DACT3	0.161867	0.361528	3.94962	9.3842e-05	0.00114887	0.823743
DCAF8	-1.19563	7.40902	-3.94956	9.38664e-05	0.00114887	0.823501
UBE2S	2.2354	5.9538	3.94881	9.41456e-05	0.00115158	0.820727
CCDC47	-4.33073	24.5332	-3.9484	9.43038e-05	0.00115262	0.819158
ID1	12.0379	20.6514	3.94828	9.43459e-05	0.00115262	0.81874
CRPPA	-0.13451	0.452842	-3.94613	9.51635e-05	0.00116189	0.81068
ASH1L	-0.683008	2.92436	-3.9457	9.5329e-05	0.0011632	0.809057
PCSK7	-0.091625	0.465259	-3.94434	9.58474e-05	0.00116881	0.80399
GPR179	-0.00668342	0.0114634	-3.94346	9.61871e-05	0.00117224	0.800685
GGCX	-4.08813	20.1118	-3.94324	9.62719e-05	0.00117255	0.799862
ABCC2	-6.81139	21.6703	-3.94236	9.66086e-05	0.00117593	0.796601
USF2	3.25863	21.4275	3.94209	9.67127e-05	0.00117648	0.795595
TMEM106B	-0.725034	4.17639	-3.94186	9.68021e-05	0.00117685	0.794731
CFAP58	-0.0147689	0.0336872	-3.94145	9.69622e-05	0.00117808	0.793188
TIMD4	0.57376	0.540455	3.94016	9.74635e-05	0.00118345	0.788371
POLR2J2	-0.0129843	0.030729	-3.93973	9.76296e-05	0.00118448	0.786781
SSTR1	-1.33519	2.45253	-3.93964	9.7667e-05	0.00118448	0.786423
C5orf51	-0.716041	4.48594	-3.93913	9.78639e-05	0.00118615	0.784542
HEATR5B	-0.296065	2.03893	-3.93784	9.837e-05	0.00119088	0.779724
RAG1	-0.109511	0.13045	-3.93783	9.83739e-05	0.00119088	0.779687
BCL2L13	-0.791133	6.60708	-3.93748	9.85131e-05	0.00119184	0.778366
ZBTB39	-0.182607	0.926092	-3.93654	9.88837e-05	0.00119516	0.774859
ATP6AP1L	-0.12218	0.450531	-3.93648	9.89075e-05	0.00119516	0.774635
TFPT	1.69683	7.29936	3.93525	9.93937e-05	0.00120012	0.770054
ZFYVE9	-0.287427	1.83167	-3.93514	9.94385e-05	0.00120012	0.769634
TRAF3IP1	-0.322466	2.81428	-3.93458	9.96608e-05	0.00120208	0.767548
AZI2	-0.200589	1.20758	-3.93298	0.000100299	0.00120904	0.761587
RRN3	-1.2107	7.87441	-3.93275	0.000100394	0.00120946	0.760705
PBLD	-5.84054	17.8171	-3.93224	0.000100596	0.00121116	0.758827
TMEM119	1.33449	1.59892	3.93115	0.000101034	0.0012157	0.754769
GSTA4	-4.65195	13.7511	-3.92875	0.000102009	0.00122669	0.745801
WFDC1	0.110919	0.212802	3.92843	0.000102138	0.0012275	0.74462
GTPBP10	-0.259372	1.54762	-3.9281	0.000102271	0.00122836	0.743406
UHMK1	-2.57987	13.503	-3.9276	0.000102478	0.0012301	0.741519
PDE1A	0.208028	0.426699	3.92694	0.000102747	0.0012326	0.739066
SCN4A	-0.095584	0.255516	-3.92649	0.000102933	0.00123408	0.737382
NKAIN3	-0.0394794	0.0653964	-3.92613	0.00010308	0.00123494	0.736044
ZCCHC14	-0.881333	4.90525	-3.92596	0.00010315	0.00123494	0.735412
KMT2D	-0.345433	1.87495	-3.92586	0.00010319	0.00123494	0.73505
KATNBL1	-0.182284	1.52655	-3.92452	0.000103743	0.00124081	0.73006
EFCAB11	-0.140587	0.632461	-3.92375	0.000104063	0.00124389	0.727188
RAD50	-0.0387765	0.170755	-3.9235	0.000104165	0.00124437	0.726268
RAP2B	0.554836	2.83779	3.92264	0.000104525	0.00124791	0.723052
AASDH	-0.200525	1.39558	-3.9223	0.000104664	0.00124883	0.721807
ZNF148	-0.359399	2.74268	-3.92129	0.000105086	0.00125177	0.718049
CNOT4	-0.259058	2.35179	-3.92121	0.00010512	0.00125177	0.717747
SH3RF2	-0.61583	2.03631	-3.92115	0.000105144	0.00125177	0.717533
SHH	-1.10441	3.33196	-3.92111	0.000105162	0.00125177	0.717381
NMNAT3	-0.0935846	0.345844	-3.91959	0.0001058	0.00125862	0.711727
ZFHX4	-0.193958	0.701416	-3.91906	0.000106025	0.00126054	0.709748
TAPT1	-0.76461	4.12833	-3.91878	0.000106143	0.00126119	0.70871
TRO	-0.681831	1.50117	-3.91762	0.000106635	0.00126629	0.704389
MTM1	-0.80993	3.76286	-3.91659	0.00010707	0.00127069	0.700591
CRISPLD2	1.33931	2.26912	3.91544	0.000107561	0.00127506	0.696322
RBPJ	0.551424	3.78748	3.91543	0.000107566	0.00127506	0.696274
REC8	0.349698	0.958397	3.91376	0.000108283	0.0012828	0.690075
SOWAHC	-1.70839	8.15045	-3.91256	0.000108802	0.00128818	0.685611
CLIC2	1.12656	2.37697	3.91237	0.000108883	0.00128837	0.684917
AMACR	-1.11339	1.89757	-3.91112	0.000109424	0.00129401	0.680288
UBE4B	-0.782513	4.06129	-3.90992	0.000109948	0.00129944	0.675829
GON4L	-0.272595	1.8574	-3.90912	0.0001103	0.00130277	0.672851
DNAJC5B	0.0935963	0.138224	3.90898	0.000110361	0.00130277	0.672334
ZNF718	-0.14921	0.589711	-3.90759	0.00011097	0.00130918	0.667199
DBNL	0.882064	6.51687	3.90613	0.000111616	0.00131603	0.661775
SFT2D1	0.784332	3.87379	3.90585	0.000111743	0.00131674	0.66072
GTF2IRD2	-0.0714634	0.25981	-3.90522	0.000112021	0.00131924	0.658403
G6PC	-69.2783	126.704	-3.90451	0.000112337	0.00132218	0.655774
GFM1	-0.606895	4.54002	-3.90266	0.000113163	0.00133112	0.648934
MCUB	0.512424	1.18442	3.89907	0.000114787	0.00134943	0.635636
TERB2	-0.260322	0.278706	-3.89714	0.000115667	0.00135842	0.62851
ARID4B	-0.487544	2.70413	-3.8971	0.000115689	0.00135842	0.628338
USP34	-0.285254	1.12647	-3.89687	0.000115794	0.00135886	0.627489
YY1AP1	-0.943567	5.6592	-3.89632	0.000116047	0.00136102	0.625453
KNG1	-94.3865	318.412	-3.89463	0.000116826	0.00136935	0.619211
CDC73	-0.41455	2.75643	-3.89431	0.000116971	0.00137025	0.618052
ANAPC1	-0.101113	0.658885	-3.89301	0.000117577	0.00137587	0.613229
THAP2	-0.101486	0.655573	-3.89298	0.000117589	0.00137587	0.613138
MIDN	3.1837	13.4125	3.89265	0.000117745	0.00137689	0.611902
ZNF354B	-0.168822	0.967487	-3.89126	0.000118392	0.00138364	0.606788
MYO9B	0.83943	5.85338	3.88891	0.000119499	0.00139577	0.598101
ATP1B3	4.10916	12.1271	3.88861	0.00011964	0.00139659	0.597005
PDILT	-0.0168118	0.0280338	-3.88475	0.000121482	0.00141715	0.582753
CTBS	-0.12567	0.55839	-3.88462	0.000121543	0.00141715	0.582281
THNSL2	-1.55953	6.32341	-3.88413	0.000121782	0.0014191	0.580454
SLC26A8	-0.025208	0.0456808	-3.88288	0.000122385	0.0014253	0.575846
NBEAL2	0.450871	1.69909	3.88172	0.000122943	0.00143096	0.571602
OXR1	-1.01839	4.27197	-3.88129	0.000123153	0.00143257	0.570008
LRRIQ3	-0.0349314	0.08179	-3.88043	0.000123575	0.00143664	0.566819
EMP3	6.68048	8.41124	3.87999	0.000123789	0.00143829	0.565209
PHF12	-0.253473	2.18517	-3.87886	0.000124342	0.00144388	0.561048
SLX4IP	-0.185637	1.20046	-3.87767	0.000124926	0.00144981	0.556683
MOGAT1	-0.193662	0.353617	-3.87739	0.000125065	0.00145058	0.555643
TMSB10	900.005	1533.37	3.87684	0.000125336	0.00145288	0.553622
PLAC8	0.747317	0.632091	3.8735	0.000126998	0.00147129	0.54134
LTB4R2	-0.0574359	0.157811	-3.87228	0.000127613	0.00147755	0.536836
TAS2R20	-0.0395313	0.114955	-3.8714	0.000128053	0.00148122	0.533624
FLRT1	-0.04452	0.0966107	-3.87122	0.000128147	0.00148122	0.532943
TJP2	-0.0180932	0.0464859	-3.87121	0.000128153	0.00148122	0.5329
PIPOX	-21.5291	81.8217	-3.86988	0.000128824	0.00148811	0.528032
RNLS	-0.684865	2.09184	-3.86959	0.00012897	0.00148894	0.526975
OTULINL	0.21283	0.482542	3.86907	0.000129238	0.00149117	0.525036
TRIM21	1.66676	9.02235	3.86763	0.000129972	0.00149878	0.519756
GNAT2	-0.095285	0.228212	-3.86694	0.000130327	0.001502	0.517216
FOXO3B	-0.0323998	0.113896	-3.86525	0.000131196	0.00151114	0.511016
FCHSD2	0.498526	3.34071	3.86509	0.000131276	0.00151119	0.51045
MS4A4E	0.0491236	0.129683	3.86491	0.000131368	0.00151138	0.509797
NMNAT1	-0.297805	1.56194	-3.86154	0.000133126	0.00153071	0.497407
LRCH4	-0.157767	0.750451	-3.86102	0.000133397	0.00153272	0.49551
TSTD3	-0.0222679	0.0970845	-3.86091	0.000133454	0.00153272	0.495113
AMY2B	-0.366768	0.940393	-3.86031	0.000133772	0.00153549	0.492894
IL34	1.30219	2.25569	3.85955	0.00013417	0.00153906	0.490124
UVSSA	-0.164213	0.894213	-3.85929	0.000134308	0.00153906	0.489163
KLHDC2	-1.14061	5.77418	-3.85927	0.000134315	0.00153906	0.489117
TOR1AIP2	-1.86916	8.88192	-3.85781	0.000135089	0.00154704	0.483761
EMILIN1	7.94963	9.24694	3.85731	0.000135357	0.00154923	0.481912
KRIT1	-0.095442	0.671565	-3.85687	0.000135593	0.00155103	0.480291
AGPAT3	-1.82452	11.2763	-3.85662	0.000135726	0.00155167	0.479373
RPS3A	13.4151	55.3981	3.85617	0.000135962	0.00155347	0.477759
UBAP1L	-0.0798948	0.28312	-3.85449	0.000136864	0.00156246	0.471592
NBPF10	-0.0317216	0.11639	-3.85441	0.000136906	0.00156246	0.47131
AC001226.2	-0.00401767	0.00774318	-3.85384	0.000137212	0.00156507	0.469225
DYNLT1	2.31908	13.1803	3.85258	0.000137892	0.00157192	0.46462
CD209	0.526585	0.890066	3.85225	0.000138071	0.00157307	0.463407
HGS	-0.88127	4.67672	-3.85102	0.000138739	0.00157977	0.458912
NEGR1	0.0164914	0.0197019	3.85004	0.000139277	0.00158499	0.455304
RIPK3	0.150147	0.32769	3.84962	0.000139506	0.00158626	0.453772
ZNRF3	-2.1123	4.39415	-3.84954	0.000139548	0.00158626	0.453496
AADAC	-64.0448	167.376	-3.84881	0.00013995	0.00158993	0.450815
CD28	0.160567	0.43063	3.84824	0.000140265	0.0015926	0.44872
ST8SIA1	0.0261367	0.0432518	3.84625	0.00014136	0.00160411	0.441474
TAF1	-0.341809	1.76263	-3.84581	0.000141603	0.00160596	0.439873
ZNF616	-0.197235	1.26435	-3.8455	0.000141778	0.00160704	0.438718
GMNC	-0.312601	0.588649	-3.84441	0.000142387	0.00161301	0.434729
TIMM23B	-0.108802	0.604855	-3.843	0.000143173	0.001621	0.4296
LIG3	-0.229244	1.54977	-3.84133	0.000144116	0.00163075	0.423481
SUN1	-1.01432	5.90427	-3.84004	0.000144846	0.00163808	0.418776
FBXL4	-0.446881	2.62617	-3.83684	0.000146668	0.00165648	0.407127
RYBP	-0.540143	3.62269	-3.83676	0.000146713	0.00165648	0.406843
ACR	-0.0869209	0.190535	-3.83675	0.000146722	0.00165648	0.406787
NEU3	-0.299605	1.38622	-3.83588	0.000147218	0.00166114	0.40364
SIDT1	0.0827439	0.164494	3.83529	0.000147558	0.00166404	0.401492
RPP14	-0.151984	0.836092	-3.8347	0.000147899	0.00166693	0.399345
ZNF197	-0.207359	1.47554	-3.83444	0.000148049	0.00166769	0.398397
IL3RA	0.960427	4.11042	3.83381	0.000148415	0.00167086	0.396097
AGO3	-0.0717869	0.482649	-3.83321	0.000148763	0.00167384	0.393914
RHOU	-5.38772	22.0576	-3.83272	0.000149054	0.00167616	0.392099
GTF2H4	-0.0270576	0.0656606	-3.83086	0.000150138	0.00168741	0.385344
ARSD	-1.85226	7.29046	-3.82841	0.000151582	0.00170267	0.376431
UBE3A	-0.260962	2.21439	-3.82768	0.000152014	0.00170622	0.373781
EHD3	0.412171	1.19081	3.82759	0.000152069	0.00170622	0.373447
SPEN	-0.588936	3.32166	-3.82727	0.000152258	0.00170738	0.372288
GOLGA6L9	-0.0584008	0.217028	-3.82662	0.000152646	0.00171076	0.36992
LYRM7	-0.37068	2.35979	-3.82571	0.00015319	0.00171589	0.366607
PKLR	-24.0667	50.2261	-3.8253	0.000153432	0.0017175	0.365132
ATF6	-2.04378	10.745	-3.82518	0.000153505	0.0017175	0.364689
TNFRSF18	1.10445	1.47554	3.82432	0.000154025	0.00172235	0.361544
TCTEX1D4	-0.150149	0.2075	-3.82386	0.000154296	0.0017244	0.359906
LY75	0.0899352	0.218857	3.82372	0.000154382	0.0017244	0.359389
IL5	-0.0144929	0.0273307	-3.82334	0.000154613	0.00172589	0.357992
FAM8A1	-9.31242	25.6973	-3.82321	0.000154688	0.00172589	0.357543
MAP3K2	-0.467994	3.63182	-3.8227	0.000154998	0.00172751	0.355677
INTS2	-0.182778	0.916444	-3.82269	0.000155006	0.00172751	0.355628
CCDC32	-0.0565033	0.387897	-3.82229	0.000155244	0.0017292	0.354199
AGAP4	-0.0675641	0.293833	-3.81719	0.000158362	0.00176294	0.335683
ADCY6	-0.557937	2.83226	-3.81676	0.000158627	0.00176491	0.334126
ARIH1	-0.250491	1.86971	-3.81595	0.00015913	0.00176951	0.331181
IGSF8	-13.1324	48.8046	-3.81541	0.000159468	0.00177228	0.329205
NGEF	-1.28091	7.2657	-3.81477	0.000159861	0.00177447	0.326912
CEP97	-0.104241	0.549803	-3.81473	0.000159889	0.00177447	0.326751
MLX	-1.89203	11.2868	-3.81466	0.000159932	0.00177447	0.326498
ZYG11B	-0.824657	4.16216	-3.81442	0.000160083	0.00177516	0.325622
ZBTB11	-0.236663	2.05272	-3.81342	0.000160707	0.00178097	0.322
C11orf96	3.69365	5.64161	3.81329	0.000160786	0.00178097	0.321544
CACNB2	-0.133444	0.283249	-3.81197	0.000161618	0.0017892	0.316735
SPINK2	0.0284243	0.0304982	3.8106	0.000162476	0.0017977	0.311806
METTL25	-0.112841	0.804104	-3.81033	0.00016265	0.00179862	0.310813
RAB20	6.21051	18.3737	3.80958	0.000163128	0.00180158	0.308077
ZNF597	-0.103314	0.580678	-3.80952	0.000163163	0.00180158	0.307879
RPL26	3.55348	8.92292	3.80947	0.000163195	0.00180158	0.307696
ZNF705E	-0.00909508	0.0197801	-3.80934	0.000163279	0.00180158	0.307217
SLC6A12	-3.60279	9.09243	-3.80907	0.000163452	0.00180249	0.306231
HOMEZ	-0.319232	2.1282	-3.80798	0.000164141	0.00180909	0.302318
FHOD1	0.525241	1.70876	3.80768	0.000164335	0.00181023	0.301215
SNRPD3	-1.50154	9.23533	-3.80745	0.000164483	0.00181085	0.300381
NAPSA	-0.0269992	0.0866447	-3.80668	0.000164976	0.00181528	0.297594
SYNJ2BP	-0.878879	4.87738	-3.80562	0.000165654	0.00182174	0.293777
PIK3IP1	2.09158	6.09387	3.80546	0.000165761	0.00182191	0.293177
IL3	-0.01953	0.0260336	-3.80509	0.000165997	0.00182349	0.291853
CD46	-5.30968	25.4513	-3.80354	0.000167004	0.00183354	0.286224
GNAI2	3.95142	28.7685	3.80322	0.00016721	0.0018348	0.285074
ZNF776	-0.224791	1.36682	-3.80203	0.000167986	0.00184231	0.280763
ACSS3	-1.89314	4.74915	-3.80175	0.000168165	0.00184325	0.279775
TTC21B	-0.184076	1.20641	-3.80146	0.000168356	0.00184365	0.278717
ANKRD31	-0.0149726	0.0368227	-3.80141	0.000168386	0.00184365	0.27855
KAT7	-0.26263	2.09576	-3.80027	0.000169132	0.0018508	0.274437
ELOA2	-0.00523601	0.00646664	-3.79932	0.000169757	0.00185534	0.271005
BLVRA	3.59775	12.0624	3.79926	0.0001698	0.00185534	0.270768
PLK3	0.568621	1.99382	3.7992	0.00016984	0.00185534	0.270548
CBS	-0.379349	1.03413	-3.79908	0.00016992	0.00185534	0.270114
HIBADH	-13.9724	46.7006	-3.79891	0.000170028	0.00185551	0.269521
POFUT1	-2.43479	13.702	-3.79816	0.000170525	0.00185992	0.266804
PDE7A	0.233858	0.955639	3.79656	0.000171585	0.00187045	0.26104
ALOX5AP	1.46829	2.31114	3.79612	0.000171878	0.00187263	0.259449
CCDC82	-0.135566	0.795603	-3.79539	0.00017237	0.00187696	0.25679
LTBP2	2.27278	3.63984	3.79442	0.000173017	0.00188243	0.253306
MPLKIP	-1.36456	6.23695	-3.79435	0.000173064	0.00188243	0.253052
HEPH	0.293188	0.660689	3.79421	0.000173155	0.00188243	0.25256
ZXDA	-0.0776069	0.444266	-3.79361	0.00017356	0.00188493	0.250386
CLN6	-0.412506	2.32094	-3.79357	0.00017359	0.00188493	0.25023
SH3BGR	-0.0358241	0.0763194	-3.79345	0.000173669	0.00188493	0.249803
ZNF396	-0.0717116	0.293782	-3.7922	0.000174514	0.00189307	0.245287
FN3K	-5.73644	21.9193	-3.79167	0.000174873	0.00189593	0.243378
LCMT1	1.03331	5.80679	3.79142	0.000175042	0.00189673	0.242477
PRKAG2	-0.380304	1.42354	-3.78997	0.000176028	0.00190638	0.23725
RALGPS2	-1.4644	6.3406	-3.78959	0.000176283	0.00190693	0.235905
ZNF470	-0.125262	0.421968	-3.7895	0.000176346	0.00190693	0.235572
SOCS7	-0.238793	1.07237	-3.78947	0.000176365	0.00190693	0.23547
CAPS2	-0.0518699	0.197542	-3.78793	0.00017742	0.00191729	0.229924
IL26	0.0130187	0.0194692	3.78764	0.00017762	0.00191841	0.228874
CCDC187	-0.360449	0.432771	-3.78543	0.00017915	0.00193388	0.220898
DENND3	0.13693	0.557888	3.78501	0.000179438	0.00193563	0.2194
SLC6A13	-0.977015	1.97322	-3.78492	0.000179505	0.00193563	0.219052
AC093827.5	-0.00858269	0.0161612	-3.7844	0.000179867	0.00193848	0.21718
ACOX1	-6.67781	26.2295	-3.78375	0.000180317	0.00194228	0.214855
ZNF248	-0.137347	0.882894	-3.78307	0.000180794	0.00194636	0.2124
MCUR1	-1.42755	6.23393	-3.78284	0.000180949	0.00194699	0.2116
BCL7A	-0.538899	2.66961	-3.78228	0.000181346	0.00195021	0.209561
ODF2	0.653372	3.39015	3.7813	0.000182035	0.00195655	0.206037
ALAS1	-40.1558	105.055	-3.78058	0.00018254	0.00196093	0.203457
PDE12	-0.34624	3.14185	-3.77902	0.000183645	0.00197173	0.197846
YIPF6	-0.971691	6.16924	-3.77881	0.000183795	0.00197229	0.197085
EGFL8	-0.0498992	0.145573	-3.77611	0.000185721	0.00199188	0.18739
CYBA	12.6866	21.4092	3.77467	0.000186757	0.00200191	0.182219
DOCK11	0.309984	0.794448	3.7744	0.000186952	0.00200293	0.181246
MMP19	0.411392	1.14427	3.77411	0.000187158	0.00200406	0.18022
DOLPP1	-1.88638	11.7551	-3.77385	0.000187351	0.00200481	0.179263
ZC3H11A	-0.00307857	0.00645649	-3.77374	0.000187429	0.00200481	0.178877
CASP5	0.0585397	0.0768444	3.77232	0.00018846	0.00201476	0.173773
SH3BGRL	6.67748	14.9918	3.77156	0.000189011	0.00201956	0.171062
SLC10A7	-0.168412	1.00908	-3.7708	0.000189564	0.00202438	0.168345
NFATC1	0.202154	0.632738	3.77001	0.000190146	0.00202952	0.165491
STXBP6	-0.330992	1.10123	-3.76921	0.00019073	0.00203466	0.162642
KLHL31	-0.0777254	0.220704	-3.76896	0.000190916	0.00203475	0.161737
ST13	-8.38502	63.385	-3.76892	0.000190943	0.00203475	0.161603
RANBP9	-1.23317	6.97038	-3.76843	0.000191305	0.00203752	0.159843
ARHGEF37	-0.735646	1.84531	-3.76701	0.000192359	0.00204765	0.154734
EGLN2	-0.0914903	0.315548	-3.76678	0.000192527	0.00204835	0.153922
ADIPOR2	-5.01204	22.2398	-3.76642	0.000192794	0.00205009	0.152635
LSM7	3.99966	18.6454	3.76584	0.000193229	0.00205294	0.15054
ARHGAP17	0.383818	3.12638	3.76578	0.000193267	0.00205294	0.150353
FAM20B	-1.73069	10.2478	-3.76489	0.000193936	0.00205894	0.147145
H2AC1	-0.0434067	0.0593538	-3.76462	0.000194137	0.00205998	0.14618
TIMM23B-AGAP6	-0.0066961	0.0160566	-3.76283	0.000195476	0.00207309	0.139788
MYO15A	-0.0358494	0.0509906	-3.76162	0.000196393	0.0020817	0.13544
SLC22A5	-0.176792	1.0048	-3.76059	0.000197171	0.00208884	0.131762
PDXP	-0.0816557	0.185824	-3.76043	0.000197291	0.002089	0.131198
NF1	-0.223944	1.50264	-3.76026	0.000197425	0.00208931	0.130566
ZSCAN30	-0.135268	0.895628	-3.75977	0.000197795	0.00209212	0.128824
RGPD3	-0.019429	0.0504794	-3.75868	0.000198622	0.00209975	0.124945
RAC1	11.9383	67.2559	3.75844	0.000198811	0.00210063	0.124064
SPDYE6	-0.0308772	0.0869502	-3.75811	0.000199066	0.00210142	0.122874
TAMALIN	0.656218	2.16634	3.75807	0.000199096	0.00210142	0.12273
CERK	-2.36882	11.5493	-3.75782	0.000199282	0.00210226	0.121865
TM7SF2	-17.0549	52.7683	-3.7569	0.000199989	0.0021086	0.118574
P2RY6	0.506752	0.806631	3.75668	0.000200161	0.00210903	0.11777
SIGLEC12	0.21583	0.374613	3.75658	0.000200241	0.00210903	0.117403
BHLHE22	0.136324	0.173926	3.75611	0.000200598	0.00211168	0.115746
CASZ1	-0.0846081	0.277115	-3.75583	0.000200818	0.00211288	0.114726
PALB2	-0.238263	1.65842	-3.75499	0.000201464	0.00211856	0.111741
ZFP2	-0.0976805	0.30408	-3.75409	0.00020216	0.00212476	0.108535
AOX1	-56.3127	133.911	-3.75277	0.000203194	0.0021345	0.103793
CAPN7	-0.540763	4.02509	-3.7521	0.000203713	0.00213883	0.101422
ETFRF1	-2.10577	10.7851	-3.75171	0.000204019	0.00214091	0.10003
PRMT1	3.32648	13.5792	3.75092	0.000204638	0.00214628	0.097211
XCL2	1.02333	1.13875	3.75027	0.000205149	0.0021505	0.0948962
SDC2	-24.3733	110.275	-3.74815	0.000206829	0.00216697	0.0873178
METTL9	0.699746	3.55081	3.74667	0.000208002	0.00217813	0.0820582
TREM2	2.94448	5.27962	3.74633	0.000208275	0.00217983	0.0808434
H6PD	-5.76784	23.5892	-3.74617	0.000208404	0.00218005	0.0802643
TOR1AIP1	-1.97169	9.71123	-3.74509	0.000209273	0.00218798	0.0764008
RPS6KA4	0.848212	6.3742	3.74422	0.000209968	0.0021941	0.0733206
GALNT11	-0.482278	2.93109	-3.74254	0.000211329	0.00220717	0.067315
ACADSB	-10.6655	35.2412	-3.74162	0.000212077	0.00221381	0.0640347
ZNF749	-0.0953072	0.529459	-3.74094	0.00021263	0.00221842	0.0616146
PCTP	-2.01953	10.2353	-3.74056	0.000212936	0.00222046	0.0602751
ZNF84	-0.225542	1.48333	-3.74015	0.000213272	0.0022228	0.058814
RNF169	-0.15651	0.673579	-3.73913	0.000214108	0.00223035	0.0551782
POLR1B	-0.323806	2.37629	-3.73866	0.00021449	0.00223316	0.0535206
STIM1	-1.89709	12.7355	-3.73774	0.000215253	0.00223913	0.0502215
KHNYN	-0.660436	3.10832	-3.73768	0.000215298	0.00223913	0.0500278
ATP9B	-0.171188	1.00988	-3.73756	0.000215402	0.00223913	0.0495805
ZNF345	-0.0787455	0.425808	-3.73742	0.000215513	0.00223913	0.0491023
NUDT1	1.74879	5.08788	3.73668	0.000216125	0.00224433	0.0464654
FBN1	0.818708	1.80921	3.73615	0.000216562	0.00224769	0.0445908
CLEC4D	0.0160542	0.022834	3.7353	0.000217273	0.0022539	0.0415431
THAP11	1.04396	7.6392	3.73415	0.000218228	0.00226263	0.0374694
LENEP	-0.0233553	0.0413211	-3.73311	0.000219101	0.00227049	0.0337645
DET1	-0.0258545	0.0850579	-3.73274	0.000219411	0.00227253	0.0324474
TAF10	-0.0357958	0.20534	-3.73234	0.000219744	0.00227422	0.0310398
HLTF	-0.621328	1.99779	-3.73227	0.000219802	0.00227422	0.0307946
USP16	-0.614289	4.97851	-3.73097	0.000220903	0.00228443	0.0261525
GARNL3	-0.136284	0.348901	-3.72956	0.000222094	0.00229452	0.0211598
KAT5	-0.2029	1.56582	-3.72951	0.000222138	0.00229452	0.0209752
MAK	-0.0160429	0.0637128	-3.72941	0.000222225	0.00229452	0.0206127
TAS2R14	-0.053148	0.213159	-3.72883	0.000222714	0.00229838	0.018572
PPP4R2	-1.68099	10.3391	-3.72772	0.000223657	0.00230625	0.0146454
CDC42SE2	1.25408	6.87418	3.72767	0.000223708	0.00230625	0.0144369
ZNF843	-0.0470256	0.145427	-3.72745	0.000223895	0.00230699	0.0136569
PIP5K1C	0.711126	3.57406	3.72725	0.000224064	0.00230738	0.0129572
PIGM	-0.609625	4.08955	-3.72713	0.000224165	0.00230738	0.0125417
UBXN1	4.36291	30.8947	3.72695	0.000224317	0.00230763	0.011911
RPS2	64.4919	245.297	3.72683	0.000224421	0.00230763	0.0114813
SLCO1B1	-17.3478	52.5552	-3.72661	0.00022461	0.00230839	0.0106973
AP002495.1	-0.0886708	0.26113	-3.72581	0.000225299	0.00231328	0.00785273
STAG1	-0.364033	1.72299	-3.72579	0.000225318	0.00231328	0.00777682
SLC24A1	-0.146759	0.641331	-3.7252	0.000225828	0.00231732	0.00567519
PRMT5	-0.551716	3.14611	-3.72452	0.000226415	0.00232215	0.00326619
CLTA	7.46989	47.3036	3.72331	0.000227462	0.00233169	-0.00102085
CXCL10	30.6896	31.1405	3.72306	0.000227678	0.0023327	-0.00190061
ELK3	1.09558	4.25159	3.72282	0.000227888	0.00233366	-0.0027582
DPH6	-0.115882	0.662854	-3.72203	0.000228576	0.0023395	-0.00555526
RRH	-0.00803615	0.0203916	-3.72149	0.000229048	0.00234313	-0.0074726
CAVIN1	10.6894	24.9792	3.72133	0.000229187	0.00234335	-0.00803578
DPYSL3	1.76374	2.45909	3.72015	0.000230222	0.00235273	-0.0122202
HMGXB4	-0.316911	2.18711	-3.71894	0.000231284	0.00236237	-0.0164932
ATP13A2	0.981261	3.4683	3.71856	0.000231616	0.00236447	-0.0178253
SPARC	42.8022	104.139	3.71844	0.000231727	0.00236447	-0.0182698
PEX10	-0.546646	2.73901	-3.71787	0.000232226	0.00236832	-0.0202682
CHRM2	0.0148648	0.0130462	3.71774	0.000232342	0.00236832	-0.0207318
ERICH6	-0.0142448	0.0272971	-3.71743	0.000232619	0.00236993	-0.0218375
ARHGAP4	1.76258	4.82937	3.71678	0.000233199	0.00237463	-0.0241478
PLEKHA6	-1.56372	6.60563	-3.71612	0.000233787	0.0023794	-0.0264857
NMI	0.95591	5.74368	3.71591	0.000233973	0.00238008	-0.0272265
TTC38	-10.1953	46.2434	-3.71556	0.000234285	0.00238204	-0.0284623
MYL6	12.9065	81.0053	3.71531	0.00023451	0.0023828	-0.0293545
OMD	0.158526	0.213268	3.71517	0.000234633	0.0023828	-0.0298413
H2BC15	-0.184342	0.435593	-3.71507	0.000234719	0.0023828	-0.0301802
ADGRE1	0.20049	0.20488	3.71469	0.000235058	0.00238503	-0.0315211
LYSMD3	-0.828476	4.97357	-3.714	0.000235684	0.00238883	-0.0339882
FYN	0.794583	2.83532	3.71392	0.000235751	0.00238883	-0.0342548
ZNF582	-0.12739	0.414904	-3.71388	0.000235792	0.00238883	-0.0344147
ORAI2	0.361926	0.82574	3.71325	0.000236356	0.00239333	-0.036633
ZNF580	1.24478	4.06097	3.71091	0.000238471	0.00241188	-0.0449027
PSD3	-0.753582	1.94456	-3.71089	0.000238491	0.00241188	-0.0449813
MBIP	-0.624634	3.56135	-3.71082	0.000238551	0.00241188	-0.0452137
SAMD4A	-0.37	1.58287	-3.71051	0.000238832	0.00241349	-0.0463058
REV3L	-0.155224	0.835645	-3.70998	0.000239321	0.00241721	-0.0482055
CCL18	2.59027	3.10683	3.70967	0.000239598	0.00241833	-0.0492801
SARM1	-0.0657631	0.23056	-3.70959	0.000239674	0.00241833	-0.0495734
PRMT2	0.722842	3.5773	3.70887	0.000240326	0.00242368	-0.052094
CD2BP2	1.87917	13.2209	3.70658	0.000242429	0.00244365	-0.0601822
DTWD1	-0.0974373	0.68987	-3.70422	0.000244622	0.00246408	-0.0685428
ZSCAN22	-0.13938	0.9603	-3.70413	0.000244702	0.00246408	-0.0688452
TBL1X	-0.933905	4.52726	-3.70355	0.000245245	0.00246829	-0.070901
C2orf78	-0.0188176	0.0271711	-3.70277	0.000245968	0.00247432	-0.0736328
SLC31A2	-0.0328195	0.0942276	-3.7026	0.000246126	0.00247467	-0.0742301
THUMPD3	-0.402283	4.18333	-3.7016	0.000247065	0.00248285	-0.0777638
ENTPD5	-4.88208	17.3042	-3.70084	0.000247776	0.00248874	-0.0804288
PRRG1	-0.231102	1.18421	-3.70066	0.000247946	0.0024892	-0.0810671
COL14A1	1.96745	2.93767	3.69951	0.000249038	0.0024989	-0.0851439
ANKRD36	-0.0223547	0.0741384	-3.69929	0.000249242	0.00249969	-0.0859055
CASP8AP2	-0.19592	0.916038	-3.69881	0.000249701	0.00250304	-0.0876125
ZRANB1	-0.502698	1.94779	-3.69826	0.000250218	0.00250696	-0.0895311
COPS2	-0.634076	6.01811	-3.69811	0.000250361	0.00250713	-0.0900612
CORO7	0.28368	0.90908	3.69784	0.000250617	0.00250843	-0.091009
THBS2	1.57361	2.15874	3.69579	0.000252581	0.00252682	-0.0982528
MC4R	0.00666809	0.00428809	3.69535	0.000253003	0.00252978	-0.099803
PREPL	-0.501506	2.82035	-3.69371	0.000254576	0.00254423	-0.105554
ABCD2	0.0359299	0.0632143	3.69295	0.000255309	0.00255028	-0.108221
FBXO38	-0.426766	3.27821	-3.69271	0.000255542	0.00255133	-0.109068
H2AC11	-1.04077	1.77472	-3.69027	0.00025792	0.00257378	-0.117661
NLRP14	-0.0314347	0.0509956	-3.68988	0.000258305	0.00257633	-0.119045
[truncated: 17,939 more rows]

## Sheet: Figure 1D
ID	TCGA-G3-A25X	TCGA-DD-AADS	TCGA-G3-AAV3	TCGA-T1-A6J8	TCGA-2Y-A9GU	TCGA-2Y-A9HB	TCGA-DD-A73E	TCGA-UB-A7MB	TCGA-DD-A73A	TCGA-DD-AAEG	TCGA-ED-A8O6	TCGA-G3-AAV7	TCGA-CC-A7IJ	TCGA-2Y-A9H9	TCGA-CC-5261	TCGA-RC-A7SH	TCGA-DD-A1EI	TCGA-G3-A3CJ	TCGA-GJ-A9DB	TCGA-ED-A7PY	TCGA-K7-A5RG	TCGA-G3-A7M5	TCGA-DD-AADN	TCGA-CC-A8HS	TCGA-WQ-AB4B	TCGA-FV-A23B	TCGA-FV-A3R3	TCGA-G3-AAV0	TCGA-5C-A9VG	TCGA-DD-AAVV	TCGA-DD-AADB	TCGA-DD-AAVQ	TCGA-CC-5258	TCGA-EP-A3JL	TCGA-DD-A73C	TCGA-G3-AAV1	TCGA-DD-AAEE	TCGA-G3-A25T	TCGA-LG-A9QC	TCGA-ED-A82E	TCGA-DD-AACF	TCGA-QA-A7B7	TCGA-DD-AAC9	TCGA-DD-AAE6	TCGA-DD-A3A2	TCGA-DD-A39Y	TCGA-BC-A112	TCGA-ZP-A9CZ	TCGA-CC-A3MB
T cells	2.53131	1.57254	2.18781	0.242129	0.270357	1.21636	0.0579643	0.218864	0.773664	0.55425	1.04209	0.633029	3.19499	0.296543	2.34156	0.334736	0.623229	0.138193	0.385929	0.267879	7.16701	0.256321	4.04671	0.750693	0.529907	0.690586	0.541086	0.351136	0.2874	1.5873	2.3398	4.67617	0.8441	1.23306	0.339057	0.141543	0.2415	0.4975	0.178614	0.498079	0.257971	0.657214	0.871571	0.0859	0.138164	0.33645	0.23015	1.08069	0.336571
CD8 T cells	1.0523	0.9647	2.0998	0.0648	0.0743	0.5504	0.0592	0.0267	0.3743	0.0131	0.0922	0.0656	2.6312	0.108	0.3542	0.0411	0.0576	0.049	0.1122	0.077	4.0629	0.0917	3.4777	0.0443	0.0365	0.2293	0.1381	0.1348	0.0423	0.1999	1.2553	1.3073	0.0808	0.2978	0.1399	0	0.0246	0.1232	0.0093	0.0387	0.0634	0.0697	0.1154	0	0.0499	0.0536	0.0209	0.5036	0.1143
Cytotoxic lymphocytes	2.58264	0.676057	1.87313	0.138114	0.258571	0.910171	0.0992	0.0981143	0.573071	0.0958714	0.3432	0.2106	3.51376	0.262186	0.702414	0.1462	0.236729	0.266114	0.228857	0.277286	6.90044	0.293743	2.34019	0.4267	0.1075	0.565543	0.434329	0.321471	0.111814	0.523843	1.82579	1.58939	0.339043	0.878343	0.860329	0.0630429	0.143557	0.830714	0.132829	0.129614	0.402729	0.273329	0.2164	0.0500714	0.268629	0.167471	0.148914	0.7034	0.304071
B lineage	0.0971375	0.1055	1.96725	0.077425	0.064525	0.277775	0.0535375	0.0659	0.0480625	0.1372	0.131938	0.363312	0.21975	0.0472125	6.17746	0.088175	0.22125	0.06005	0.15595	0.114888	8.21717	0.0174875	1.82282	0.337913	0.054175	0.166725	0.12885	0.115925	0.0704125	0.722175	2.50142	8.33014	0.177638	0.227238	0.0560375	0.0588375	0.0628375	0.488312	0.0208	0.155638	0.06575	0.399713	0.997713	0.04285	0.139788	0.023975	0.672687	1.42011	0.070125
NK cells	0.146237	0.019025	0.169425	0.0233125	0.04165	0.05895	0.139187	0.091025	0.0884375	0.0383625	0.0207	0.030775	0.0699	0.079975	0.0748125	0.0229875	0.0528125	0.0327	0.0712375	0.0284	0.450238	0.0735125	0.171063	0.077575	0.0345375	0.06635	0.0484625	0.038075	0.0346625	0.107137	0.223538	0.100388	0.0329125	0.115275	0.132175	0.0451625	0.0306	0.0628375	0.039675	0.0219	0.074475	0.0830625	0.023	0.0111	0.070025	0.014175	0.0244875	0.105737	0.0514375
Monocytic lineage	5.32589	3.71983	3.47076	2.74217	1.33354	2.99796	1.0054	1.03853	1.89514	1.67859	8.00246	6.39123	11.4475	2.55304	3.95217	2.22484	4.51819	0.9362	3.81704	1.5509	8.71477	2.11747	3.66221	4.06186	2.61239	3.24061	3.7928	1.66036	1.67014	5.80431	4.95893	4.80523	16.3741	4.73356	1.90689	2.99417	1.47363	2.32151	1.00336	2.80336	3.29596	1.31561	2.68863	0.731371	0.808771	3.27694	4.51456	4.2353	2.51504
Myeloid dendritic cells	0.59926	0.44036	1.27196	0.79312	0.3116	0.61592	0.291	0.27726	0.5528	0.73508	0.4866	0.68854	5.16328	0.44674	3.79996	0.1686	1.4413	0.24194	0.727	0.66344	1.95728	0.26276	0.4284	1.03534	0.56464	1.62664	1.39824	0.33582	0.8605	1.67922	1.46576	4.64208	1.22664	1.28954	0.74996	0.45342	0.45212	0.93948	0.28952	0.2795	0.53644	0.77116	0.68734	0.08442	0.49048	0.38038	0.82478	1.66956	1.34432
Neutrophils	1.39806	3.80429	3.34347	5.50789	11.2568	8.30943	2.13666	5.62832	6.22363	5.69839	4.33474	2.76441	1.24547	15.1603	5.10084	4.67185	4.53278	2.89437	9.30927	8.11464	8.92167	9.12915	3.61083	6.35707	4.29004	5.55089	7.48599	4.22102	7.45327	2.70755	6.20642	2.73487	7.21291	2.86051	6.47166	4.73821	4.16892	1.21348	3.60574	1.05245	4.53356	7.71759	5.24473	6.45741	3.54479	2.20969	2.97644	10.1322	6.53069
Endothelial cells	4.22302	1.50331	2.40301	1.88403	2.49106	2.54993	3.76186	2.67198	1.63952	2.38886	1.74723	2.3806	2.67129	2.78725	5.40226	1.92786	4.19809	2.33148	3.26445	1.51274	2.86614	1.41414	0.57545	3.34148	2.21432	4.02386	7.3523	1.5084	3.50235	4.03925	2.28728	2.70996	2.57191	2.77886	5.26202	3.3902	2.29165	2.41346	2.92187	4.0329	2.59193	1.92264	2.20007	1.18683	1.60827	0.874684	5.43816	2.76123	2.01677
Fibroblasts	28.373	1.16322	21.4794	17.1769	3.49543	16.4368	3.01651	3.38028	4.14039	16.7067	22.2769	26.8433	291.403	8.55865	104.262	16.7316	36.3927	4.69778	22.561	5.64351	13.094	3.32337	0.478087	14.8171	16.7368	5.13495	50.4069	5.70049	51.4473	33.5136	8.60919	20.5193	20.9471	17.4778	10.8692	9.20792	7.95501	55.0384	12.3856	58.1505	4.77285	9.26789	27.9271	1.29526	5.94006	6.82067	52.0724	15.6534	17.3685
[truncated: 320 more columns]

## Sheet: Figure 1E
ID	TCGA-G3-A25X	TCGA-DD-AADS	TCGA-G3-AAV3	TCGA-T1-A6J8	TCGA-2Y-A9GU	TCGA-2Y-A9HB	TCGA-DD-A73E	TCGA-UB-A7MB	TCGA-DD-A73A	TCGA-DD-AAEG	TCGA-ED-A8O6	TCGA-G3-AAV7	TCGA-CC-A7IJ	TCGA-2Y-A9H9	TCGA-CC-5261	TCGA-RC-A7SH	TCGA-DD-A1EI	TCGA-G3-A3CJ	TCGA-GJ-A9DB	TCGA-ED-A7PY	TCGA-K7-A5RG	TCGA-G3-A7M5	TCGA-DD-AADN	TCGA-CC-A8HS	TCGA-WQ-AB4B	TCGA-FV-A23B	TCGA-FV-A3R3	TCGA-G3-AAV0	TCGA-5C-A9VG	TCGA-DD-AAVV	TCGA-DD-AADB	TCGA-DD-AAVQ	TCGA-CC-5258	TCGA-EP-A3JL	TCGA-DD-A73C	TCGA-G3-AAV1	TCGA-DD-AAEE	TCGA-G3-A25T	TCGA-LG-A9QC	TCGA-ED-A82E	TCGA-DD-AACF	TCGA-QA-A7B7	TCGA-DD-AAC9	TCGA-DD-AAE6	TCGA-DD-A3A2	TCGA-DD-A39Y	TCGA-BC-A112	TCGA-ZP-A9CZ	TCGA-CC-A3MB
T cells	2.53131	1.57254	2.18781	0.242129	0.270357	1.21636	0.0579643	0.218864	0.773664	0.55425	1.04209	0.633029	3.19499	0.296543	2.34156	0.334736	0.623229	0.138193	0.385929	0.267879	7.16701	0.256321	4.04671	0.750693	0.529907	0.690586	0.541086	0.351136	0.2874	1.5873	2.3398	4.67617	0.8441	1.23306	0.339057	0.141543	0.2415	0.4975	0.178614	0.498079	0.257971	0.657214	0.871571	0.0859	0.138164	0.33645	0.23015	1.08069	0.336571
CD8 T cells	1.0523	0.9647	2.0998	0.0648	0.0743	0.5504	0.0592	0.0267	0.3743	0.0131	0.0922	0.0656	2.6312	0.108	0.3542	0.0411	0.0576	0.049	0.1122	0.077	4.0629	0.0917	3.4777	0.0443	0.0365	0.2293	0.1381	0.1348	0.0423	0.1999	1.2553	1.3073	0.0808	0.2978	0.1399	0	0.0246	0.1232	0.0093	0.0387	0.0634	0.0697	0.1154	0	0.0499	0.0536	0.0209	0.5036	0.1143
Cytotoxic lymphocytes	2.58264	0.676057	1.87313	0.138114	0.258571	0.910171	0.0992	0.0981143	0.573071	0.0958714	0.3432	0.2106	3.51376	0.262186	0.702414	0.1462	0.236729	0.266114	0.228857	0.277286	6.90044	0.293743	2.34019	0.4267	0.1075	0.565543	0.434329	0.321471	0.111814	0.523843	1.82579	1.58939	0.339043	0.878343	0.860329	0.0630429	0.143557	0.830714	0.132829	0.129614	0.402729	0.273329	0.2164	0.0500714	0.268629	0.167471	0.148914	0.7034	0.304071
B lineage	0.0971375	0.1055	1.96725	0.077425	0.064525	0.277775	0.0535375	0.0659	0.0480625	0.1372	0.131938	0.363312	0.21975	0.0472125	6.17746	0.088175	0.22125	0.06005	0.15595	0.114888	8.21717	0.0174875	1.82282	0.337913	0.054175	0.166725	0.12885	0.115925	0.0704125	0.722175	2.50142	8.33014	0.177638	0.227238	0.0560375	0.0588375	0.0628375	0.488312	0.0208	0.155638	0.06575	0.399713	0.997713	0.04285	0.139788	0.023975	0.672687	1.42011	0.070125
NK cells	0.146237	0.019025	0.169425	0.0233125	0.04165	0.05895	0.139187	0.091025	0.0884375	0.0383625	0.0207	0.030775	0.0699	0.079975	0.0748125	0.0229875	0.0528125	0.0327	0.0712375	0.0284	0.450238	0.0735125	0.171063	0.077575	0.0345375	0.06635	0.0484625	0.038075	0.0346625	0.107137	0.223538	0.100388	0.0329125	0.115275	0.132175	0.0451625	0.0306	0.0628375	0.039675	0.0219	0.074475	0.0830625	0.023	0.0111	0.070025	0.014175	0.0244875	0.105737	0.0514375
Monocytic lineage	5.32589	3.71983	3.47076	2.74217	1.33354	2.99796	1.0054	1.03853	1.89514	1.67859	8.00246	6.39123	11.4475	2.55304	3.95217	2.22484	4.51819	0.9362	3.81704	1.5509	8.71477	2.11747	3.66221	4.06186	2.61239	3.24061	3.7928	1.66036	1.67014	5.80431	4.95893	4.80523	16.3741	4.73356	1.90689	2.99417	1.47363	2.32151	1.00336	2.80336	3.29596	1.31561	2.68863	0.731371	0.808771	3.27694	4.51456	4.2353	2.51504
Myeloid dendritic cells	0.59926	0.44036	1.27196	0.79312	0.3116	0.61592	0.291	0.27726	0.5528	0.73508	0.4866	0.68854	5.16328	0.44674	3.79996	0.1686	1.4413	0.24194	0.727	0.66344	1.95728	0.26276	0.4284	1.03534	0.56464	1.62664	1.39824	0.33582	0.8605	1.67922	1.46576	4.64208	1.22664	1.28954	0.74996	0.45342	0.45212	0.93948	0.28952	0.2795	0.53644	0.77116	0.68734	0.08442	0.49048	0.38038	0.82478	1.66956	1.34432
Neutrophils	1.39806	3.80429	3.34347	5.50789	11.2568	8.30943	2.13666	5.62832	6.22363	5.69839	4.33474	2.76441	1.24547	15.1603	5.10084	4.67185	4.53278	2.89437	9.30927	8.11464	8.92167	9.12915	3.61083	6.35707	4.29004	5.55089	7.48599	4.22102	7.45327	2.70755	6.20642	2.73487	7.21291	2.86051	6.47166	4.73821	4.16892	1.21348	3.60574	1.05245	4.53356	7.71759	5.24473	6.45741	3.54479	2.20969	2.97644	10.1322	6.53069
Endothelial cells	4.22302	1.50331	2.40301	1.88403	2.49106	2.54993	3.76186	2.67198	1.63952	2.38886	1.74723	2.3806	2.67129	2.78725	5.40226	1.92786	4.19809	2.33148	3.26445	1.51274	2.86614	1.41414	0.57545	3.34148	2.21432	4.02386	7.3523	1.5084	3.50235	4.03925	2.28728	2.70996	2.57191	2.77886	5.26202	3.3902	2.29165	2.41346	2.92187	4.0329	2.59193	1.92264	2.20007	1.18683	1.60827	0.874684	5.43816	2.76123	2.01677
Fibroblasts	28.373	1.16322	21.4794	17.1769	3.49543	16.4368	3.01651	3.38028	4.14039	16.7067	22.2769	26.8433	291.403	8.55865	104.262	16.7316	36.3927	4.69778	22.561	5.64351	13.094	3.32337	0.478087	14.8171	16.7368	5.13495	50.4069	5.70049	51.4473	33.5136	8.60919	20.5193	20.9471	17.4778	10.8692	9.20792	7.95501	55.0384	12.3856	58.1505	4.77285	9.26789	27.9271	1.29526	5.94006	6.82067	52.0724	15.6534	17.3685
probes	moduleColor
ABCC12	black
ABCC8	black
ACTR3B	black
ADAM32	black
AJM1	black
AKT2	black
AL358113.1	black
AL391650.1	black
AL603764.2	black
ANKLE1	black
AP3M2	black
ARHGAP39	black
ARL2	black
ASCL5	black
ASH2L	black
ASIC2	black
ATOH1	black
AZIN1	black
BARHL2	black
BCAM	black
BCAT1	black
BCL3	black
BHLHE22	black
BLOC1S3	black
BMP1	black
BOP1	black
BRF2	black
C10orf120	black
C10orf82	black
C11orf98	black
C16orf74	black
C19orf47	black
C19orf54	black
C1orf127	black
C1orf194	black
C2orf80	black
C3orf14	black
C3orf84	black
C8orf33	black
CABP7	black
CADM4	black
CADPS	black
CAMK2N2	black
CAMKV	black
CAMSAP3	black
CAPNS1	black
CARTPT	black
CBX2	black
CCDC106	black
CCDC178	black
CCDC183	black
CCDC189	black
CCKBR	black
CCN6	black
CD320	black
CDH10	black
CEACAM16	black
CEACAM19	black
CELA3A	black
CELA3B	black
CEP89	black
CH25H	black
CHEK2	black
CHGA	black
CKB	black
CKM	black
CLASRP	black
CLPS	black
CLPSL1	black
CLPSL2	black
CLPTM1	black
CNMD	black
COL22A1	black
COL9A1	black
COQ8B	black
CPA1	black
CPA2	black
CPB1	black
CPNE1	black
CPSF1	black
CRYBB2	black
CRYGA	black
CSKMT	black
CSMD1	black
CSPG5	black
CT83	black
CTRB1	black
CTRB2	black
CTXN1	black
CUZD1	black
DAPK2	black
DCAF13	black
DCTPP1	black
DCUN1D5	black
DDN	black
DDX25	black
DEAF1	black
DEUP1	black
DLK1	black
DLL3	black
DMAC1	black
DMPK	black
DMWD	black
DNAJA1	black
DOC2B	black
DRC7	black
DYRK1B	black
ECE1	black
EID2	black
EID2B	black
EIF3E	black
EIF3H	black
EIF4EBP1	black
ELAVL2	black
EMC8	black
EML2	black
EN1	black
ENDOU	black
ENKD1	black
EPHA8	black
ERCC1	black
ERCC2	black
ERI3	black
ERP27	black
FAM160B2	black
FAM174B	black
FAM184B	black
FAM216A	black
FAM24B	black
FANCD2OS	black
FARSA	black
FBL	black
FBXO10	black
FBXO15	black
FBXO17	black
FBXO46	black
FBXW9	black
FDX2	black
FEZF2	black
FGF8	black
FJX1	black
FKBP4	black
FOXA3	black
FOXG1	black
FREM2	black
FUT10	black
GAD2	black
GALR1	black
GALR2	black
GEMIN7	black
GHRH	black
GIPR	black
GLB1L2	black
GNG14	black
GP2	black
GPAT4	black
GPC2	black
GUCA1B	black
GVQW3	black
H2AC14	black
HBQ1	black
HCN1	black
HEY1	black
HMGA2	black
HPSE2	black
HSF1	black
HTR1A	black
INTS10	black
IQCD	black
IRF2BP1	black
IRGQ	black
ITPKC	black
KANK4	black
KARS1	black
KCNA4	black
KCNJ11	black
KCNK3	black
KCNK9	black
KCNV1	black
KCTD15	black
KCTD8	black
KHDC1L	black
KHDC3L	black
KIF9	black
KIRREL2	black
KLF14	black
KLHL41	black
LAMP5	black
LAPTM4B	black
LARGE1	black
LCMT1	black
LEUTX	black
LGALS14	black
LHFPL5	black
LMX1A	black
LRGUK	black
LRRC14	black
LRRC73	black
LRTM1	black
LSM1	black
MAGEA11	black
MAK16	black
MAPK11	black
MAPK12	black
MAPK15	black
MARK4	black
MATN4	black
MED27	black
MEGF8	black
MEST	black
MIA	black
MICOS10	black
MLF1	black
MN1	black
MNX1	black
MS4A13	black
MS4A15	black
MS4A8	black
MYOG	black
MYOZ3	black
NANOS3	black
NANS	black
NAT14	black
NCALD	black
NCCRP1	black
NDUFA7	black
NECTIN2	black
NEFH	black
NETO1	black
NEURL1	black
NEUROG3	black
NFKB2	black
NFKBIE	black
NKPD1	black
NKX2-2	black
NKX6-2	black
NKX6-3	black
NOMO1	black
NOP56	black
NPHS1	black
NPIPA7	black
NUDCD1	black
NUDT19	black
NUMBL	black
OOSP4A	black
OPA3	black
OPN4	black
OPRD1	black
OR8D1	black
OVOL3	black
P2RY11	black
PABPC1	black
PAF1	black
PAFAH1B3	black
PANX3	black
PARD6A	black
PCDHA6	black
PDCD2L	black
PDCD5	black
PDX1	black
PINLYP	black
PINX1	black
PIP5K1B	black
PIWIL2	black
PKIB	black
PKNOX2	black
PLAC8L1	black
PLBD1	black
PLD3	black
PNLIPRP1	black
PODXL2	black
POLR1G	black
POLR3D	black
PPAN	black
PPFIA3	black
PPP1R37	black
PPP1R42	black
PPP3CC	black
PRDM14	black
PRLHR	black
PRMT1	black
PRMT7	black
PROK2	black
PRR35	black
PRSS1	black
PRSS2	black
PSG2	black
PSMC4	black
PSMD8	black
PTDSS2	black
PTF1A	black
PTGDR2	black
PTGES2	black
PTP4A3	black
PWP2	black
PYCR3	black
QPCTL	black
RABL6	black
RANBP1	black
RBFOX1	black
RBM38	black
RBPJL	black
RECQL4	black
REEP4	black
REG3G	black
REG4	black
RELB	black
RFLNA	black
RFPL4B	black
RIMKLA	black
RIPPLY2	black
RNF122	black
RPS16	black
RPS4Y1	black
RSPH6A	black
RTL1	black
SAE1	black
SALL4	black
SATL1	black
SCRIB	black
SDK1	black
SEC14L5	black
SELENOV	black
SERPINB6	black
SERPINI2	black
SERTAD3	black
SERTM1	black
SEZ6L	black
SHKBP1	black
SIDT2	black
SIRT2	black
SKOR1	black
SLC18A1	black
SLC22A16	black
SLC2A11	black
SLC2A14	black
SLC39A14	black
SLC52A2	black
SLC6A15	black
SLC8A2	black
SLIT3	black
SLITRK2	black
SMG9	black
SMIM32	black
SMIM40	black
SNRPA	black
SNRPD2	black
SNX22	black
SORBS3	black
SP7	black
SP8	black
SP9	black
SPATA33	black
SPRR2F	black
SRM	black
SRSF12	black
STMN3	black
SUPT5H	black
SVOPL	black
SYCE1L	black
SYCN	black
SYCP2L	black
SYMPK	black
TATDN1	black
TBCB	black
TBKBP1	black
TBPL2	black
TBRG1	black
TBX6	black
TCL1B	black
TGIF2	black
TH	black
TIMM44	black
TIMM50	black
TM2D2	black
TMED1	black
TMEM145	black
TMEM147	black
TMEM231	black
TMEM249	black
TOMM40	black
TONSL	black
TPCN1	black
TPH1	black
TPM2	black
TRIM28	black
TRMT12	black
TSEN34	black
TTI2	black
TTLL11	black
TUBB2B	black
U52112.1	black
UCN3	black
UMOD	black
UQCRHL	black
USF2	black
VASP	black
VDAC3	black
VWA5A	black
WDR77	black
WEE2	black
XPO7	black
XRCC1	black
YBX3	black
ZACN	black
ZIC3	black
ZMAT4	black
ZNF16	black
ZNF227	black
ZNF229	black
ZNF251	black
ZNF285	black
ZNF296	black
ZNF428	black
ZNF48	black
ZNF576	black
ZNF580	black
ZNF696	black
ZNF7	black
ZNF711	black
ZNF775	black
ZSCAN5A	black
AAAS	blue
AATF	blue
ABAT	blue
ABCA6	blue
ABCC6	blue
ABCC9	blue
ABCF2	blue
ABCG8	blue
ABHD12	blue
ABHD14A	blue
ABTB2	blue
AC093323.1	blue
AC233723.1	blue
ACAD11	blue
ACADL	blue
ACADM	blue
ACADSB	blue
ACD	blue
ACOT8	blue
ACOX1	blue
ACSL1	blue
ACSM5	blue
ADCK5	blue
ADRM1	blue
AHCY	blue
AHSA1	blue
AIP	blue
AK6	blue
AKT1S1	blue
AL391987.2	blue
ALAD	blue
ALDH6A1	blue
ALDH8A1	blue
ALDH9A1	blue
ALG3	blue
ALKBH4	blue
ALKBH7	blue
ALYREF	blue
AMDHD2	blue
ANAPC11	blue
ANAPC15	blue
ANAPC7	blue
ANKHD1	blue
ANKRD23	blue
ANKRD39	blue
ANKRD54	blue
ANKS3	blue
ANO7	blue
ANP32B	blue
ANTKMT	blue
AP002990.1	blue
AP1S1	blue
AP2S1	blue
AP4M1	blue
AP5S1	blue
AP5Z1	blue
APOB	blue
APOL6	blue
APRT	blue
ARF5	blue
ARFGAP1	blue
ARFIP2	blue
ARFRP1	blue
ARL16	blue
ARL3	blue
ARL6IP4	blue
ARMC7	blue
ARPC1A	blue
ARPC3	blue
ARPC4	blue
ARPC5L	blue
ARRDC1	blue
ASCC2	blue
ATAD3A	blue
ATF4	blue
ATP11C	blue
ATP5F1C	blue
ATP5F1D	blue
ATP5F1E	blue
ATP5IF1	blue
ATP5MC1	blue
ATP5MC2	blue
ATP5MC3	blue
ATP5MD	blue
ATP5ME	blue
ATP5MF	blue
ATP5MG	blue
ATP5MPL	blue
ATP5PD	blue
ATP5PF	blue
ATP5PO	blue
ATP6V0B	blue
ATP6V0E1	blue
ATP6V1F	blue
ATPAF2	blue
ATRIP	blue
AUP1	blue
AURKAIP1	blue
B3GALT6	blue
B3GAT3	blue
B3GNTL1	blue
B4GALT7	blue
B9D1	blue
BABAM1	blue
BABAM2	blue
BAD	blue
BANF1	blue
BCAS4	blue
BCDIN3D	blue
BCKDHB	blue
BCL2L12	blue
BCL7B	blue
BCL7C	blue
BGLAP	blue
BID	blue
BLOC1S1	blue
BLOC1S4	blue
BNIP1	blue
BOLA1	blue
BOLA2B	blue
BOLA3	blue
BORCS6	blue
BRAT1	blue
BRI3	blue
BRK1	blue
BRMS1	blue
BSG	blue
BTF3	blue
BUD23	blue
BUD31	blue
BX255925.3	blue
BYSL	blue
C11orf68	blue
C12orf45	blue
C12orf57	blue
C12orf73	blue
C14orf119	blue
C15orf40	blue
C15orf61	blue
C16orf70	blue
C16orf91	blue
C18orf21	blue
C19orf18	blue
C19orf25	blue
C19orf73	blue
C1orf122	blue
C1orf35	blue
C1orf56	blue
C1RL	blue
C1S	blue
C20orf27	blue
C2orf76	blue
C3orf33	blue
C6	blue
C6orf136	blue
C7orf50	blue
C8orf76	blue
C8orf82	blue
C9orf16	blue
CACFD1	blue
CAMLG	blue
CAMTA1	blue
CAT	blue
CBR4	blue
CBX8	blue
CBY1	blue
CCDC12	blue
CCDC124	blue
CCDC137	blue
CCDC159	blue
CCDC167	blue
CCDC22	blue
CCDC58	blue
CCDC61	blue
CCDC85B	blue
CCER2	blue
CCL15	blue
CCM2	blue
CCNQ	blue
CD151	blue
CD2BP2	blue
CD302	blue
CDC26	blue
CDC34	blue
CDC37	blue
CDK11A	blue
CDK5	blue
CDK5RAP1	blue
CDK7	blue
CDKN2AIPNL	blue
CDPF1	blue
CENPB	blue
CENPM	blue
CENPS	blue
CENPV	blue
CFAP298	blue
CFB	blue
CFH	blue
CFL1	blue
CHCHD1	blue
CHCHD10	blue
CHCHD2	blue
CHCHD4	blue
CHCHD5	blue
CHCHD7	blue
CHD4	blue
CHMP2A	blue
CHMP4B	blue
CHPT1	blue
CHST13	blue
CIAO2B	blue
CIAO3	blue
CIB1	blue
CINP	blue
CIRBP	blue
CISD3	blue
CLDND2	blue
CLIC1	blue
CLNS1A	blue
CLPP	blue
CLPX	blue
CLTA	blue
CLTB	blue
CMC2	blue
CNBD2	blue
CNPY2	blue
CNPY3	blue
CNPY4	blue
COA3	blue
COA4	blue
COA6	blue
COA8	blue
COASY	blue
COL18A1	blue
COMMD1	blue
COMMD3	blue
COMMD4	blue
COMMD5	blue
COMMD6	blue
COMMD7	blue
COMTD1	blue
COPRS	blue
COPS6	blue
COPS9	blue
COPZ1	blue
COQ4	blue
COX14	blue
COX17	blue
COX19	blue
COX4I1	blue
COX4I2	blue
COX5A	blue
COX5B	blue
COX6A1	blue
COX6B1	blue
COX6C	blue
COX7A2	blue
COX7B	blue
COX7C	blue
COX8A	blue
CP	blue
CPEB3	blue
CPED1	blue
CPN2	blue
CPSF4	blue
CPT2	blue
CSNK2B	blue
CSTB	blue
CTBS	blue
CTSD	blue
CTSO	blue
CTU1	blue
CTU2	blue
CUEDC2	blue
CUTA	blue
CUTC	blue
CWC15	blue
CYB561D2	blue
CYBA	blue
CYBC1	blue
CYC1	blue
CYHR1	blue
CYP2C8	blue
CYP2C9	blue
CYP4F3	blue
CYP4V2	blue
CYTH2	blue
DAD1	blue
DAGLB	blue
DBT	blue
DCTN3	blue
DDAH2	blue
DDIT3	blue
DDRGK1	blue
DDX19A	blue
DDX41	blue
DDX51	blue
DDX56	blue
DERL2	blue
DGCR6L	blue
DGUOK	blue
DHTKD1	blue
DMAP1	blue
DMGDH	blue
DNAJB2	blue
DNAJC17	blue
DNAJC30	blue
DNAJC4	blue
DNPEP	blue
DNPH1	blue
DNTTIP1	blue
DOHH	blue
DPCD	blue
DPH7	blue
DPM2	blue
DPM3	blue
DPP7	blue
DPY30	blue
DRAP1	blue
DRG1	blue
DTD1	blue
DTNBP1	blue
DTX2	blue
DTYMK	blue
DUS1L	blue
DUS2	blue
DUSP23	blue
DXO	blue
DYNLL1	blue
DYNLRB1	blue
EBP	blue
ECI1	blue
ECSCR	blue
ECSIT	blue
EDEM1	blue
EDEM2	blue
EDF1	blue
EEF1A1	blue
EEF1AKMT4	blue
EEF1B2	blue
EEF1D	blue
EEF1E1	blue
EEFSEC	blue
EFNA3	blue
EGFL7	blue
EHHADH	blue
EIF1	blue
EIF2B4	blue
EIF2S2	blue
EIF3B	blue
EIF3D	blue
EIF3F	blue
EIF3G	blue
EIF3K	blue
EIF4E2	blue
EIF6	blue
ELOB	blue
ELOC	blue
ELOF1	blue
ELP5	blue
ELP6	blue
EMC10	blue
EMC3	blue
EMC9	blue
EMG1	blue
ENPEP	blue
ENSA	blue
ENTPD5	blue
ENY2	blue
EPHX2	blue
EPN1	blue
ERAL1	blue
ERGIC3	blue
ERH	blue
ERP29	blue
ESS2	blue
ETFB	blue
ETFBKMT	blue
ETFDH	blue
ETV2	blue
ETV4	blue
EWSR1	blue
EXOSC1	blue
EXOSC4	blue
EXOSC5	blue
EXOSC7	blue
F11	blue
F13B	blue
FAAP20	blue
FAM104B	blue
FAM162A	blue
FAM174C	blue
FAM207A	blue
FAM209B	blue
FAM32A	blue
FAM50A	blue
FAM71E1	blue
FAM89B	blue
FAM98C	blue
FASTK	blue
FAU	blue
FBF1	blue
FBXL15	blue
FBXL6	blue
FBXW4	blue
FGFBP3	blue
FGFR4	blue
FIBP	blue
FIS1	blue
FKBP2	blue
FKBPL	blue
FLOT1	blue
FMC1	blue
FMO4	blue
FNTB	blue
FOXP1	blue
FP565260.6	blue
FRA10AC1	blue
FRAT2	blue
FRG1	blue
FUCA2	blue
FYB2	blue
GADD45GIP1	blue
GATM	blue
GDPGP1	blue
GEMIN6	blue
GET3	blue
GFER	blue
GGCT	blue
GHDC	blue
GHR	blue
GLI4	blue
GMPPA	blue
GNB1L	blue
GNB2	blue
GNE	blue
GNL1	blue
GNPNAT1	blue
GPAA1	blue
GPANK1	blue
GPATCH3	blue
GPI	blue
GPKOW	blue
GPR146	blue
GPR89A	blue
GPR89B	blue
GPS1	blue
GPX4	blue
GRWD1	blue
GSDMD	blue
GTF2A2	blue
GTF2H5	blue
GTF3A	blue
GTF3C6	blue
GTPBP6	blue
GUCY2D	blue
GUK1	blue
GYS2	blue
H2AC20	blue
HCFC1R1	blue
HDAC10	blue
HDAC11	blue
HDAC3	blue
HDAC8	blue
HDGFL2	blue
HDHD5	blue
HEBP2	blue
HES6	blue
HEXD	blue
HGH1	blue
HIGD2A	blue
HIKESHI	blue
HINT1	blue
HIRA	blue
HM13	blue
HMBS	blue
HMG20B	blue
HMGCS2	blue
HNRNPA1P48	blue
HRAS	blue
HSBP1	blue
HSBP1L1	blue
HSCB	blue
HSD11B1L	blue
HSD17B4	blue
HSD3B7	blue
HSPA4	blue
HSPB1	blue
HSPB9	blue
HSPBP1	blue
HSPE1	blue
IDH3B	blue
IDH3G	blue
IER2	blue
IFI27L1	blue
IFNAR2	blue
IFRD1	blue
IFT27	blue
IFT43	blue
IFTAP	blue
IGF2BP1	blue
ILKAP	blue
IMP3	blue
IMP4	blue
IMPDH2	blue
INAFM1	blue
ING4	blue
IPO4	blue
IQGAP2	blue
IRF3	blue
ISCA2	blue
ISOC1	blue
ISOC2	blue
ISY1	blue
ITIH4	blue
ITPA	blue
IVD	blue
JAGN1	blue
JMJD4	blue
JMJD6	blue
JOSD2	blue
JPT1	blue
JTB	blue
KAT2B	blue
KCNK7	blue
KCTD17	blue
KLF9	blue
KLHDC3	blue
KLHDC4	blue
KPTN	blue
KRT10	blue
KRT18	blue
L3MBTL2	blue
LAGE3	blue
LAMTOR1	blue
LAMTOR2	blue
LAMTOR4	blue
LAMTOR5	blue
LARP1B	blue
LARP4	blue
LENG1	blue
LIN7B	blue
LLPH	blue
LMAN2	blue
LMF2	blue
LMNA	blue
LONP2	blue
LRRC2	blue
LRRC46	blue
LSM10	blue
LSM2	blue
LSM3	blue
LSM5	blue
LSM7	blue
LTA4H	blue
LY6H	blue
LYPLA2	blue
LYRM4	blue
LZTR1	blue
MAD2L1BP	blue
MAD2L2	blue
MAF1	blue
MAGOHB	blue
MALSU1	blue
MAN1B1	blue
MANBAL	blue
MANF	blue
MAP2K2	blue
MAP3K11	blue
MASP1	blue
MBD3	blue
MCAT	blue
MCCC2	blue
MCRIP1	blue
MCRIP2	blue
MCRS1	blue
MCTS1	blue
MEA1	blue
MED11	blue
MED16	blue
MED19	blue
MED30	blue
MED7	blue
MEPCE	blue
MESP1	blue
METTL1	blue
METTL23	blue
METTL26	blue
MFSD3	blue
MFSD5	blue
MIA2	blue
MICOS13	blue
MIEN1	blue
MIIP	blue
MINDY4	blue
MLF2	blue
MLST8	blue
MMAA	blue
MMAB	blue
MMP24OS	blue
MMUT	blue
MOB2	blue
MPDU1	blue
MPDZ	blue
MPST	blue
MRGBP	blue
MRM1	blue
MRM3	blue
MRPL10	blue
MRPL11	blue
MRPL12	blue
MRPL13	blue
MRPL14	blue
MRPL17	blue
MRPL2	blue
MRPL20	blue
MRPL22	blue
MRPL23	blue
MRPL24	blue
MRPL27	blue
MRPL28	blue
MRPL33	blue
MRPL36	blue
MRPL37	blue
MRPL4	blue
MRPL40	blue
MRPL41	blue
MRPL43	blue
MRPL45	blue
MRPL47	blue
MRPL48	blue
MRPL51	blue
MRPL52	blue
MRPL54	blue
MRPL55	blue
MRPL57	blue
MRPL58	blue
MRPS12	blue
MRPS15	blue
MRPS16	blue
MRPS2	blue
MRPS21	blue
MRPS23	blue
MRPS25	blue
MRPS26	blue
MRPS33	blue
MRPS34	blue
MRPS36	blue
MRPS5	blue
MRPS7	blue
MRTO4	blue
MSRB2	blue
MTARC2	blue
MTG1	blue
MTG2	blue
MTLN	blue
MTM1	blue
MTMR14	blue
MTRES1	blue
MTTP	blue
MVB12A	blue
MVD	blue
MXD3	blue
MYDGF	blue
MYL6	blue
MYL6B	blue
MYLK	blue
MYO1B	blue
MZT2A	blue
MZT2B	blue
NAA10	blue
NAA38	blue
NACA	blue
NACA2	blue
NARF	blue
NAT9	blue
NAXE	blue
NCAPH2	blue
NCBP2AS2	blue
NCLN	blue
NDUFA1	blue
NDUFA11	blue
NDUFA12	blue
NDUFA2	blue
NDUFA3	blue
NDUFA4	blue
NDUFA6	blue
NDUFA8	blue
NDUFA9	blue
NDUFAB1	blue
NDUFAF2	blue
NDUFAF3	blue
NDUFAF4	blue
NDUFAF5	blue
NDUFAF8	blue
NDUFB1	blue
NDUFB10	blue
NDUFB11	blue
NDUFB2	blue
NDUFB3	blue
NDUFB4	blue
NDUFB5	blue
NDUFB6	blue
NDUFB8	blue
NDUFB9	blue
NDUFC1	blue
NDUFC2	blue
NDUFS3	blue
NDUFS4	blue
NDUFS5	blue
NDUFS6	blue
NDUFS7	blue
NDUFS8	blue
NDUFV3	blue
NEDD4	blue
NEDD8	blue
NELFE	blue
NENF	blue
NEURL2	blue
NFKBIB	blue
NFKBIL1	blue
NFU1	blue
NHP2	blue
NKAP	blue
NLE1	blue
NME1	blue
NME3	blue
NNT	blue
NOC4L	blue
NOL7	blue
NOP10	blue
NOP16	blue
NOP53	blue
NOSIP	blue
NPEPL1	blue
NPIPA1	blue
NPM1	blue
NPM3	blue
NPRL2	blue
NR1I2	blue
NR2F6	blue
NREP	blue
NSA2	blue
NSFL1C	blue
NSMCE1	blue
NSMCE2	blue
NSUN5	blue
NT5C	blue
NT5C3B	blue
NTAQ1	blue
NTHL1	blue
NTMT1	blue
NTPCR	blue
NUBP2	blue
NUDC	blue
NUDT1	blue
NUDT12	blue
NUDT14	blue
NUDT16L1	blue
NUDT2	blue
NUDT7	blue
NUTF2	blue
NXT1	blue
OBSL1	blue
ODF3L2	blue
OGFOD3	blue
OGFR	blue
ORAI3	blue
ORMDL2	blue
OST4	blue
OTUB1	blue
OXA1L	blue
OXLD1	blue
P3H4	blue
PA2G4	blue
PACSIN3	blue
PAGR1	blue
PAH	blue
PAOX	blue
PAPSS2	blue
PARK7	blue
PARL	blue
PAXX	blue
PBLD	blue
PCBP2	blue
PCBP4	blue
PCED1A	blue
PCGF1	blue
PCSK6	blue
PDAP1	blue
PDE9A	blue
PDRG1	blue
PEDS1	blue
PEF1	blue
PELP1	blue
PES1	blue
PET100	blue
PET117	blue
PEX16	blue
PFDN2	blue
PFDN4	blue
PFDN6	blue
PGLS	blue
PGP	blue
PGRMC1	blue
PHB	blue
PHB2	blue
PHF5A	blue
PHKG2	blue
PHLDA2	blue
PHOSPHO2	blue
PHPT1	blue
PI4K2B	blue
PIGBOS1	blue
PIGQ	blue
PIGT	blue
PIGU	blue
PIGZ	blue
PIH1D1	blue
PIK3R1	blue
PIN1	blue
PIN4	blue
PINK1	blue
PITPNM2	blue
PLEKHJ1	blue
PLG	blue
PLPP3	blue
PMF1	blue
PMM1	blue
PMVK	blue
POLA2	blue
POLD2	blue
POLL	blue
POLR1C	blue
POLR1D	blue
POLR1E	blue
POLR1H	blue
POLR2E	blue
POLR2F	blue
POLR2G	blue
POLR2H	blue
POLR2I	blue
POLR2J	blue
POLR2J3	blue
POLR2K	blue
POLR2L	blue
POLR3K	blue
POLRMT	blue
POMP	blue
POP5	blue
POP7	blue
PPA1	blue
PPARA	blue
PPCDC	blue
PPIA	blue
PPP1R14B	blue
PPP1R16A	blue
PPP1R35	blue
PPP1R7	blue
PPP4C	blue
PPT2	blue
PQBP1	blue
PRADC1	blue
PRAF2	blue
PRAP1	blue
PRDX2	blue
PRDX5	blue
PRELID1	blue
PRKAG2	blue
PRKAR1B	blue
PRKCSH	blue
PRKRIP1	blue
PROS1	blue
PRPF31	blue
PRPF6	blue
PRR13	blue
PRR22	blue
PRR5	blue
PRR7	blue
PSENEN	blue
PSMA1	blue
PSMA4	blue
PSMA5	blue
PSMA7	blue
PSMB1	blue
PSMB3	blue
PSMB4	blue
PSMB5	blue
PSMB6	blue
PSMB7	blue
PSMC3	blue
PSMC5	blue
PSMD13	blue
PSMD4	blue
PSMF1	blue
PSMG1	blue
PSMG3	blue
PSMG4	blue
PTCD1	blue
PTPA	blue
PTRH2	blue
PTRHD1	blue
PUF60	blue
PUS1	blue
PUS10	blue
PUSL1	blue
PWWP2B	blue
PXMP2	blue
PYCARD	blue
PYCR2	blue
PYM1	blue
QARS1	blue
QTRT1	blue
R3HDM4	blue
RAB13	blue
RAB24	blue
RAB34	blue
RAB5C	blue
RABAC1	blue
RABEP2	blue
RABGGTA	blue
RABGGTB	blue
RACK1	blue
RALY	blue
RANGAP1	blue
RASSF7	blue
RBCK1	blue
RBFA	blue
RBIS	blue
RBM34	blue
RBM42	blue
RBMX2	blue
RBX1	blue
RCC1L	blue
RCN1	blue
RDH13	blue
RETREG3	blue
REX1BD	blue
REXO4	blue
RFNG	blue
RHBDD3	blue
RHOC	blue
RNASEH2C	blue
RNASET2	blue
RNF113A	blue
RNF123	blue
RNF125	blue
RNF126	blue
RNF181	blue
RNF187	blue
RNF208	blue
RNF25	blue
RNF5	blue
RNF7	blue
RNPEPL1	blue
ROGDI	blue
ROMO1	blue
RORA	blue
RP9	blue
RPA3	blue
RPL10	blue
RPL10A	blue
RPL11	blue
RPL12	blue
RPL13	blue
RPL13A	blue
RPL14	blue
RPL15	blue
RPL18	blue
RPL18A	blue
RPL19	blue
RPL21	blue
RPL22	blue
RPL22L1	blue
RPL23	blue
RPL23A	blue
RPL24	blue
RPL26	blue
RPL26L1	blue
RPL27	blue
RPL27A	blue
RPL28	blue
RPL29	blue
RPL3	blue
RPL30	blue
RPL31	blue
RPL32	blue
RPL34	blue
RPL35	blue
RPL35A	blue
RPL36	blue
RPL36AL	blue
RPL37	blue
RPL37A	blue
RPL38	blue
RPL39	blue
RPL39L	blue
RPL4	blue
RPL41	blue
RPL5	blue
RPL6	blue
RPL7	blue
RPL7A	blue
RPL8	blue
RPL9	blue
RPLP0	blue
RPLP1	blue
RPLP2	blue
RPN2	blue
RPP25L	blue
RPP38	blue
RPP40	blue
RPS10	blue
RPS11	blue
RPS12	blue
RPS13	blue
RPS14	blue
RPS15	blue
RPS15A	blue
RPS18	blue
RPS19	blue
RPS19BP1	blue
RPS2	blue
RPS20	blue
RPS21	blue
RPS23	blue
RPS24	blue
RPS25	blue
RPS26	blue
RPS27	blue
RPS27A	blue
RPS27AP5	blue
RPS28	blue
RPS29	blue
RPS3	blue
RPS3A	blue
RPS4X	blue
RPS5	blue
RPS6	blue
RPS7	blue
RPS8	blue
RPS9	blue
RPSA	blue
RPUSD1	blue
RPUSD2	blue
RPUSD3	blue
RRP1	blue
RRP36	blue
RRP7A	blue
RRP8	blue
RRP9	blue
RRS1	blue
RTCB	blue
RTN4IP1	blue
RTRAF	blue
RUVBL2	blue
RWDD1	blue
S100A13	blue
S100A16	blue
SAC3D1	blue
SALL1	blue
SAMD1	blue
SAMD10	blue
SAP30BP	blue
SAR1B	blue
SART1	blue
SCAND1	blue
SCNM1	blue
SCP2	blue
SDF2	blue
SDF2L1	blue
SDHA	blue
SDHAF1	blue
SDHAF2	blue
SDHAF4	blue
SEC11A	blue
SEC13	blue
SEC24D	blue
SEC61B	blue
SEC61G	blue
SELENOH	blue
SELENOK	blue
SELENOM	blue
SELENOP	blue
SELENOW	blue
SEM1	blue
SENP3	blue
SEPSECS	blue
SERF2	blue
SERGEF	blue
SETD7	blue
SF3B5	blue
SF3B6	blue
SFXN4	blue
SGF29	blue
SGSM3	blue
SGTA	blue
SH3D19	blue
SHARPIN	blue
SHLD1	blue
SHMT1	blue
SIAE	blue
SIGIRR	blue
SIL1	blue
SIRT6	blue
SIRT7	blue
SKP1	blue
SLC25A1	blue
SLC25A10	blue
SLC25A11	blue
SLC25A26	blue
SLC25A3	blue
SLC25A39	blue
SLC26A6	blue
SLC29A2	blue
SLC2A10	blue
SLC2A2	blue
SLC31A1	blue
SLC35B1	blue
SLC35C2	blue
SLC35D1	blue
SLC35D2	blue
SLC38A4	blue
SLC39A3	blue
SLC39A7	blue
SLC41A2	blue
SLC46A3	blue
SLC66A1	blue
SLC6A1	blue
SLC9B2	blue
SLCO1B1	blue
SLCO2B1	blue
SLIRP	blue
SMARCB1	blue
SMDT1	blue
SMIM10L1	blue
SMIM14	blue
SMIM20	blue
SMIM26	blue
SMIM27	blue
SMIM29	blue
SMIM4	blue
SMIM7	blue
SMPD2	blue
SMUG1	blue
SNAPC5	blue
SNF8	blue
SNRNP25	blue
SNRNP35	blue
SNRPB	blue
SNRPC	blue
SNRPD1	blue
SNRPE	blue
SNRPF	blue
SNRPG	blue
SNRPN	blue
SNU13	blue
SNX11	blue
SORBS2	blue
SORL1	blue
SOWAHB	blue
SPAG7	blue
SPATA24	blue
SPATA2L	blue
SPATC1L	blue
SPIRE2	blue
SPPL2B	blue
SPSB2	blue
SPTY2D1OS	blue
SQOR	blue
SRA1	blue
SRP14	blue
SRP19	blue
SRPRB	blue
SS18L2	blue
SSBP1	blue
SSNA1	blue
SSR2	blue
SSR4	blue
SSU72	blue
STAP2	blue
STARD3	blue
STARD5	blue
STOML2	blue
STX10	blue
STX4	blue
STX5	blue
STX8	blue
STXBP2	blue
STYXL1	blue
SUCLG2	blue
SUGT1	blue
SUMO1	blue
SUPT3H	blue
SUPV3L1	blue
SURF1	blue
SURF2	blue
SVBP	blue
SWI5	blue
SWSAP1	blue
SYS1	blue
TADA3	blue
TAF1D	blue
TALDO1	blue
TAPT1	blue
TARBP2	blue
TAT	blue
TATDN2	blue
TBC1D17	blue
TBC1D22A	blue
TBC1D7	blue
TBL3	blue
TBRG4	blue
TCTEX1D2	blue
TEDC1	blue
TEKT4	blue
TEPSIN	blue
TEX264	blue
TFAP2E	blue
TFPT	blue
THAP11	blue
THAP3	blue
THAP4	blue
THAP7	blue
THG1L	blue
THOC5	blue
THOC6	blue
THOC7	blue
THOP1	blue
THYN1	blue
TIGD2	blue
TIGD5	blue
TIMM10	blue
TIMM17B	blue
TIMM22	blue
TIMM23	blue
TIMM29	blue
TIMM8B	blue
TIMM9	blue
TLCD1	blue
TLCD4	blue
TMA7	blue
TMBIM6	blue
TMED3	blue
TMED9	blue
TMEM101	blue
TMEM11	blue
TMEM115	blue
TMEM120A	blue
TMEM126A	blue
TMEM14B	blue
TMEM14C	blue
TMEM160	blue
TMEM179B	blue
TMEM18	blue
TMEM191C	blue
TMEM192	blue
TMEM199	blue
TMEM203	blue
TMEM205	blue
TMEM208	blue
TMEM219	blue
TMEM222	blue
TMEM223	blue
TMEM238	blue
TMEM251	blue
TMEM256	blue
TMEM258	blue
TMEM42	blue
TMEM60	blue
TMEM81	blue
TMEM86B	blue
TMEM9	blue
TMEM91	blue
TMSB10	blue
TMUB1	blue
TMX2	blue
TOM1	blue
TOMM22	blue
TOMM7	blue
TOP1MT	blue
TOR2A	blue
TP53RK	blue
TPGS1	blue
TPI1	blue
TPRA1	blue
TPRKB	blue
TPRN	blue
TPT1	blue
TRABD	blue
TRAF2	blue
TRAF4	blue
TRAPPC12	blue
TRAPPC2B	blue
TRAPPC2L	blue
TRAPPC4	blue
TRAPPC6A	blue
TRIAP1	blue
TRIM71	blue
TRIR	blue
TRMT1	blue
TRMT112	blue
TRMT2A	blue
TRMT61A	blue
TRMU	blue
TRNP1	blue
TRPT1	blue
TSACC	blue
TSEN54	blue
TSR2	blue
TSR3	blue
TSSC4	blue
TTC1	blue
TTPA	blue
TUFM	blue
TUSC2	blue
TUT1	blue
TWF2	blue
TXN2	blue
TXNDC17	blue
TXNL4A	blue
TYSND1	blue
UBA52	blue
UBALD2	blue
UBE2D4	blue
UBE2F	blue
UBE2I	blue
UBE2J2	blue
UBE2L3	blue
UBE2M	blue
UBL5	blue
UBL7	blue
UBXN1	blue
UBXN6	blue
UCHL3	blue
UCK1	blue
UFC1	blue
UFD1	blue
UFSP1	blue
UQCC2	blue
UQCC3	blue
UQCR10	blue
UQCR11	blue
UQCRB	blue
UQCRFS1	blue
UQCRH	blue
UQCRQ	blue
URM1	blue
UROD	blue
UROS	blue
USE1	blue
USF1	blue
UXT	blue
VAMP8	blue
VARS1	blue
VKORC1	blue
VPS25	blue
VPS28	blue
VPS33A	blue
VPS33B	blue
VPS4A	blue
VPS72	blue
VWA8	blue
WASH6P	blue
WASHC1	blue
WBP2	blue
WDR18	blue
WDR4	blue
WDR45	blue
WDR46	blue
WDR61	blue
WDR74	blue
WDR83	blue
WIPI2	blue
XAB2	blue
XDH	blue
XPA	blue
XRCC6	blue
YBEY	blue
YDJC	blue
YIF1A	blue
YIF1B	blue
YIPF3	blue
YJU2	blue
YPEL3	blue
ZBTB48	blue
ZBTB8OS	blue
ZC3HC1	blue
ZDHHC12	blue
ZDHHC16	blue
ZFAND2B	blue
ZGLP1	blue
ZHX1-C8orf76	blue
ZMAT5	blue
ZMYND19	blue
ZNF205	blue
ZNF34	blue
ZNF358	blue
ZNF394	blue
ZNF408	blue
ZNF414	blue
ZNF444	blue
ZNF511	blue
ZNF524	blue
ZNF579	blue
ZNF581	blue
ZNF622	blue
ZNF653	blue
ZNF688	blue
ZNF692	blue
ZNF706	blue
ZNF784	blue
ZNF787	blue
ZNHIT2	blue
ZNHIT3	blue
ZNRD2	blue
ZNRF1	blue
ZP3	blue
ZSCAN2	blue
ZSWIM7	blue
A4GALT	brown
ABCA13	brown
AC007040.2	brown
AC013470.2	brown
AC055839.2	brown
ADAM12	brown
ADAM23	brown
ADAMTS12	brown
ADAMTS14	brown
ADD2	brown
ADGRE1	brown
ADM5	brown
ADPGK	brown
AGPAT4	brown
AIM2	brown
AK3	brown
ALDH1A2	brown
ALK	brown
ALKBH3	brown
ALPL	brown
ALX4	brown
AMOT	brown
AMPH	brown
ANK1	brown
ANKRD63	brown
ANKRD7	brown
ANO4	brown
AP006621.6	brown
AP2M1	brown
APCDD1L	brown
APELA	brown
ARHGEF4	brown
ARHGEF9	brown
ARL14EPL	brown
ARL4C	brown
ARL9	brown
ARMH4	brown
ARTN	brown
ASIC1	brown
ASPHD2	brown
ATCAY	brown
ATP13A2	brown
ATP2A1	brown
AZIN2	brown
BCL11A	brown
BEGAIN	brown
BEND6	brown
BIN1	brown
BMP5	brown
BNC2	brown
BRINP3	brown
BUB1B-PAK6	brown
C10orf71	brown
C11orf49	brown
C11orf94	brown
C11orf96	brown
C1QTNF2	brown
C22orf31	brown
C2orf66	brown
C3orf70	brown
C3orf80	brown
C6orf118	brown
C7orf57	brown
C8orf88	brown
CACNA1G	brown
CALCB	brown
CALHM5	brown
CAPNS2	brown
CAPSL	brown
CARS1	brown
CASTOR1	brown
CAVIN3	brown
CBFA2T3	brown
CBWD1	brown
CBX6	brown
CC2D2A	brown
CCDC184	brown
CCKAR	brown
CCN3	brown
CCN4	brown
CCNA1	brown
CD274	brown
CD276	brown
CD44	brown
CD82	brown
CDC37L1	brown
CDC42EP5	brown
CDK5R2	brown
CDX1	brown
CER1	brown
CFAP77	brown
CHAT	brown
CHN1	brown
CHRFAM7A	brown
CHRM4	brown
CHRM5	brown
CHRNA1	brown
CHRNA5	brown
CHST1	brown
CHST2	brown
CHST7	brown
CHSY1	brown
CHSY3	brown
CIBAR2	brown
CILP	brown
CLCA2	brown
CLDN11	brown
CLEC11A	brown
CLEC1A	brown
CLMP	brown
CNIH3	brown
CNTN5	brown
COL13A1	brown
COL5A2	brown
COL6A1	brown
COL6A3	brown
COL8A2	brown
COLEC12	brown
CORO2B	brown
CPZ	brown
CRABP2	brown
CRB2	brown
CRYBA2	brown
CRYBA4	brown
CRYBB1	brown
CRYGS	brown
CSDC2	brown
CTTN	brown
CWH43	brown
CXCL14	brown
CYRIA	brown
DAPK3	brown
DAZL	brown
DBX2	brown
DCHS2	brown
DENND2A	brown
DIO2	brown
DMRT1	brown
DMRT2	brown
DNLZ	brown
DNM3	brown
DPF1	brown
DPYSL5	brown
DRAXIN	brown
DRD2	brown
DSE	brown
[truncated: 16,296 more rows]
[truncated: 320 more columns]

## Sheet: Figure 1F
Patient	TIDE	IFNG	MSI Expr Sig	Merck18	CD274	CD8	Dysfunction	Exclusion	MDSC	CAF	TAM M2
TCGA-DD-A3A6-01A-11R-A22L-07	0.12	22.15	0	29.65	0.49	0.79	0.12	0.49	-0.01	0.08	0
TCGA-CC-A9FV-01A-11R-A37K-07	0.11	112.56	0	62.74	1.23	3.23	0.11	0.41	-0.03	0.08	0
TCGA-G3-AAV1-01A-11R-A38B-07	0.11	21.59	0	11	0.18	0.05	-0.07	0.11	-0.01	0.02	0
TCGA-ED-A5KG-01A-11R-A27V-07	0.06	362.08	0	137.85	3.58	22.55	0.06	0.02	0	0.01	-0.01
TCGA-DD-AAE6-01A-11R-A41C-07	0.05	1.76	0	4.99	0.08	0.02	-0.02	0.05	-0.01	0.01	0
TCGA-CC-A3M9-01A-11R-A213-07	0.04	487.57	0	143.06	6.2	28.05	0.04	0.47	0	0.07	0
TCGA-DD-A3A4-01A-11R-A22L-07	0.04	5.86	0	8.53	0.12	0.01	-0.03	0.04	-0.01	0.03	-0.01
TCGA-DD-AAVX-01A-11R-A41C-07	0.04	109.53	0	52.9	0.92	0.62	0.04	0.03	0	0.04	-0.03
TCGA-WX-AA47-01A-11R-A39D-07	0.03	4.52	0	5.2	0.23	0.05	0.03	0.28	0	0.05	-0.01
TCGA-ED-A627-01A-12R-A311-07	0.02	130	0	52.2	1.01	7.92	0.02	0.16	-0.01	0.05	-0.03
TCGA-G3-AAV0-01A-11R-A37K-07	0.02	10.94	0	12.21	0.2	0.41	0.02	-0.03	-0.01	0.01	-0.01
TCGA-LG-A9QD-01A-11R-A38B-07	0.02	96.39	0	46.63	0.3	0.44	0.02	0.04	0	0.03	-0.02
TCGA-BC-A110-01A-11R-A131-07	0.02	86.89	0	40.51	2.06	1.3	0.02	0	0	0.03	-0.03
TCGA-DD-A1ED-01A-11R-A155-07	0.02	105.51	0	39.29	0.42	1.4	0.02	0.07	0	0.04	-0.02
TCGA-DD-A4NR-01A-11R-A311-07	0.02	172.45	0	56.12	1.91	8.74	0.02	0.07	-0.01	0.03	-0.01
TCGA-DD-A4NL-01A-11R-A28V-07	0.02	27.7	0	16.35	0.21	0.34	0.02	0.03	-0.01	0.03	-0.02
TCGA-DD-AACT-01A-11R-A41C-07	0.01	111.98	0	55.33	0.18	1.16	0.01	0.06	-0.01	0.03	-0.01
TCGA-DD-AACC-01A-11R-A41C-07	0.01	241.76	0	129.7	1.41	17.44	0.01	-0.03	-0.01	0.01	-0.01
TCGA-DD-A1EC-01A-21R-A131-07	0.01	192.09	0	73.64	5.14	9.78	0.01	0.07	-0.01	0.03	-0.02
TCGA-G3-A25V-01A-11R-A16W-07	0.01	54.85	0	32.65	0.63	0.78	0.01	0	-0.01	0.03	-0.02
TCGA-2Y-A9GV-01A-11R-A38B-07	0.01	39.71	0	34.45	0.42	0.45	0.01	0.07	-0.01	0.04	-0.02
TCGA-2Y-A9GT-01A-11R-A38B-07	0.01	129.27	0	54.46	0.77	5.42	0.01	0	-0.01	0.02	-0.02
TCGA-K7-A5RG-01A-11R-A28V-07	0.01	250.21	0	104.45	3.46	21.42	0.01	0.01	-0.01	0.02	-0.01
TCGA-BC-A10S-01A-22R-A131-07	0.01	57.19	0	27.07	0.28	0.68	0.01	0.07	0	0.03	-0.02
TCGA-BC-A69I-01A-11R-A311-07	0.01	22.67	0	20.11	0.34	0.46	0.01	0.08	-0.01	0.03	-0.02
TCGA-2Y-A9GW-01A-11R-A38B-07	0.01	116.86	0	43.22	0.98	0.23	0.01	0.07	-0.01	0.03	-0.01
TCGA-K7-A5RF-01A-11R-A28V-07	0.01	52.98	0	34.49	0.62	1.52	0.01	-0.02	-0.01	0.02	-0.02
TCGA-UB-A7MD-01A-12R-A352-07	0.01	71.44	0	42.91	0.56	0.55	0.01	0.1	-0.01	0.04	-0.02
TCGA-BD-A3EP-01A-11R-A22L-07	0.01	84.93	0	27.06	0.41	1.55	0.01	0.04	-0.01	0.03	-0.02
TCGA-DD-AAE7-01A-11R-A41C-07	0.01	38.13	0	15.73	0.33	1.22	0.01	-0.09	-0.01	0.01	-0.02
TCGA-DD-AACG-01A-11R-A41C-07	0.01	27.24	0	16.97	0.11	0.39	0.01	0.07	-0.01	0.02	0
TCGA-G3-A5SM-01A-12R-A28V-07	0.01	82.09	0	44.23	0.51	0.43	0.01	0.07	-0.01	0.03	-0.01
TCGA-UB-A7MF-01A-11R-A33J-07	0.01	873.01	0	210.24	2.73	5.64	0.01	-0.01	0	0.01	-0.01
TCGA-GJ-A3OU-01A-31R-A38B-07	0.01	382.79	0	94.95	2.96	0.79	0.01	0.06	-0.01	0.03	-0.01
TCGA-DD-AADQ-01A-11R-A41C-07	0.01	121.15	0	67.73	0.38	0.79	0.01	0.02	0	0.03	-0.02
TCGA-G3-A3CJ-01A-11R-A213-07	0	15.03	0	12.57	0.12	0.13	0	0.05	-0.01	0.03	-0.02
TCGA-DD-A39V-01A-11R-A213-07	0	50.34	0	46.54	0.23	3.03	0	0.1	-0.01	0.02	0
TCGA-GJ-A6C0-01A-12R-A311-07	0	68.63	0	43.18	3.19	0.47	0	0.04	-0.01	0.03	-0.01
TCGA-2V-A95S-01A-11R-A37K-07	0	451.54	0	110.35	2.93	12.27	0	-0.01	0	0.01	-0.01
TCGA-MI-A75E-01A-11R-A32O-07	0	43.68	0	21.05	0.38	1.05	0	0.1	-0.01	0.03	-0.01
TCGA-WQ-AB4B-01A-11R-A41C-07	0	17.53	0	18.58	0.23	0.16	0	0.05	0	0.03	-0.02
TCGA-ZP-A9CY-01A-11R-A38B-07	0	31.22	0	20.03	0.36	0.35	0	0.04	-0.01	0.02	-0.01
TCGA-2Y-A9H1-01A-11R-A38B-07	0	29.15	0	34.76	0.17	0.81	0	0.05	0	0.02	-0.01
TCGA-DD-AAEA-01A-11R-A41C-07	0	34.88	0	25.25	0.88	2.4	0	0.04	-0.01	0.02	0
TCGA-DD-A4ND-01A-11R-A266-07	0	77.81	0	26.11	0.98	2.95	0	0.11	-0.01	0.03	-0.01
TCGA-CC-5259-01A-31R-A213-07	0	16.11	0	22.08	0.11	0.52	0	-0.02	-0.01	0.01	-0.01
TCGA-2Y-A9GX-01A-11R-A38B-07	0	116.07	0	34.8	0.79	2.96	0	0.09	-0.01	0.03	-0.01
TCGA-DD-AAEI-01A-11R-A41C-07	0	47.41	0	13.91	0.12	0.5	0	0.06	-0.01	0.02	-0.01
TCGA-DD-A4NQ-01A-21R-A28V-07	0	23.18	0	15.97	0.73	0.19	0	0.12	-0.01	0.03	0
TCGA-BD-A3ER-01A-11R-A213-07	0	31.06	0	16.71	0.51	0.22	0	0.03	-0.01	0.03	-0.02
TCGA-ES-A2HT-01A-12R-A180-07	0	19.64	0	21.77	0.19	0.19	0	0.02	-0.01	0.02	-0.01
TCGA-DD-A73F-01A-11R-A32O-07	0	123.98	0	51.01	0.68	5.82	0	-0.02	0	0.01	-0.01
TCGA-DD-AAD3-01A-11R-A41C-07	0	57.23	0	22.51	0.24	0.89	0	0.03	-0.01	0.02	-0.01
TCGA-ED-A4XI-01A-11R-A266-07	0	60.76	0	26.7	0.34	1.59	0	0.05	-0.01	0.02	-0.01
TCGA-2Y-A9H3-01A-11R-A38B-07	0	58.75	0	47.17	0.51	2	0	0.01	-0.01	0.01	0
TCGA-DD-A1EG-01A-11R-A213-07	0	105.2	0	48.38	0.74	1.24	0	0.08	-0.01	0.03	-0.01
TCGA-DD-AADM-01A-11R-A41C-07	0	19.56	0	21.12	0.26	0.23	0	0.08	-0.01	0.03	-0.01
TCGA-DD-AAVQ-01A-11R-A41C-07	0	151.12	0	60.56	0.61	4.51	0	0.01	-0.01	0.01	-0.01
TCGA-G3-A5SK-01A-11R-A27V-07	0	42.51	0	25.78	0.38	1.17	0	-0.01	-0.01	0.02	-0.01
TCGA-YA-A8S7-01A-11R-A37K-07	0	177.09	0	51.51	0.49	1.03	0	0.21	-0.01	0.05	-0.01
TCGA-ED-A7XO-01A-11R-A352-07	0	34.93	0	24.77	0.34	1.04	0	0.04	-0.01	0.02	-0.01
TCGA-BC-A10X-01A-11R-A131-07	-0.01	36.23	0.99	21.54	0.57	0.9	-0.01	0.04	-0.01	0.02	-0.01
TCGA-FV-A496-01A-11R-A266-07	-0.01	6.17	0	12.63	0.1	0.05	-0.01	0	-0.01	0.02	-0.01
TCGA-DD-AAD2-01A-11R-A41C-07	-0.01	45.56	0	21.35	0.6	0.74	-0.01	0.08	-0.01	0.03	-0.01
TCGA-DD-A115-01A-11R-A131-07	-0.01	28.37	0	20.94	0.41	0.66	-0.01	0.04	-0.01	0.02	-0.01
TCGA-FV-A3I1-01A-11R-A22L-07	-0.01	63.61	0	27.55	0.61	0.44	-0.01	0.11	-0.01	0.03	-0.01
TCGA-O8-A75V-01A-11R-A32O-07	-0.01	61.02	0	50.81	0.2	1.73	-0.01	0.07	-0.01	0.02	-0.01
TCGA-RC-A6M5-01A-11R-A32O-07	-0.01	17.39	0	15.5	0.17	0.32	-0.01	0.2	-0.01	0.05	-0.01
TCGA-DD-A4NP-01A-11R-A28V-07	-0.01	20.85	0	18.69	0.14	0.17	-0.01	0.12	-0.01	0.03	-0.01
TCGA-DD-A4NI-01A-11R-A27V-07	-0.01	54.71	0	19.88	0.44	2.12	-0.01	0.02	-0.01	0.02	-0.01
TCGA-G3-A25Z-01A-11R-A16W-07	-0.01	32.5	0	17.75	0.15	0.14	-0.01	0.03	-0.01	0.03	-0.02
TCGA-DD-A73A-01A-12R-A32O-07	-0.01	33.65	0	12.74	0.25	1.39	-0.01	0.01	-0.01	0.01	-0.01
TCGA-T1-A6J8-01A-11R-A32O-07	-0.01	23.89	0	16.01	0.11	0.25	-0.01	0.05	-0.01	0.02	0
TCGA-DD-AAEK-01A-11R-A41C-07	-0.01	86.28	0	37.18	0.47	3.17	-0.01	0.1	-0.01	0.03	-0.01
TCGA-DD-AAE3-01A-11R-A41C-07	-0.01	18.57	0	21.23	0.33	0.18	-0.01	0.05	-0.01	0.02	-0.01
TCGA-CC-A3MC-01A-11R-A22L-07	-0.01	56.07	0	16.44	0.35	0.13	-0.01	0.05	-0.01	0.03	-0.01
TCGA-G3-AAUZ-01A-11R-A38B-07	-0.01	32.21	0	21.58	0.28	1.11	-0.01	0	0	0.01	-0.01
TCGA-DD-AACQ-01A-11R-A41C-07	-0.01	14.68	0	9.18	0.47	0.17	-0.01	0.09	-0.01	0.02	0
TCGA-DD-A3A3-01A-11R-A22L-07	-0.01	16.1	0	10.56	0.07	0.18	-0.01	0.04	-0.01	0.02	-0.01
TCGA-DD-A4NO-01A-11R-A28V-07	-0.01	22.42	0	19.42	0.28	0.28	-0.01	0.13	-0.01	0.04	-0.01
TCGA-KR-A7K7-01A-11R-A33J-07	-0.01	57.21	0	37.57	0.38	3.49	-0.01	0.1	0	0.02	-0.01
TCGA-DD-AAC9-01A-11R-A41C-07	-0.01	32.37	0	17.63	0.2	0.47	-0.01	-0.08	-0.01	0.03	-0.04
TCGA-G3-A7M8-01A-11R-A33R-07	-0.01	20.06	0.94	14.01	0.58	0.09	-0.01	0.02	-0.01	0.01	0
TCGA-UB-AA0V-01A-11R-A38B-07	-0.01	38.62	1	15.01	0.84	0.84	-0.01	0.01	-0.01	0.01	-0.01
TCGA-GJ-A9DB-01A-11R-A37K-07	-0.01	44.25	0	21.51	0.27	0.35	-0.01	0.09	-0.01	0.03	-0.01
TCGA-EP-A2KA-01A-11R-A180-07	-0.01	155.21	0	74.13	0.41	3.51	-0.01	0.05	0	0.01	-0.01
TCGA-FV-A495-01A-11R-A266-07	-0.01	75.01	0	68.78	0.25	1.13	-0.01	0.08	0	0.02	-0.01
TCGA-G3-AAV3-01A-11R-A37K-07	-0.01	98.63	0	54.07	0.74	6.2	-0.01	0.08	-0.01	0.03	0
TCGA-2Y-A9H7-01A-11R-A39D-07	-0.01	33.95	0	12.66	0.09	0.25	-0.01	0	-0.01	0.01	-0.01
TCGA-UB-A7ME-01A-11R-A33J-07	-0.01	74.43	0	37.08	0.33	2.98	-0.01	0.05	-0.01	0.02	-0.01
TCGA-KR-A7K2-01A-12R-A33R-07	-0.01	26.24	0	19.31	0.19	0.14	-0.01	0.04	-0.01	0.02	-0.01
TCGA-RC-A7SK-01A-11R-A352-07	-0.01	10.58	0	14.15	0.07	0.39	-0.01	0.09	-0.01	0.03	0
TCGA-MI-A75I-01A-11R-A32O-07	-0.01	19.12	0	20.13	0.3	0.56	-0.01	0.02	-0.01	0.02	-0.01
TCGA-DD-AAE1-01A-11R-A41C-07	-0.01	34.15	0	16	0.17	0.19	-0.01	0.06	-0.01	0.02	0
TCGA-HP-A5MZ-01A-21R-A27V-07	-0.01	113.04	0	33.23	0.39	1.03	-0.01	0.06	-0.01	0.03	-0.01
TCGA-DD-A3A9-01A-11R-A266-07	-0.01	30.46	0	30.48	0.13	0.92	-0.01	0.17	0	0.03	0
TCGA-DD-AAD8-01A-11R-A41C-07	-0.01	9.28	0	12.27	0.27	0.53	-0.01	0.06	-0.01	0.03	-0.01
TCGA-DD-A3A1-01A-11R-A213-07	-0.01	38.87	0	19.01	0.26	0.51	-0.01	0.02	-0.01	0.02	-0.01
TCGA-LG-A6GG-01A-11R-A311-07	-0.01	13.26	0	18.56	0.36	0.06	-0.01	0.1	-0.01	0.04	-0.02
TCGA-DD-AACY-01A-11R-A41C-07	-0.01	22.78	0	13.08	0.13	0.64	-0.01	0.02	-0.01	0.02	-0.01
TCGA-EP-A2KC-01A-11R-A213-07	-0.01	22.65	0	18.87	0.31	0.37	-0.01	0.1	-0.01	0.03	-0.01
TCGA-G3-A3CI-01A-11R-A213-07	-0.01	25.75	0	17.29	0.27	0.66	-0.01	0	-0.01	0.01	0
TCGA-DD-AAVR-01A-11R-A41C-07	-0.01	133.87	0	58.33	0.29	1.51	-0.01	0.06	-0.01	0.02	-0.01
TCGA-DD-A4NS-01A-11R-A311-07	-0.02	82.67	0	35.24	0.76	4.27	-0.02	0.26	-0.01	0.05	-0.01
TCGA-CC-A123-01A-11R-A131-07	-0.02	11.36	0	12.72	0.07	0.11	-0.02	0.11	0	0.02	0
TCGA-WX-AA46-01A-11R-A39D-07	-0.02	25.63	1	12.27	0.69	0.27	-0.02	0.01	-0.01	0.01	-0.01
TCGA-2Y-A9H5-01A-11R-A38B-07	-0.02	24.43	0	13.72	0.13	0.63	-0.02	0.01	0	0.01	-0.01
TCGA-2Y-A9H8-01A-11R-A39D-07	-0.02	42.21	0	39.02	0.3	2.86	-0.02	0.04	-0.01	0.02	-0.01
TCGA-CC-5262-01A-01R-A131-07	-0.02	47.8	0	29.34	0.49	1.81	-0.02	0.1	-0.01	0.03	-0.01
TCGA-FV-A2QQ-01A-11R-A22L-07	-0.02	90.78	0	50.16	0.15	1.46	-0.02	0.09	-0.01	0.02	-0.01
TCGA-FV-A3R3-01A-11R-A22L-07	-0.02	57.51	0	30.85	0.21	0.99	-0.02	0.18	-0.01	0.04	0
TCGA-ZS-A9CD-01A-11R-A37K-07	-0.02	37.29	0	31.5	0.15	0.37	-0.02	0.09	-0.01	0.03	-0.02
TCGA-3K-AAZ8-01A-12R-A39D-07	-0.02	60.5	0	49.82	0.28	0.78	-0.02	0.08	-0.01	0.03	-0.02
TCGA-DD-A1EK-01A-11R-A213-07	-0.02	40.33	0	19.46	0.74	0.26	-0.02	0.06	-0.01	0.03	-0.01
TCGA-FV-A23B-01A-11R-A16W-07	-0.02	55.88	0	21.64	0.36	0.86	-0.02	0.04	0	0.02	-0.01
TCGA-DD-A39Y-01A-11R-A213-07	-0.02	13.24	0	13.4	0.11	0.22	-0.02	0.1	0	0.02	0
TCGA-5R-AAAM-01A-12R-A41C-07	-0.02	70.16	0	28.73	0.58	0.99	-0.02	0.1	-0.01	0.03	-0.01
TCGA-DD-A73G-01A-22R-A32O-07	-0.02	15.73	0	19.23	0.12	0.19	-0.02	0.09	0	0.02	0
TCGA-EP-A3JL-01A-11R-A213-07	-0.02	88.57	0	45.56	0.39	1.44	-0.02	0.1	-0.01	0.02	-0.01
TCGA-RC-A7SF-01A-11R-A352-07	-0.02	12.08	0	8.36	0.21	0.5	-0.02	0.04	-0.01	0.01	-0.01
TCGA-DD-AADN-01A-11R-A41C-07	-0.02	46.46	0	60.4	0.34	5.99	-0.02	0.08	0	0.01	0
TCGA-2Y-A9H4-01A-11R-A38B-07	-0.02	62.09	0	34.79	0.39	0.52	-0.02	-0.02	-0.01	0.01	-0.01
TCGA-ES-A2HS-01A-11R-A180-07	-0.02	9.16	0	9.64	0.05	0.08	-0.02	0.09	-0.01	0.02	0
TCGA-RC-A7S9-01A-11R-A33R-07	-0.02	39.33	1	17.89	0.43	0.51	-0.02	0.01	0	0.01	-0.01
TCGA-ED-A66Y-01A-11R-A311-07	-0.02	6.97	0	5.55	0.05	0.11	-0.02	0.03	0	0.01	-0.01
TCGA-DD-AADV-01A-11R-A39D-07	-0.02	44.95	0	21.32	0.26	0.5	-0.02	0.15	-0.01	0.03	-0.01
TCGA-ED-A66X-01A-11R-A311-07	-0.02	76.93	0	31.57	0.17	0.77	-0.02	0.12	-0.01	0.03	0
TCGA-KR-A7K8-01A-11R-A33J-07	-0.02	86.25	0	55.16	0.51	6.97	-0.02	0.13	-0.01	0.03	-0.01
TCGA-DD-AADS-01A-11R-A41C-07	-0.02	39.05	0	45.44	0.26	1.32	-0.02	-0.01	0	0.01	-0.01
TCGA-DD-AADA-01A-11R-A41C-07	-0.02	21.74	0	15.79	0.15	1.27	-0.02	0.02	-0.01	0.01	0
TCGA-DD-A11D-01A-11R-A131-07	-0.02	15.89	0	14.53	0.28	0.14	-0.02	0	-0.01	0.02	-0.02
TCGA-ZP-A9CV-01A-11R-A38B-07	-0.02	67.44	0	45.71	0.81	1.1	-0.02	0.07	-0.01	0.03	-0.02
TCGA-2Y-A9H0-01A-11R-A38B-07	-0.02	46.94	0	63.4	0.6	4.39	-0.02	0.01	-0.01	0.01	-0.01
TCGA-DD-AACD-01A-11R-A41C-07	-0.02	186.99	0	125.17	0.11	0.32	-0.02	0.1	0.01	0.03	-0.01
TCGA-UB-AA0U-01A-11R-A38B-07	-0.02	63.51	0	26.22	0.48	1.01	-0.02	0.08	0	0.02	-0.01
TCGA-ZP-A9CZ-01A-11R-A38B-07	-0.02	84.89	0	35.47	0.6	1.69	-0.02	0.01	-0.01	0.01	0
TCGA-DD-AACL-01A-11R-A41C-07	-0.02	126.75	0	48.88	0.57	2.73	-0.02	0.08	-0.01	0.02	-0.01
TCGA-DD-AADB-01A-11R-A41C-07	-0.02	90.53	0	36.63	0.62	5.53	-0.02	0.12	-0.01	0.03	-0.01
TCGA-DD-A39W-01A-11R-A213-07	-0.02	34.21	0	16.24	0.22	0.16	-0.02	0.09	-0.01	0.03	0
TCGA-DD-A114-01A-11R-A131-07	-0.02	208.63	0	79.98	3.28	7.09	-0.02	0.23	0	0.05	-0.01
TCGA-G3-A3CK-01A-11R-A213-07	-0.02	44.43	0	22.55	0.32	2.9	-0.02	0.12	-0.01	0.04	-0.01
TCGA-MR-A520-01A-11R-A266-07	-0.02	12.28	0	9.55	0.26	0.41	-0.02	0	-0.01	0.01	0
TCGA-5C-AAPD-01A-21R-A39D-07	-0.02	193	0	71.93	1.37	3.34	-0.02	0.04	0	0.01	-0.01
TCGA-G3-A3CG-01A-11R-A213-07	-0.02	49.73	0	42.19	0.32	0.6	-0.02	0	-0.01	0.02	-0.02
TCGA-DD-AAD1-01A-11R-A41C-07	-0.02	81.01	0	39.95	0.69	3.63	-0.02	0.14	0	0.03	-0.01
TCGA-2Y-A9HB-01A-11R-A39D-07	-0.02	63.35	0	42.27	1.08	2.56	-0.02	0.04	-0.01	0.02	-0.01
TCGA-ZP-A9D1-01A-11R-A38B-07	-0.02	26.11	0	17.1	0.29	0.74	-0.02	0.02	-0.01	0.04	-0.03
TCGA-DD-AAE2-01A-11R-A41C-07	-0.02	89.12	1	32.81	4.34	2.59	-0.02	0.03	-0.01	0.02	-0.01
TCGA-EP-A3RK-01A-11R-A22L-07	-0.02	171.45	0	78.99	0.98	4.47	-0.02	0.11	-0.01	0.04	-0.01
TCGA-ZS-A9CE-01A-11R-A37K-07	-0.02	8.14	0	14.86	0.46	0.04	-0.02	0.05	-0.01	0.02	0
TCGA-BC-A69H-01A-11R-A311-07	-0.02	48.71	0	26.79	0.2	0.35	-0.02	0.11	0	0.02	0
TCGA-PD-A5DF-01A-11R-A27V-07	-0.02	45.84	0	19.61	0.46	0.3	-0.02	0.11	-0.01	0.05	-0.02
TCGA-XR-A8TD-01A-12R-A39D-07	-0.02	305.8	0	105.47	0.85	8.91	-0.02	0.03	-0.01	0.02	-0.01
TCGA-DD-AAE4-01A-11R-A41C-07	-0.02	77.3	0.89	62.46	0.58	2.93	-0.02	0	0	0.01	-0.01
TCGA-DD-A119-01A-11R-A131-07	-0.02	40.89	0	26.73	0.09	0.27	-0.02	0.07	-0.01	0.02	0
TCGA-DD-A113-01A-11R-A131-07	-0.02	39.32	0	15.1	0.31	1.26	-0.02	0.04	-0.01	0.02	0
TCGA-DD-AAVV-01A-11R-A41C-07	-0.02	119.96	0	54.2	0.53	0.83	-0.02	0.1	-0.01	0.03	-0.02
TCGA-DD-AACU-01A-11R-A41C-07	-0.03	36.45	0	28.01	0.29	0.94	-0.03	0.16	-0.01	0.03	-0.01
TCGA-2Y-A9H6-01A-11R-A39D-07	-0.03	46.2	0	23.71	0.17	0.67	-0.03	0.1	-0.01	0.03	0
TCGA-DD-AADU-01A-11R-A41C-07	-0.03	8.91	0	13.1	0.19	0.06	-0.03	0.05	-0.01	0.02	0
TCGA-DD-AACO-01A-11R-A41C-07	-0.03	33.83	0	17.8	0.04	0.42	-0.03	0.05	0	0.01	0
TCGA-G3-A7M5-01A-11R-A33R-07	-0.03	18.73	0	21.2	0.27	0.41	-0.03	0.03	-0.01	0.01	0
TCGA-DD-A1EA-01A-11R-A131-07	-0.03	118.23	0	45.3	0.73	2.5	-0.03	0.17	-0.02	0.05	-0.01
TCGA-ED-A459-01A-11R-A266-07	-0.03	210.03	0	72.55	0.16	0.12	-0.03	0.16	0	0.04	-0.01
TCGA-K7-A6G5-01A-11R-A311-07	-0.03	45.32	0	39.18	0.41	0.72	-0.03	0.06	-0.01	0.03	-0.01
TCGA-DD-AACB-01A-11R-A41C-07	-0.03	262.07	0	186.07	0.97	6.91	-0.03	0.09	-0.01	0.02	0
TCGA-CC-5258-01A-01R-A131-07	-0.03	42.18	0	14.55	0.34	0.56	-0.03	0.03	0	0.01	0
TCGA-5C-A9VH-01A-11R-A37K-07	-0.03	13.96	0	22.9	0.17	0.38	-0.03	0.1	-0.01	0.02	-0.01
TCGA-EP-A2KB-01A-11R-A180-07	-0.03	18.94	0	14.79	0.16	0.58	-0.03	0.1	0	0.02	0
TCGA-DD-A3A7-01A-11R-A22L-07	-0.03	4.71	0	16.49	0.1	0.25	-0.03	0.09	0	0.02	0
TCGA-DD-AADK-01A-11R-A41C-07	-0.03	34.45	0	15.9	0.11	0.47	-0.03	0.02	0	0.01	0
TCGA-DD-A39Z-01A-11R-A213-07	-0.03	5.83	0.05	9.69	0.14	0.22	-0.03	0.06	0	0.02	-0.01
TCGA-2Y-A9H9-01A-21R-A39D-07	-0.03	28.58	0	19.19	0.29	0.56	-0.03	0.06	-0.01	0.02	-0.01
TCGA-BC-A10R-01A-11R-A131-07	-0.03	23.94	0	11.52	0.13	0.13	-0.03	0.11	-0.01	0.03	0
TCGA-DD-A39X-01A-11R-A213-07	-0.03	69.41	0	56.52	0.13	0.38	-0.03	0.09	-0.01	0.02	0
TCGA-KR-A7K0-01A-12R-A33R-07	-0.03	29.76	0	18.27	0.26	0.37	-0.03	0.07	-0.01	0.03	-0.01
TCGA-XR-A8TE-01A-11R-A36F-07	-0.03	24.37	0	20.01	0.84	0.19	-0.03	0.08	-0.01	0.03	-0.01
TCGA-G3-A3CH-01A-11R-A22L-07	-0.03	45.7	0	19.37	0.44	0.94	-0.03	0.03	-0.01	0.02	-0.01
TCGA-CC-A7IK-01A-12R-A33R-07	-0.03	19.68	0	11.73	0.26	0.15	-0.03	0.13	-0.01	0.03	0
TCGA-DD-A1EB-01A-11R-A131-07	-0.03	34.37	1	24.75	0.91	0.88	-0.03	0.07	-0.01	0.02	-0.01
TCGA-DD-A4NE-01A-11R-A27V-07	-0.03	20.18	0.01	11.37	0.38	0.05	-0.03	0.03	0	0.01	-0.01
TCGA-DD-AADO-01A-11R-A41C-07	-0.03	35.8	0	42.65	0.32	2.55	-0.03	0.06	0	0.01	0
TCGA-2Y-A9GS-01A-12R-A38B-07	-0.03	58.12	0	24.87	0.4	0.35	-0.03	0.15	-0.01	0.04	-0.01
TCGA-DD-AAVU-01A-11R-A41C-07	-0.03	14.72	0	18.19	0.09	0.06	-0.03	0.16	0	0.02	0
TCGA-DD-AAW0-01A-11R-A41C-07	-0.03	64.78	0	19.85	0.51	1.18	-0.03	0.07	-0.01	0.02	-0.01
TCGA-G3-AAV2-01A-11R-A37K-07	-0.03	20.64	0	19.3	0.14	0.05	-0.03	0.12	-0.01	0.03	0
TCGA-HP-A5N0-01A-11R-A28V-07	-0.03	47.84	0	26.63	0.27	0.19	-0.03	0.11	-0.01	0.03	-0.01
TCGA-RC-A6M6-01A-11R-A32O-07	-0.03	28.47	0	18.27	0.05	0.39	-0.03	0.08	0.01	0.02	-0.01
TCGA-DD-AACZ-01A-11R-A41C-07	-0.03	262.29	0	50.6	0.89	3.47	-0.03	0.1	-0.01	0.02	0
TCGA-2Y-A9GY-01A-11R-A38B-07	-0.03	125.3	0	66.49	1.17	7.31	-0.03	0.11	0	0.02	0
TCGA-MI-A75G-01A-11R-A32O-07	-0.03	7.59	0	13.06	0.23	0.1	-0.03	0.05	-0.01	0.02	-0.01
TCGA-MI-A75C-01A-11R-A32O-07	-0.03	39.62	0	26.7	0.27	0.59	-0.03	0.08	0	0.02	-0.01
TCGA-DD-AACX-01A-11R-A41C-07	-0.03	52.13	0	27.81	0.37	0.47	-0.03	0.11	-0.01	0.04	-0.01
TCGA-CC-A9FW-01A-11R-A37K-07	-0.03	17.46	0	11.7	0.22	1.06	-0.03	0.14	0	0.03	0
TCGA-FV-A4ZP-01A-12R-A266-07	-0.03	17.57	0	33.22	0.24	1.08	-0.03	0.16	0.01	0.02	0
TCGA-DD-AADJ-01A-11R-A41C-07	-0.03	29.41	0	12.72	0.14	0.23	-0.03	0.03	-0.01	0.02	-0.01
TCGA-RC-A6M4-01A-11R-A32O-07	-0.03	10.51	0	13.35	0.12	0.03	-0.03	0.07	-0.01	0.02	0
TCGA-DD-A4NK-01A-11R-A28V-07	-0.04	14.96	1	12.96	0.31	0.19	-0.04	0.09	-0.01	0.03	-0.01
TCGA-EP-A12J-01A-11R-A131-07	-0.04	59.03	0.98	34.49	0.61	0.38	-0.04	0.05	-0.01	0.02	-0.01
TCGA-DD-AAW1-01A-11R-A41C-07	-0.04	27.17	0	19.05	0.31	0.13	-0.04	0.04	-0.01	0.02	-0.01
TCGA-DD-A73C-01A-12R-A33J-07	-0.04	26.22	1	15.58	0.29	1.17	-0.04	0.07	-0.01	0.02	0
TCGA-DD-AAEB-01A-11R-A41C-07	-0.04	8.41	0.02	10.05	0.2	0.34	-0.04	0.03	-0.01	0.01	0
TCGA-DD-AACP-01A-11R-A41C-07	-0.04	13.78	0	11.62	0.12	1.64	-0.04	0.18	0	0.02	0
TCGA-DD-AADF-01A-11R-A41C-07	-0.04	29.64	0	23.06	0.24	1.71	-0.04	0.02	-0.01	0.01	0
TCGA-DD-A4NB-01A-12R-A266-07	-0.04	41.7	0	18.41	0.47	2.23	-0.04	0.4	-0.01	0.08	-0.01
TCGA-BC-A10U-01A-11R-A131-07	-0.04	18.93	0	23.23	0.13	0.21	-0.04	0.07	-0.01	0.02	-0.01
TCGA-G3-A7M7-01A-12R-A352-07	-0.04	12.37	0	11.47	0.06	0.13	-0.04	0.11	-0.01	0.03	-0.01
TCGA-2Y-A9GU-01A-11R-A38B-07	-0.04	13.66	0	9.79	0.1	0.47	-0.04	0.08	-0.01	0.02	0
TCGA-DD-A3A8-01A-11R-A22L-07	-0.04	10.23	1	11.71	0.18	0.11	-0.04	0.06	-0.01	0.02	0
TCGA-DD-AAEH-01A-11R-A41C-07	-0.04	82.1	0	44.02	0.56	6.77	-0.04	0.04	-0.01	0.01	0
TCGA-DD-A1EI-01A-11R-A131-07	-0.04	38.45	0	18.73	0.22	0.47	-0.04	0.08	0	0.02	-0.01
TCGA-FV-A4ZQ-01A-11R-A266-07	-0.04	307.17	0	102.55	1.46	13.7	-0.04	0.07	0	0.02	-0.01
TCGA-DD-AACW-01A-11R-A41C-07	-0.04	30.94	0	13.32	0.1	0.32	-0.04	0.1	-0.01	0.02	0
TCGA-DD-AACI-01A-11R-A41C-07	-0.04	82.14	0	54.19	0.64	5.24	-0.04	0.14	0	0.03	-0.01
TCGA-DD-A116-01A-11R-A131-07	-0.04	39.16	0	21.35	0.09	0.38	-0.04	0.06	0	0.01	0
TCGA-NI-A8LF-01A-11R-A36F-07	-0.04	20.64	0	11.83	0.18	0.28	-0.04	0.05	-0.01	0.02	0
TCGA-DD-AACJ-01A-11R-A41C-07	-0.04	10.1	0	10.91	0.17	0.09	-0.04	0.09	-0.01	0.02	0
TCGA-DD-A1EF-01A-11R-A131-07	-0.04	39.92	0	12.77	0.27	1.51	-0.04	0.12	0	0.02	0
TCGA-BD-A2L6-01A-11R-A213-07	-0.04	18.45	0	20.87	0.2	0.68	-0.04	0.01	-0.01	0.01	-0.01
TCGA-DD-AAC8-01A-11R-A41C-07	-0.04	52.74	0	30.3	0.13	0.18	-0.04	0.16	-0.01	0.03	0
TCGA-2Y-A9GZ-01A-11R-A39D-07	-0.04	10.04	1	10.48	0.31	0.12	-0.04	0.08	-0.01	0.02	0
TCGA-DD-A3A2-01A-11R-A213-07	-0.04	12.8	1	9.07	0.28	0.19	-0.04	0	-0.01	0.01	0
TCGA-CC-A7IJ-01A-11R-A33R-07	-0.04	348.87	0	133.38	9.21	12.07	-0.04	0.79	0.01	0.11	-0.01
TCGA-DD-AACK-01A-11R-A41C-07	-0.04	24.58	0	13.65	0.37	0.26	-0.04	0.04	-0.01	0.02	-0.01
TCGA-5R-AA1D-01A-11R-A38B-07	-0.04	42.69	0	19.41	0.35	0.83	-0.04	0.24	-0.01	0.06	-0.02
TCGA-XR-A8TG-01A-11R-A36F-07	-0.04	27.42	0	18.22	0.6	0.18	-0.04	0.11	0	0.03	-0.01
TCGA-CC-A7IG-01A-11R-A33J-07	-0.04	21.07	0	16.59	0.14	0.09	-0.04	0.13	0	0.03	-0.01
TCGA-MI-A75H-01A-11R-A32O-07	-0.04	143.42	0	57.73	0.44	1.31	-0.04	0.09	-0.01	0.02	0
TCGA-CC-A7IF-01A-11R-A33J-07	-0.04	16.29	0	9.71	0.2	0.09	-0.04	0.04	-0.01	0.01	0
TCGA-RG-A7D4-01A-12R-A33R-07	-0.04	309.57	0	97.63	0.63	8.65	-0.04	0.04	0	0.01	0
TCGA-DD-AAW3-01A-11R-A41C-07	-0.04	14.91	0	13.62	0.35	0.26	-0.04	0.08	-0.01	0.02	0
TCGA-DD-A11C-01A-11R-A131-07	-0.04	68.87	0	28.38	0.44	0.25	-0.04	0.13	0	0.03	-0.01
TCGA-DD-AAEE-01A-11R-A41C-07	-0.04	22.19	0	13.85	0.24	0.22	-0.04	0.1	-0.01	0.02	0
TCGA-G3-A5SJ-01A-11R-A27V-07	-0.04	87.57	0	28.81	1.03	2.55	-0.04	0.05	0	0.02	-0.01
TCGA-CC-5261-01A-01R-A131-07	-0.04	72.91	0	34.44	0.51	1.81	-0.04	0.13	0	0.02	0
TCGA-WX-AA44-01A-11R-A39D-07	-0.04	35.14	0	21.03	0.3	0.41	-0.04	0.14	-0.01	0.03	0
TCGA-ED-A97K-01A-21R-A38B-07	-0.04	51.63	0	31.53	0.72	1.14	-0.04	0.35	0.01	0.06	-0.03
TCGA-DD-AACF-01A-11R-A41C-07	-0.04	43.15	0	19.99	0.65	0.38	-0.04	0.11	0	0.02	-0.01
TCGA-FV-A3R2-01A-11R-A22L-07	-0.04	27.83	0	16.66	0.5	0.5	-0.04	0.15	-0.01	0.04	-0.01
TCGA-BC-A10Y-01A-11R-A131-07	-0.05	60.91	1	40.07	0.59	1.17	-0.05	0.08	0	0.02	-0.01
TCGA-ZP-A9D0-01A-11R-A37K-07	-0.05	14.91	0.97	9.72	0.09	0.12	-0.05	0.14	-0.01	0.03	0
TCGA-FV-A2QR-01A-11R-A213-07	-0.05	32.58	0	15.92	0.32	0.39	-0.05	0.06	-0.01	0.02	-0.01
TCGA-BC-A216-01A-11R-A155-07	-0.05	52.75	0.65	29.15	0.52	8.87	-0.05	0.01	0	0.01	-0.01
TCGA-G3-A5SI-01A-31R-A27V-07	-0.05	8.99	0	6.29	0.1	0.06	-0.05	0.08	-0.01	0.02	0
TCGA-DD-AAVZ-01A-11R-A41C-07	-0.05	26.47	0	16.58	0.09	0.22	-0.05	0.07	-0.01	0.02	-0.01
TCGA-DD-AACS-01A-11R-A41C-07	-0.05	24.27	0	12.12	0.14	0.13	-0.05	0.09	0	0.02	0
TCGA-DD-A4NV-01A-11R-A311-07	-0.05	24.33	1	14.86	0.61	0.55	-0.05	0.06	-0.01	0.03	-0.01
TCGA-BC-A3KF-01A-11R-A213-07	-0.05	34.99	0	30.07	0.33	0.26	-0.05	0.07	-0.01	0.02	0
TCGA-CC-A5UC-01A-11R-A28V-07	-0.05	22.67	0	14.13	0.14	0.44	-0.05	0.09	0	0.01	0
TCGA-DD-A3A5-01A-11R-A22L-07	-0.05	16.34	1	18.56	0.36	0.76	-0.05	0.15	-0.01	0.03	-0.01
TCGA-ED-A8O6-01A-11R-A36F-07	-0.05	19.13	0	16.67	0.11	0.73	-0.05	0.1	0	0.01	0
TCGA-NI-A4U2-01A-11R-A28V-07	-0.05	14.19	1	14.65	0.24	0.05	-0.05	0	-0.01	0.01	0
TCGA-2Y-A9HA-01A-11R-A39D-07	-0.05	33.11	0	15.53	0.35	0.05	-0.05	0.06	-0.01	0.02	-0.01
TCGA-RC-A7SB-01A-21R-A352-07	-0.05	24.92	0	14.08	0.51	0.29	-0.05	0.08	-0.01	0.02	0
TCGA-DD-AAD0-01A-11R-A41C-07	-0.05	47.45	0	10.1	0.3	0.14	-0.05	0.1	-0.01	0.03	-0.01
TCGA-ED-A7XP-01A-11R-A352-07	-0.05	38.68	0	24.79	0.35	0.68	-0.05	-0.05	-0.01	0.03	-0.03
TCGA-DD-AAVW-01A-11R-A41C-07	-0.05	56.61	0	26.44	0.23	0.73	-0.05	0.07	-0.01	0.02	0
TCGA-DD-AADR-01A-11R-A41C-07	-0.05	44.73	0	16.73	0.13	0.68	-0.05	0.08	-0.01	0.02	0
TCGA-CC-A5UE-01A-11R-A28V-07	-0.05	32.75	0	20.76	0.23	0.73	-0.05	0.21	0	0.03	0
TCGA-CC-A9FU-01A-11R-A37K-07	-0.05	22.36	0	15.78	0.21	0.57	-0.05	0.19	0	0.03	0
TCGA-ED-A7PZ-01A-11R-A33R-07	-0.05	6.83	0	8.56	0.14	0.1	-0.05	0.18	0	0.02	0
TCGA-DD-AACH-01A-11R-A41C-07	-0.05	37.2	0	17.04	1.15	0.21	-0.05	0.12	0	0.03	-0.01
TCGA-DD-A11A-01A-11R-A131-07	-0.05	12.03	0	17.28	0.17	0.12	-0.05	0.06	-0.01	0.02	-0.01
TCGA-G3-AAV5-01A-11R-A37K-07	-0.05	18.03	0	10.74	0.19	0.34	-0.05	0.09	0	0.02	0
TCGA-DD-AACE-01A-11R-A41C-07	-0.05	20.33	0	19.02	0.21	0.44	-0.05	0.06	-0.01	0.02	0
TCGA-DD-AADG-01A-11R-A41C-07	-0.05	10.23	1	11.67	0.21	0.26	-0.05	0.12	-0.02	0.03	0
TCGA-BC-A5W4-01A-11R-A28V-07	-0.05	13.68	0	13.22	0.2	0.04	-0.05	0.09	0	0.02	0
TCGA-BW-A5NQ-01A-11R-A27V-07	-0.05	181.48	0	49.38	1.02	8.11	-0.05	0.09	0	0.02	0
TCGA-DD-A73B-01A-12R-A32O-07	-0.05	8.41	1	13.12	0.31	0.12	-0.05	0	-0.01	0.01	-0.01
TCGA-CC-A9FS-01A-11R-A37K-07	-0.05	32.58	0	14.03	0.13	0.42	-0.05	0.1	-0.01	0.02	0
TCGA-DD-AADL-01A-11R-A41C-07	-0.05	16.34	0	11.36	0.24	0.27	-0.05	0.09	-0.01	0.02	0
TCGA-DD-AADC-01A-11R-A41C-07	-0.05	26.94	0	11.08	0.31	0.5	-0.05	0.15	0	0.03	0
TCGA-DD-A73E-01A-12R-A32O-07	-0.06	6.93	0	12.25	0.21	0.07	-0.06	0.21	-0.01	0.04	0
TCGA-DD-AAVY-01A-11R-A41C-07	-0.06	12.08	0	17.94	0.21	0.23	-0.06	0.15	-0.01	0.03	0
TCGA-WJ-A86L-01A-12R-A39D-07	-0.06	17.05	0	12.38	0.48	0.07	-0.06	0.11	-0.01	0.03	-0.01
TCGA-G3-A6UC-01A-21R-A33J-07	-0.06	14.65	1	22.57	0.37	0.07	-0.06	0.14	-0.01	0.03	-0.01
TCGA-ZP-A9D4-01A-11R-A37K-07	-0.06	27.95	0	9.91	0.38	0.18	-0.06	0.15	-0.01	0.04	0
TCGA-G3-AAV4-01A-11R-A38B-07	-0.06	31.08	0	41.19	0.54	0.06	-0.06	0.14	0	0.03	0
TCGA-DD-AAE9-01A-11R-A41C-07	-0.06	85.54	0	42.2	0.08	0.17	-0.06	0.12	-0.01	0.02	0
TCGA-DD-A4NN-01A-11R-A28V-07	-0.06	18.23	0	10.68	0.05	0.14	-0.06	0.17	0	0.03	0
TCGA-BW-A5NO-01A-11R-A27V-07	-0.06	27.5	0	23.36	0.39	0.61	-0.06	0.1	-0.01	0.02	-0.01
TCGA-G3-A25S-01A-11R-A16W-07	-0.06	23.92	0	26.93	0.3	0.33	-0.06	0.12	0	0.02	0
TCGA-CC-A7IL-01A-11R-A33R-07	-0.06	6.34	0	26.36	0.11	0.12	-0.06	0.07	-0.01	0.02	0
TCGA-4R-AA8I-01A-11R-A38B-07	-0.06	92.86	0	46	0.79	0.31	-0.06	0.14	-0.01	0.04	-0.01
TCGA-DD-AAD6-01A-11R-A41C-07	-0.06	5.16	0	6.19	0.1	0.08	-0.06	0.09	-0.01	0.02	0
TCGA-WQ-A9G7-01A-11R-A37K-07	-0.06	10.02	0	12.74	0.06	0.27	-0.06	0.12	0	0.02	0
TCGA-BC-A112-01A-11R-A131-07	-0.06	71.96	0	24.38	0.29	0.22	-0.06	0.21	0	0.03	-0.01
TCGA-DD-AAW2-01A-11R-A41C-07	-0.06	14.76	0	20.65	0.22	0.24	-0.06	0.11	-0.01	0.02	0
TCGA-DD-AAD5-01A-11R-A41C-07	-0.06	31.41	0	25	0.84	0.27	-0.06	0.32	0.01	0.05	-0.01
TCGA-RC-A7SH-01A-11R-A38B-07	-0.06	5.22	0	14.44	0.09	0.28	-0.06	0.1	0	0.02	0
TCGA-BC-A10T-01A-11R-A131-07	-0.06	27.1	1	15.45	0.45	0.66	-0.06	0.1	0	0.02	0
TCGA-ZS-A9CG-01A-11R-A37K-07	-0.06	25.89	1	15.93	0.46	0.3	-0.06	0.09	-0.01	0.03	0
TCGA-DD-A4NH-01A-11R-A27V-07	-0.06	19.05	0	19.19	0.4	0.39	-0.06	0.03	0	0.03	-0.02
TCGA-DD-AAVP-01A-11R-A41C-07	-0.06	75.01	0.99	31.65	3.64	0.49	-0.06	0.14	0	0.02	0
TCGA-G3-AAV6-01A-21R-A37K-07	-0.06	12.09	0	7.79	0.06	2.45	-0.06	0.15	0	0.01	0
TCGA-ED-A7PY-01A-11R-A33R-07	-0.06	23.08	0	8.85	0.12	0.36	-0.06	0.06	-0.01	0.01	0
TCGA-DD-AAED-01A-12R-A41C-07	-0.06	8.59	0	8.72	0.11	0.15	-0.06	-0.03	0	0.01	-0.02
TCGA-BC-A8YO-01A-11R-A37K-07	-0.06	221.83	0	59.87	1.57	7.35	-0.06	0.13	-0.01	0.04	-0.01
TCGA-DD-A11B-01A-11R-A131-07	-0.06	22.87	0.94	8.68	0.22	0.16	-0.06	0.11	-0.01	0.02	0
TCGA-CC-A8HV-01A-11R-A36F-07	-0.06	5.47	0	7.94	0.1	0.21	-0.06	0.16	0	0.03	-0.01
TCGA-DD-AAEG-01A-11R-A39D-07	-0.06	75.49	0	25.06	0.15	0.13	-0.06	0.16	-0.01	0.04	-0.01
TCGA-DD-A4NJ-01A-11R-A27V-07	-0.07	60.78	0	28.69	0.81	0.5	-0.07	0.13	0	0.03	-0.01
TCGA-G3-A5SL-01A-11R-A27V-07	-0.07	20.63	0	18.11	0.15	0.15	-0.07	0.07	-0.01	0.02	0
TCGA-DD-A1EL-01A-11R-A155-07	-0.07	42.92	0	21.05	0.15	0.23	-0.07	0.13	-0.01	0.03	0
TCGA-DD-A1EH-01A-11R-A131-07	-0.07	40.58	0	14.22	0.25	0.51	-0.07	0.15	0	0.02	0
TCGA-CC-5264-01A-01R-A131-07	-0.07	25.17	0	17.71	0.2	0.63	-0.07	0.17	0	0.03	-0.01
TCGA-DD-A4NF-01A-11R-A27V-07	-0.07	17.7	0.98	10.07	0.37	0.21	-0.07	0.08	-0.01	0.03	0
TCGA-CC-A8HT-01A-11R-A36F-07	-0.07	62.29	0	23.65	0.59	0.6	-0.07	0.12	0	0.02	-0.01
TCGA-CC-A7IE-01A-21R-A38B-07	-0.07	57.59	0	25.61	0.29	2.78	-0.07	0.1	0	0.01	0
TCGA-DD-AADP-01A-11R-A39D-07	-0.07	27.58	1	13.78	0.21	0.31	-0.07	0.14	0	0.03	0
TCGA-MR-A8JO-01A-12R-A36F-07	-0.07	42.14	0	26.99	0.54	1.72	-0.07	0.39	0	0.06	-0.01
TCGA-DD-AACV-01A-11R-A41C-07	-0.07	11.72	0.96	11.03	0.31	0.13	-0.07	0.15	0	0.03	0
TCGA-ED-A8O5-01A-11R-A36F-07	-0.07	15.81	0.17	14.21	0.26	0.54	-0.07	0.14	0	0.02	0
TCGA-CC-A8HU-01A-11R-A36F-07	-0.07	7.53	0	13.63	0.12	0.12	-0.07	0.1	0	0.02	0
TCGA-CC-A8HS-01A-11R-A36F-07	-0.07	21.95	0	9.95	0.07	0.36	-0.07	0.15	0	0.02	0
TCGA-G3-A25X-01A-11R-A16W-07	-0.07	101.69	0	65.62	0.52	2.67	-0.07	0.25	0.01	0.03	0
TCGA-DD-A73D-01A-12R-A32O-07	-0.07	8.85	0	10.95	0.16	0.05	-0.07	0.09	-0.01	0.02	0
TCGA-CC-A3MB-01A-11R-A213-07	-0.07	20.78	0	15.34	0.1	0.61	-0.07	0.12	0	0.02	-0.01
TCGA-XR-A8TC-01A-11R-A36F-07	-0.07	13.67	0	10.74	0.17	0.17	-0.07	0.12	-0.01	0.03	0
TCGA-LG-A9QC-01A-11R-A37K-07	-0.08	10.02	0.98	19.99	1.47	0.09	-0.08	0.13	-0.01	0.03	-0.01
TCGA-DD-AAVS-01A-11R-A41C-07	-0.08	41.71	0	19.7	0.11	1.15	-0.08	0.17	-0.01	0.03	0
TCGA-UB-A7MC-01A-11R-A33R-07	-0.08	17	0	11.73	0.64	0.08	-0.08	-0.1	-0.01	0.03	-0.05
TCGA-DD-AACA-01A-11R-A41C-07	-0.08	22.67	0	16.72	0.23	0.67	-0.08	0.2	0	0.03	0
TCGA-BC-A217-01A-11R-A155-07	-0.08	76.46	0	48.27	0.81	0.84	-0.08	0.14	0	0.02	-0.01
TCGA-ZS-A9CF-01A-11R-A38B-07	-0.08	70.4	1	23.57	0.68	0.48	-0.08	0.11	0	0.03	-0.01
TCGA-QA-A7B7-01A-11R-A32O-07	-0.08	17.96	0.99	14.13	0.66	0.33	-0.08	0.04	0	0.02	-0.01
TCGA-DD-A1EJ-01A-11R-A155-07	-0.08	54.07	0	13.72	0.2	0.43	-0.08	0.14	0	0.02	0
TCGA-G3-AAV7-01A-11R-A38B-07	-0.08	50.61	0	22.4	0.46	0.31	-0.08	0.21	0	0.04	-0.01
TCGA-CC-5263-01A-01R-A131-07	-0.08	52.78	0.01	17.31	1.17	0.52	-0.08	0.16	0.01	0.02	-0.01
TCGA-DD-AADI-01A-11R-A41C-07	-0.09	133.7	0.01	54.72	0.41	2.61	-0.09	0.18	0	0.03	-0.01
TCGA-RC-A6M3-01A-11R-A32O-07	-0.09	18.21	0	11.54	9.64	0.88	-0.09	0.28	0.01	0.03	-0.01
TCGA-K7-AAU7-01A-11R-A38B-07	-0.09	39.6	0	22.32	0.74	0.49	-0.09	0.34	0.01	0.05	-0.02
TCGA-DD-A1EE-01A-11R-A131-07	-0.09	22.58	0	22.01	0.41	0.04	-0.09	0.18	-0.01	0.04	-0.01
TCGA-DD-AADY-01A-11R-A41C-07	-0.09	25	1	17.31	0.5	0.14	-0.09	0.19	-0.01	0.03	0
TCGA-UB-A7MA-01A-11R-A33R-07	-0.09	26.74	0	21.18	0.2	0.77	-0.09	0.27	0	0.04	0
TCGA-DD-A118-01A-11R-A131-07	-0.09	38.7	0.29	18.87	0.13	0.36	-0.09	0.2	-0.01	0.03	0
TCGA-EP-A26S-01A-11R-A16W-07	-0.09	17.86	1	11.4	0.44	0.17	-0.09	0.16	-0.01	0.03	0
TCGA-G3-A25U-01A-11R-A16W-07	-0.09	11.54	1	7.33	0.42	0.15	-0.09	0.03	-0.01	0.02	-0.01
TCGA-CC-A1HT-01A-11R-A131-07	-0.09	398.52	0	144.39	2.06	6.48	-0.09	0.35	0.01	0.05	-0.02
TCGA-G3-A25Y-01A-11R-A16W-07	-0.09	78.63	0	36.45	0.24	0.85	-0.09	0.18	0	0.04	-0.02
TCGA-DD-AADD-01A-11R-A41C-07	-0.09	29.39	0	18.82	0.26	1.42	-0.09	0.15	0	0.02	0
TCGA-CC-A7IH-01A-11R-A33J-07	-0.1	13.27	0	21.07	0.19	0.22	-0.1	0.16	-0.01	0.03	0
TCGA-DD-AACN-01A-11R-A41C-07	-0.1	50.18	0	22.74	0.83	1.36	-0.1	0.27	0	0.04	-0.01
TCGA-DD-A4NA-01A-11R-A266-07	-0.1	115.75	0	39.52	1.2	0.24	-0.1	0.31	0.01	0.05	-0.01
TCGA-BW-A5NP-01A-11R-A27V-07	-0.1	18.39	0	10.57	0.09	0.41	-0.1	0.19	0	0.02	0
TCGA-ED-A7PX-01A-51R-A352-07	-0.1	31.62	0	32.41	0.25	0.6	-0.1	0.36	0.01	0.06	-0.02
TCGA-G3-A7M6-01A-11R-A33R-07	-0.11	40.04	0	20.99	0.34	0.77	-0.11	0.36	0.01	0.04	-0.01
TCGA-5R-AA1C-01A-11R-A41C-07	-0.11	103.46	0	44.02	0.26	1.1	-0.11	0.11	-0.02	0.04	-0.01
TCGA-DD-AADW-01A-11R-A39D-07	-0.11	25.9	0	10.8	0.21	0.41	-0.11	0.21	0	0.03	0
TCGA-DD-A4NG-01A-11R-A27V-07	-0.11	21.67	0	15.25	0.36	0.54	-0.11	0.15	-0.01	0.04	-0.02
TCGA-ZP-A9D2-01A-11R-A38B-07	-0.11	62.54	0	30.61	0.31	0.62	-0.11	0.36	0	0.06	-0.01
TCGA-XR-A8TF-01A-11R-A36F-07	-0.11	16.57	1	14.39	0.38	0.86	-0.11	0.16	0	0.02	0
TCGA-UB-A7MB-01A-11R-A33R-07	-0.11	10.05	0.94	10.59	0.19	0.13	-0.11	0.11	-0.01	0.02	0
TCGA-BC-A3KG-01A-11R-A213-07	-0.12	14.65	0	10.07	0.46	0.46	-0.12	0.11	0	0.02	-0.01
TCGA-BC-A10Z-01A-11R-A131-07	-0.13	4.13	1	7.33	0.19	0.04	-0.13	0.12	-0.01	0.03	0
TCGA-5C-A9VG-01A-11R-A37K-07	-0.13	14.68	0	9.27	0.2	0.2	-0.13	0.26	0	0.03	0.01
TCGA-DD-AAE0-01A-11R-A41C-07	-0.13	41.12	0	23.26	0.11	0.61	-0.13	0.34	0.02	0.03	0
TCGA-BC-A10W-01A-11R-A131-07	-0.14	75.95	0	16.21	0.41	0.54	-0.14	0.09	-0.01	0.03	-0.02
TCGA-FV-A3I0-01A-11R-A22L-07	-0.18	52.1	1	35.35	0.74	0.38	-0.18	0.24	0.01	0.03	-0.01
TCGA-ED-A82E-01A-11R-A352-07	-0.19	141.31	0.92	49.26	0.2	0.25	-0.19	0.4	0.02	0.04	-0.01
TCGA-CC-5260-01A-01R-A131-07	-0.19	81.98	0	34.91	0.61	2.02	-0.19	0.58	0.02	0.07	-0.01
TCGA-2Y-A9H2-01A-12R-A38B-07	-0.19	111.13	0	43.99	0.9	1.1	-0.19	0.35	0.02	0.04	-0.02
TCGA-G3-A25T-01A-11R-A16W-07	-0.2	45.4	1	30.5	0.43	0.45	-0.2	0.42	0.03	0.03	-0.01
TCGA-CC-A5UD-01A-11R-A28V-07	-0.2	40.35	0	26.51	0.19	0.45	-0.2	0.54	0.02	0.06	0
TCGA-CC-A7II-01A-11R-A33J-07	-0.23	13.33	1	9.92	7.15	0.24	-0.23	0.56	0.05	0.02	0.01
TCGA-BC-A10Q-01A-11R-A131-07	-0.26	60.02	1	30.42	0.29	0.61	-0.26	0.43	0.02	0.05	-0.01
TCGA-CC-A3MA-01A-11R-A213-07	-0.28	82.68	0	41.23	0.13	0.67	-0.28	0.48	0.02	0.06	-0.01
TCGA-G3-A7M9-01A-23R-A352-07	-0.28	20.27	0	13.81	0.21	2.08	-0.28	0.6	0.04	0.04	0
TCGA-DD-AA3A-01A-11R-A37K-07	-0.3	35.28	0	14.1	0.14	0.34	-0.3	0.68	0.04	0.06	0

## Sheet: Figure 2C
	volume of each tumor											volume of total tumor		number
Pmvkfl/fl	56.35	19.918										76.268	76	2
	0.001	0.001	8.762	26.787	11.334	20.639						67.524	59	6
	15.689	30.358	5.682	0.001	15.576							67.306	62	5
	4.458	8.772	16.523	39.105	2.221	1.142	25.805					98.026	98	7
	3.33	0.569	0.001	4.455	8.5	11.58	3.362	1.587	0.001	0.009	15.722	49.116	49	11
	38.387	5.674	0.001	2.228	5.672	14.45	22.137	34.445				122.994	123	8
	8.787	11.545	27.653	19.382	11.258	7.399						86.024	86	6
	3.828	24.312	6.989	2.25	15.377							52.756	53	4
Pmvkfl/fl Albcre	11.578	8.291										19.869	20	2
	2.289	7.312	17.739									27.34	27	3
	3.254	15.64	14.003	9.881								42.778	43	4
	2.731	2.545	18.356	11.246	7.78	0.008	14.655					57.321	57	7
	16.234											16.234	16	1
	5.677	4.58	12.108									22.365	22	3
	1.254	0.064	16.557	12.486	1.963							32.324	32	5
	8.476	3.334	18.247	2.88								32.937	33	4
Pmvkfl/fl	Pmvkfl/fl Albcre			Pvalue
2	2			0.0483
6	3
5	4
7	7
11	1
8	3
6	5
4	4
Tumor number

## Sheet: Figure 2D
	volume of each tumor											volume of total tumor		number
Pmvkfl/fl	56.35	19.918										76.268	76	2
	0.001	0.001	8.762	26.787	11.334	20.639						67.524	59	6
	15.689	30.358	5.682	0.001	15.576							67.306	62	5
	4.458	8.772	16.523	39.105	2.221	1.142	25.805					98.026	98	7
	3.33	0.569	0.001	4.455	8.5	11.58	3.362	1.587	0.001	0.009	15.722	49.116	49	11
	38.387	5.674	0.001	2.228	5.672	14.45	22.137	34.445				122.994	123	8
	8.787	11.545	27.653	19.382	11.258	7.399						86.024	86	6
	3.828	24.312	6.989	2.25	15.377							52.756	53	4
Pmvkfl/fl Albcre	11.578	8.291										19.869	20	2
	2.289	7.312	17.739									27.34	27	3
	3.254	15.64	14.003	9.881								42.778	43	4
	2.731	2.545	18.356	11.246	7.78	0.008	14.655					57.321	57	7
	16.234											16.234	16	1
	5.677	4.58	12.108									22.365	22	3
	1.254	0.064	16.557	12.486	1.963							32.324	32	5
	8.476	3.334	18.247	2.88								32.937	33	4
Pmvkfl/fl	Pmvkfl/fl Albcre			Pvalue
76.268	19.869			0.0006
67.524	27.34
67.306	42.778
98.026	57.321
49.116	16.234
122.994	22.365
86.024	32.324
52.756	32.937
Tumor volume (mm3)

## Sheet: Figure 2F
	Pmvkfl/fl										Pmvkfl/fl Albcre												Pvalue
CD8+	8	10	16	7	5	11	8	7	9	6	34	39	21	29	17	24	26	32	37	12		CD8+	7e-06
CD4+	4	5	13	6	9	11	10	7	14	19	7	13	9	19	14	8	6	12	3	17		CD4+	0.650974
CD11b	11	13	16	18	24	9	21	23	14	27	25	15	11	17	19	30	7	21	26	20		CD11b	0.612773
F4/80	30	36	32	21	26	28	35	18	42	46	17	27	29	29	35	40	31	37	19	25		F4/80	0.498604

## Sheet: Figure 2H
Days	sgCtrl						sgPmvk 1#						sgPmvk 2#									Pvalue
4	37.8	72.4	41	43.2	39.4	47.2	37.8	55.8	39.2	42	40.4	24.2	24.6	43	22.2	13	16.4	21.2			sgPmvk 1#	<0.0001
6	117.8	105.2	141	123.2	127.4	137.2	111.8	113.6	81.8	88.8	68.8	55.2	37.8	61.4	24.8	39.8	37.2	51.2			sgPmvk 2#	<0.0001
8	161.2	217.8	233.2	194.8	224	231.8	151.8	147.8	117.6	150.2	151.6	172.8	71.2	100.4	99.2	112	121.2	115.8
10	370.2	360	392.2	382.4	352.4	381.8	224.4	217.8	257	275.6	175	256.8	200	192.8	162.8	216	201	179.2
12	447.4	464.6	453.8	473.2	481	485.2	382.8	392.8	361.6	359.2	364.2	313	358.4	312.4	365.2	339.6	360	398.8
14	700	719.6	685.2	705.2	675.4	699.6	506.4	495.4	481	479.2	477.6	436.8	489.8	493	484.6	511.2	521.8	535.6
16	755.6	848.4	871.8	859.8	885.2	893.8	567.2	635.2	575.2	605.6	629.8	599.8	550.8	541.6	575	530.8	591.8	646.4
	Tumor volume (mm3)

## Sheet: Figure 2J
Days	sgCtrl						sgPmvk 1#						sgPmvk 2#									Pvalue
4	21.8	39.6	50.8	35.4	41.2	39.8	19.8	16.4	9.2	28.8	18.6	21.2	21.8	12.4	12.6	16.8	17.2	17.8			sgPmvk 1#	<0.0001
6	107.8	127.6	128.6	152.2	125.8	119.2	40.6	44	37.6	22.2	48.4	49.4	53.8	28.4	31.2	35.6	40.2	20.2			sgPmvk 2#	<0.0001
8	147.8	157.8	168.6	192.2	165.8	159.2	100.8	69.4	95.4	102.4	96.8	86.4	64.4	71.2	81.8	79.2	92.4	83.4
10	285.2	279	290.4	268.8	308	252	141.2	89	142	149.6	125.2	139.4	146.6	93.2	124.4	133.6	105	98.8
12	433	401.2	421	393	399.4	413	180	174.8	190.4	171.2	207.8	151.8	200	174.2	191.2	209.6	202.8	216.6
14	590	576.6	560.6	582.6	602.6	555	209.6	231.8	248.8	257.8	281.6	238	280	253	275.6	299.6	273.4	293.6
16	702.8	750.6	719.2	681.2	714.8	720.2	300	280.6	297.4	313.6	320.6	266.4	300.6	279.6	324.8	285.2	324.8	309
	Tumor volume (mm3)

## Sheet: Figure 2K
C57BL/6J	BALB/c-nude		Pvalue
60.032	14.4521		<0.0001
61.0386	30.2452
58.6485	34.0445
56.1276	38.3755
54.3825	38.8161
60.8925	38.2647
Tumor inhibition rate （% of sgPmvk to Ctrl）

[truncated: 49 more sheets: Figure 2M, Figure 2O, Figure 2P, Figure 2Q, Figure 3A, Figure 3B, Figure 3F, Figure 3G, Figure 4F, Figure 4G, Figure 4I, Figure 5C, Figure 5D, Figure 5F, Figure 5H, Figure 5I, Figure 5J, Figure 5K, Figure 5L, Figure 5M …]
